# Supplementary material for: Rice transcriptome analysis to identify possible herbicide quinclorac detoxification genes
Source: Front Genet. 2015 Sep 29;6:306. doi: 10.3389/fgene.2015.00306 (PMC4586585; doi:10.3389/fgene.2015.00306)
Supplement: Data Sheet 1 — The raw chip data for the rice expression profilings under quinclorac treatment. [file DataSheet1.ZIP]

Archive with 1 entries (1 files):
- Quinclorac_raw_supp-file.txt
