# Supplementary material for: Rice transcriptome analysis to identify possible herbicide quinclorac detoxification genes
Source: Front Genet. 2015 Sep 29;6:306. doi: 10.3389/fgene.2015.00306 (PMC4586585; doi:10.3389/fgene.2015.00306)
Supplement: Data Sheet 1 — The raw chip data for the rice expression profilings under quinclorac treatment. [file DataSheet1.ZIP › Quinclorac_raw_supp-file.txt]

	Mock_6hr_Repeat01_Stat Pairs	Mock_6hr_Repeat01_Signal	Mock_6hr_Repeat01_Detection	Mock_6hr_Repeat01_Detection p-value	Quinclorac_6hr_Repeat01_Stat Pairs	Quinclorac_6hr_Repeat01_Signal	Quinclorac_6hr_Repeat01_Detection	Quinclorac_6hr_Repeat01_Detection p-value	Mock_24hr_Repeat01_Stat Pairs	Mock_24hr_Repeat01_Signal	Mock_24hr_Repeat01_Detection	Mock_24hr_Repeat01_Detection p-value	Quinclorac_24hr_Repeat01_Stat Pairs	Quinclorac_24hr_Repeat01_Signal	Quinclorac_24hr_Repeat01_Detection	Quinclorac_24hr_Repeat01_Detection p-value	Mock_6hr_Repeat02_Stat Pairs	Mock_6hr_Repeat02_Signal	Mock_6hr_Repeat02_Detection	Mock_6hr_Repeat02_Detection p-value	Quinclorac_6hr_Repeat02_Stat Pairs	Quinclorac_6hr_Repeat02_Signal	Quinclorac_6hr_Repeat02_Detection	Quinclorac_6hr_Repeat02_Detection p-value	Mock_24hr_Repeat02_Stat Pairs	Mock_24hr_Repeat02_Signal	Mock_24hr_Repeat02_Detection	Mock_24hr_Repeat02_Detection p-value	Quinclorac_24hr_Repeat02_Stat Pairs	Quinclorac_24hr_Repeat02_Signal	Quinclorac_24hr_Repeat02_Detection	Quinclorac_24hr_Repeat02_Detection p-value	Descriptions
AFFX-BioB-5_at	20	376.4	P	0.001593	20	414.9	P	0.001796	20	325.9	P	0.003595	20	361.1	P	0.002275	20	409.6	P	0.00141	20	439.9	P	0.001593	20	393.9	P	0.002275	20	333.8	P	0.002275	E. coli GEN=bioB DB_XREF=gb:J04423.1 NOTE=SIF corresponding to nucleotides 2032-2305 of gb:J04423.1 DEF=E.coli 7,8-diamino-pelargonic acid (bioA), biotin synthetase (bioB), 7-keto-8-amino-pelargonic acid synthetase (bioF), bioC protein, and dethiobiotin synthetase (bioD), complete cds.
AFFX-BioB-M_at	20	355.9	P	0.000081	20	442	P	0.00011	20	341.3	P	0.000258	20	333.6	P	0.000169	20	495.2	P	0.000509	20	432.8	P	0.000581	20	390.8	P	0.000662	20	374	P	0.004017	E. coli GEN=bioB DB_XREF=gb:J04423.1 NOTE=SIF corresponding to nucleotides 2482-2739 of gb:J04423.1 DEF=E.coli 7,8-diamino-pelargonic acid (bioA), biotin synthetase (bioB), 7-keto-8-amino-pelargonic acid synthetase (bioF), bioC protein, and dethiobiotin synthetase (bioD), complete cds.
AFFX-BioB-3_at	20	307	P	0.000044	20	427.2	P	0.000095	20	286.7	P	0.000081	20	285.2	P	0.000052	20	276.7	P	0.000147	20	392.8	P	0.000754	20	316.2	P	0.000581	20	302.5	P	0.00034	E. coli GEN=bioB DB_XREF=gb:J04423.1 NOTE=SIF corresponding to nucleotides 2755-3052 of gb:J04423.1 DEF=E.coli 7,8-diamino-pelargonic acid (bioA), biotin synthetase (bioB), 7-keto-8-amino-pelargonic acid synthetase (bioF), bioC protein, and dethiobiotin synthetase (bioD), complete cds.
AFFX-BioC-5_at	20	306.3	P	0.000147	20	412.1	P	0.00011	20	341.7	P	0.000509	20	306.1	P	0.000195	20	403.4	P	0.000195	20	412.7	P	0.000147	20	481.8	P	0.000127	20	332.5	P	0.000169	E. coli GEN=bioC DB_XREF=gb:J04423.1 NOTE=SIF corresponding to nucleotides 4218-4566 of gb:J04423.1 DEF=E.coli 7,8-diamino-pelargonic acid (bioA), biotin synthetase (bioB), 7-keto-8-amino-pelargonic acid synthetase (bioF), bioC protein, and dethiobiotin synthetase (bioD), complete cds.
AFFX-BioC-3_at	20	323.9	P	0.000052	20	368.7	P	0.00007	20	262.4	P	0.000127	20	252.2	P	0.000147	20	324.5	P	0.000169	20	461.1	P	0.000127	20	298.2	P	0.00011	20	331.7	P	0.000044	E. coli GEN=bioC DB_XREF=gb:J04423.1 NOTE=SIF corresponding to nucleotides 4626-4878 of gb:J04423.1 DEF=E.coli 7,8-diamino-pelargonic acid (bioA), biotin synthetase (bioB), 7-keto-8-amino-pelargonic acid synthetase (bioF), bioC protein, and dethiobiotin synthetase (bioD), complete cds.
AFFX-BioDn-5_at	20	2316	P	0.000044	20	2578.6	P	0.000044	20	2385.2	P	0.000044	20	2078.7	P	0.000044	20	2828	P	0.000044	20	3036.8	P	0.000044	20	2878.1	P	0.000044	20	2505.9	P	0.000044	E. coli GEN=bioD DB_XREF=gb:J04423.1 NOTE=SIF corresponding to nucleotides 4980-5256 of gb:J04423.1, not 100% identical DEF=E.coli 7,8-diamino-pelargonic acid (bioA), biotin synthetase (bioB), 7-keto-8-amino-pelargonic acid synthetase (bioF), bioC protein, and dethiobiotin synthetase (bioD), complete cds.
AFFX-BioDn-3_at	20	5350.5	P	0.000052	20	6506.8	P	0.000052	20	6670.6	P	0.000052	20	4993.5	P	0.000052	20	7049.1	P	0.000052	20	7874.1	P	0.000044	20	7160	P	0.000052	20	5794.9	P	0.000052	E. coli GEN=bioD DB_XREF=gb:J04423.1 NOTE=SIF corresponding to nucleotides 5286-5570 of gb:J04423.1, not 100% identical DEF=E.coli 7,8-diamino-pelargonic acid (bioA), biotin synthetase (bioB), 7-keto-8-amino-pelargonic acid synthetase (bioF), bioC protein, and dethiobiotin synthetase (bioD), complete cds.
AFFX-CreX-5_at	20	14264.7	P	0.000052	20	17882.8	P	0.000052	20	15691.6	P	0.000052	20	13329	P	0.000052	20	19955.1	P	0.000052	20	19326.5	P	0.000052	20	19281.1	P	0.000052	20	17315.9	P	0.000052	Bacteriophage P1 GEN=cre DB_XREF=gb:X03453.1 NOTE=SIF corresponding to nucleotides 513-1047 of gb:X03453.1 DEF=Bacteriophage P1 cre gene for recombinase protein.
AFFX-CreX-3_at	20	18757.3	P	0.000044	20	23069	P	0.000044	20	20778.7	P	0.000044	20	16263	P	0.000044	20	24956.3	P	0.000044	20	25454.9	P	0.000044	20	26158.5	P	0.000044	20	22317.7	P	0.000044	Bacteriophage P1 GEN=cre DB_XREF=gb:X03453.1 NOTE=SIF corresponding to nucleotides 1089-1495 of gb:X03453.1 DEF=Bacteriophage P1 cre gene for recombinase protein.
AFFX-DapX-5_at	20	672.1	P	0.000044	20	518.7	P	0.000044	20	583.3	P	0.000052	20	627.8	P	0.00007	20	882.5	P	0.000052	20	585.9	P	0.000044	20	539.2	P	0.000044	20	809	P	0.000044	B. subtilis GEN=dapB DB_XREF=gb:L38424.1 NOTE=SIF corresponding to nucleotides 1428-1926 of gb:L38424.1 DEF=Bacillus subtilis dihydropicolinate reductase (jojE) gene, complete cds; poly(A) polymerase (jojI) gene, complete cds; biotin acetyl-CoA-carboxylase ligase (birA) gene, complete cds; jojC, jojD, jojF, jojG, jojH genes, complete cds s.
AFFX-DapX-M_at	20	1408.7	P	0.000147	20	1181.8	P	0.000446	20	1260.1	P	0.00039	20	1310.7	P	0.000127	20	1889.6	P	0.00034	20	1344.4	P	0.00034	20	1276.7	P	0.00039	20	1715.1	P	0.000195	B. subtilis GEN=dapB, jojF DB_XREF=gb:L38424.1 NOTE=SIF corresponding to nucleotides 2020-2580 of gb:L38424.1, not 100% identical DEF=Bacillus subtilis dihydropicolinate reductase (jojE) gene, complete cds; poly(A) polymerase (jojI) gene, complete cds; biotin acetyl-CoA-carboxylase ligase (birA) gene, complete cds; jojC, jojD, jojF, jojG, jojH genes, complete cds s.
AFFX-DapX-3_at	20	2165	P	0.000052	20	2053.7	P	0.000052	20	2016.6	P	0.000052	20	1937.8	P	0.000052	20	2865.5	P	0.000052	20	1979.3	P	0.000052	20	2260.1	P	0.000052	20	2556.3	P	0.000052	B. subtilis GEN=jojG DB_XREF=gb:L38424.1 NOTE=SIF corresponding to nucleotides 2684-3130 of gb:L38424.1 DEF=Bacillus subtilis dihydropicolinate reductase (jojE) gene, complete cds; poly(A) polymerase (jojI) gene, complete cds; biotin acetyl-CoA-carboxylase ligase (birA) gene, complete cds; jojC, jojD, jojF, jojG, jojH genes, complete cds s.
AFFX-LysX-5_at	20	97.4	P	0.00011	20	104.5	P	0.000195	20	96.2	P	0.00007	20	88.7	P	0.000095	20	130.7	P	0.00006	20	124.6	P	0.001593	20	66.6	P	0.012547	20	128.6	P	0.00034	B. subtilis GEN=lys DB_XREF=gb:X17013.1 NOTE=SIF corresponding to nucleotides 387-658 of gb:X17013.1, not 100% identical DEF=B subtilis lys gene for diaminopimelate decarboxylase (EC 4.1.1.20).
AFFX-LysX-M_at	20	205.6	A	0.067678	20	208.4	A	0.108979	20	198.3	A	0.116113	20	208.3	M	0.058444	20	281.4	P	0.046482	20	160.2	A	0.185131	20	220.1	A	0.147939	20	274.9	P	0.030976	B. subtilis GEN=lys DB_XREF=gb:X17013.1 NOTE=SIF corresponding to nucleotides 720-990 of gb:X17013.1, not 100% identical DEF=B subtilis lys gene for diaminopimelate decarboxylase (EC 4.1.1.20).
AFFX-LysX-3_at	20	647.8	P	0.00006	20	512.3	P	0.000081	20	546.5	P	0.000081	20	575	P	0.000044	20	529.1	P	0.000081	20	489.4	P	0.00007	20	505.2	P	0.000081	20	585.7	P	0.000044	B. subtilis GEN=lys DB_XREF=gb:X17013.1 NOTE=SIF corresponding to nucleotides 1061-1343 of gb:X17013.1, not 100% identical DEF=B subtilis lys gene for diaminopimelate decarboxylase (EC 4.1.1.20).
AFFX-PheX-5_at	20	173.3	P	0.000081	20	106.5	P	0.000127	20	123.6	P	0.000225	20	107.2	P	0.00034	20	154.1	P	0.00039	20	120.5	P	0.000509	20	145.3	P	0.000581	20	189.7	P	0.000258	B. subtilis GEN=pheA DB_XREF=gb:M24537.1 NOTE=SIF corresponding to nucleotides 2028-2375 of gb:M24537.1, not 100% identical DEF=Bacillus subtillis sporulation protein (spoOB), GTP-binding protein (obg), phenylalanine biosynthesis associated protein (pheB), and monofunctional prephenate dehydratase (pheA) genes, complete cds.
AFFX-PheX-M_at	20	112.6	P	0.000296	20	155.2	P	0.001248	20	161.8	P	0.00141	20	169.3	P	0.004017	20	175.7	P	0.000662	20	123.3	P	0.023929	20	111.5	P	0.033677	20	230.8	P	0.001593	B. subtilis GEN=pheA DB_XREF=gb:M24537.1 NOTE=SIF corresponding to nucleotides 2437-2828 of gb:M24537.1 DEF=Bacillus subtillis sporulation protein (spoOB), GTP-binding protein (obg), phenylalanine biosynthesis associated protein (pheB), and monofunctional prephenate dehydratase (pheA) genes, complete cds.
AFFX-PheX-3_at	20	223.2	P	0.00039	20	163.2	P	0.001102	20	233.9	P	0.000662	20	167.5	P	0.001102	20	246.2	P	0.000972	20	179.5	P	0.004017	20	227.7	P	0.002556	20	259	P	0.00141	B. subtilis GEN=pheB DB_XREF=gb:M24537.1 NOTE=SIF corresponding to nucleotides 2885-3326 of gb:M24537.1, not 100% identical DEF=Bacillus subtillis sporulation protein (spoOB), GTP-binding protein (obg), phenylalanine biosynthesis associated protein (pheB), and monofunctional prephenate dehydratase (pheA) genes, complete cds.
AFFX-ThrX-5_at	20	205	P	0.000258	20	161.4	P	0.003212	20	118.1	P	0.00844	20	158.1	P	0.000857	20	147.5	P	0.002556	20	123.9	P	0.002275	20	114	P	0.021902	20	160.8	P	0.00141	B. subtilis GEN=thrC DB_XREF=gb:X04603.1 NOTE=SIF corresponding to nucleotides 288-932 of gb:X04603.1 DEF=B. subtilis thrB and thrC genes for homoserine kinase and threonine synthase (EC 2.7.1.39 and EC 4.2.99.2, respectively).
AFFX-ThrX-M_at	20	210.2	P	0.000044	20	250.5	P	0.000095	20	257.8	P	0.000095	20	235.8	P	0.00006	20	261.1	P	0.00007	20	210.9	P	0.00007	20	235.9	P	0.000195	20	284.3	P	0.000052	B. subtilis GEN=thrC, thrB DB_XREF=gb:X04603.1 NOTE=SIF corresponding to nucleotides 995-1562 of gb:X04603.1, not 100% identical DEF=B. subtilis thrB and thrC genes for homoserine kinase and threonine synthase (EC 2.7.1.39 and EC 4.2.99.2, respectively).
AFFX-ThrX-3_at	20	495.2	P	0.000044	20	400.6	P	0.000044	20	474.4	P	0.000052	20	479	P	0.000044	20	468.7	P	0.000044	20	331.2	P	0.00006	20	408.8	P	0.000052	20	407.3	P	0.00006	B. subtilis GEN=thrB DB_XREF=gb:X04603.1 NOTE=SIF corresponding to nucleotides 1689-2151 of gb:X04603.1 DEF=B. subtilis thrB and thrC genes for homoserine kinase and threonine synthase (EC 2.7.1.39 and EC 4.2.99.2, respectively).
AFFX-TrpnX-5_at	20	7.8	A	0.455413	20	8.3	A	0.724854	20	40.4	A	0.340648	20	30.4	A	0.313723	20	62.5	A	0.072682	20	30.5	A	0.250796	20	60.6	A	0.083574	20	12.3	A	0.39692	B. subtilis GEN=trpE, trpD DB_XREF=gb:K01391.1 NOTE=SIF corresponding to nucleotides 1953-2483 of gb:K01391.1, not 100% identical DEF=B.subtilis tryptophan (trp) operon, complete cds.
AFFX-TrpnX-M_at	20	1.5	A	0.960339	20	2	A	0.990663	20	1.7	A	0.994439	20	1.4	A	0.993813	20	10.1	A	0.937071	20	4.8	A	0.891021	20	6.1	A	0.916408	20	1.5	A	0.984817	B. subtilis GEN=trpD, trpC DB_XREF=gb:K01391.1 NOTE=SIF corresponding to nucleotides 2880-3359 of gb:K01391.1, not 100% identical DEF=B.subtilis tryptophan (trp) operon, complete cds.
AFFX-TrpnX-3_at	20	11.5	A	0.470241	20	22.8	A	0.440646	20	17.3	A	0.48511	20	1.9	A	0.804734	20	28.2	A	0.275146	20	3.7	A	0.783476	20	7.3	A	0.5	20	22.4	A	0.559354	B. subtilis GEN=trpC, trpF DB_XREF=gb:K01391.1 NOTE=SIF corresponding to nucleotides 3790-4368 of gb:K01391.1, not 100% identical DEF=B.subtilis tryptophan (trp) operon, complete cds.
AFFX-r2-Ec-bioB-5_at	11	467.2	P	0.000732	11	558.1	P	0.001221	11	498	P	0.001221	11	368.5	P	0.000732	11	441.7	P	0.000244	11	503.8	P	0.000244	11	487.7	P	0.000732	11	520.2	P	0.001953	E. coli GEN=bioB DB_XREF=gb:J04423.1 NOTE=SIF corresponding to nucleotides 2071-2304 of gb:J04423.1 DEF=E.coli 7,8-diamino-pelargonic acid (bioA), biotin synthetase (bioB), 7-keto-8-amino-pelargonic acid synthetase (bioF), bioC protein, and dethiobiotin synthetase (bioD), complete cds.
AFFX-r2-Ec-bioB-M_at	11	501.2	P	0.000244	11	437.9	P	0.000244	11	542.8	P	0.000244	11	390	P	0.000244	11	487.1	P	0.000244	11	580.3	P	0.000244	11	578.7	P	0.000244	11	454.5	P	0.000244	E. coli GEN=bioB DB_XREF=gb:J04423.1 NOTE=SIF corresponding to nucleotides 2393-2682 of gb:J04423.1 DEF=E.coli 7,8-diamino-pelargonic acid (bioA), biotin synthetase (bioB), 7-keto-8-amino-pelargonic acid synthetase (bioF), bioC protein, and dethiobiotin synthetase (bioD), complete cds.
AFFX-r2-Ec-bioB-3_at	11	489.9	P	0.000244	11	586.2	P	0.000732	11	510	P	0.000244	11	388.4	P	0.000732	11	527.4	P	0.000732	11	606.2	P	0.000244	11	540.2	P	0.000244	11	430.2	P	0.000244	E. coli GEN=bioB DB_XREF=gb:J04423.1 NOTE=SIF corresponding to nucleotides 2772-3004 of gb:J04423.1 DEF=E.coli 7,8-diamino-pelargonic acid (bioA), biotin synthetase (bioB), 7-keto-8-amino-pelargonic acid synthetase (bioF), bioC protein, and dethiobiotin synthetase (bioD), complete cds.
AFFX-r2-Ec-bioC-5_at	11	447	P	0.000244	11	491.7	P	0.000244	11	478.8	P	0.000244	11	444	P	0.000244	11	476.4	P	0.000244	11	483.6	P	0.000244	11	479.4	P	0.000244	11	458.6	P	0.000244	E. coli GEN=bioC DB_XREF=gb:J04423.1 NOTE=SIF corresponding to nucleotides 4257-4573 of gb:J04423.1 DEF=E.coli 7,8-diamino-pelargonic acid (bioA), biotin synthetase (bioB), 7-keto-8-amino-pelargonic acid synthetase (bioF), bioC protein, and dethiobiotin synthetase (bioD), complete cds.
AFFX-r2-Ec-bioC-3_at	11	482.3	P	0.000244	11	559.7	P	0.000244	11	410.7	P	0.000244	11	362.9	P	0.000244	11	619.3	P	0.000244	11	666.9	P	0.000244	11	521.4	P	0.000244	11	539.7	P	0.000244	E. coli GEN=bioC DB_XREF=gb:J04423.1 NOTE=SIF corresponding to nucleotides 4608-4883 of gb:J04423.1 DEF=E.coli 7,8-diamino-pelargonic acid (bioA), biotin synthetase (bioB), 7-keto-8-amino-pelargonic acid synthetase (bioF), bioC protein, and dethiobiotin synthetase (bioD), complete cds.
AFFX-r2-Ec-bioD-5_at	11	6428.1	P	0.000244	11	7983.7	P	0.000244	11	6897.6	P	0.000244	11	5711.9	P	0.000244	11	7358.1	P	0.000244	11	7754.9	P	0.000244	11	7200.8	P	0.000244	11	6784.1	P	0.000244	E. coli GEN=bioD DB_XREF=gb:J04423.1 NOTE=SIF corresponding to nucleotides 5024-5244 of gb:J04423.1 DEF=E.coli 7,8-diamino-pelargonic acid (bioA), biotin synthetase (bioB), 7-keto-8-amino-pelargonic acid synthetase (bioF), bioC protein, and dethiobiotin synthetase (bioD), complete cds.
AFFX-r2-Ec-bioD-3_at	11	7877.9	P	0.000244	11	9439.7	P	0.000244	11	8990	P	0.000244	11	6713.5	P	0.000244	11	9457.8	P	0.000244	11	9506.7	P	0.000244	11	9348.1	P	0.000244	11	8556	P	0.000244	E. coli GEN=bioD DB_XREF=gb:J04423.1 NOTE=SIF corresponding to nucleotides 5312-5559 of gb:J04423.1, not 100% identical DEF=E.coli 7,8-diamino-pelargonic acid (bioA), biotin synthetase (bioB), 7-keto-8-amino-pelargonic acid synthetase (bioF), bioC protein, and dethiobiotin synthetase (bioD), complete cds.
AFFX-r2-P1-cre-5_at	11	20621.7	P	0.000244	11	24824.6	P	0.000244	11	23203.6	P	0.000244	11	17011	P	0.000244	11	26085.4	P	0.000244	11	24135.4	P	0.000244	11	26956.3	P	0.000244	11	23313.8	P	0.000244	Bacteriophage P1 GEN=cre DB_XREF=gb:X03453.1 NOTE=SIF corresponding to nucleotides 581-1001 of gb:X03453.1 DEF=Bacteriophage P1 cre gene for recombinase protein.
AFFX-r2-P1-cre-3_at	11	25796.4	P	0.000244	11	29707.2	P	0.000244	11	27645.7	P	0.000244	11	22290.9	P	0.000244	11	33925.1	P	0.000244	11	32759.3	P	0.000244	11	34839.7	P	0.000244	11	30829.9	P	0.000244	Bacteriophage P1 GEN=cre DB_XREF=gb:X03453.1 NOTE=SIF corresponding to nucleotides 1032-1270 of gb:X03453.1 DEF=Bacteriophage P1 cre gene for recombinase protein.
AFFX-r2-Bs-dap-5_at	11	675.2	P	0.000244	11	390.6	P	0.000244	11	476.7	P	0.000244	11	517.1	P	0.000244	11	754.5	P	0.000244	11	668.5	P	0.000732	11	471.2	P	0.000244	11	785	P	0.000244	B. subtilis GEN=dapB DB_XREF=gb:L38424.1 NOTE=SIF corresponding to nucleotides 1439-1846 of gb:L38424.1 DEF=Bacillus subtilis dihydropicolinate reductase (jojE) gene, complete cds; poly(A) polymerase (jojI) gene, complete cds; biotin acetyl-CoA-carboxylase ligase (birA) gene, complete cds; jojC, jojD, jojF, jojG, jojH genes, complete cds s.
AFFX-r2-Bs-dap-M_at	11	1611.3	P	0.000244	11	1301.5	P	0.000244	11	1254.5	P	0.000244	11	1433	P	0.000244	11	2146.5	P	0.000244	11	1558.1	P	0.000244	11	1480.2	P	0.000244	11	1986.2	P	0.000244	B. subtilis GEN=dapB, jojF DB_XREF=gb:L38424.1 NOTE=SIF corresponding to nucleotides 2055-2578 of gb:L38424.1, not 100% identical DEF=Bacillus subtilis dihydropicolinate reductase (jojE) gene, complete cds; poly(A) polymerase (jojI) gene, complete cds; biotin acetyl-CoA-carboxylase ligase (birA) gene, complete cds; jojC, jojD, jojF, jojG, jojH genes, complete cds s.
AFFX-r2-Bs-dap-3_at	11	3169.5	P	0.000244	11	2351.5	P	0.000244	11	2847.2	P	0.000244	11	2357.9	P	0.000244	11	3167.1	P	0.000244	11	2412.2	P	0.000244	11	2917.3	P	0.000244	11	3318.2	P	0.000244	B. subtilis GEN=jojG DB_XREF=gb:L38424.1 NOTE=SIF corresponding to nucleotides 2634-3089 of gb:L38424.1 DEF=Bacillus subtilis dihydropicolinate reductase (jojE) gene, complete cds; poly(A) polymerase (jojI) gene, complete cds; biotin acetyl-CoA-carboxylase ligase (birA) gene, complete cds; jojC, jojD, jojF, jojG, jojH genes, complete cds s.
AFFX-r2-Bs-lys-5_at	11	162.5	P	0.023926	11	176.5	P	0.01416	11	208.8	P	0.023926	11	183.4	P	0.01416	11	197.9	P	0.008057	11	155.5	P	0.030273	11	141.4	P	0.023926	11	213.9	P	0.005859	B. subtilis GEN=lys DB_XREF=gb:X17013.1 NOTE=SIF corresponding to nucleotides 411-659 of gb:X17013.1, not 100% identical DEF=B subtilis lys gene for diaminopimelate decarboxylase (EC 4.1.1.20).
AFFX-r2-Bs-lys-M_at	11	184.9	P	0.000244	11	179.8	P	0.000244	11	124	P	0.000244	11	166.6	P	0.000244	11	254.3	P	0.000244	11	126.6	P	0.000244	11	175.6	P	0.001221	11	219.2	P	0.000244	B. subtilis GEN=lys DB_XREF=gb:X17013.1 NOTE=SIF corresponding to nucleotides 673-1002 of gb:X17013.1, not 100% identical DEF=B subtilis lys gene for diaminopimelate decarboxylase (EC 4.1.1.20).
AFFX-r2-Bs-lys-3_at	11	270.2	P	0.00293	11	191.1	P	0.000244	11	225.3	P	0.000244	11	211.6	P	0.000244	11	356	P	0.000244	11	218.3	P	0.00415	11	264.2	P	0.000244	11	304	P	0.000244	B. subtilis GEN=lys DB_XREF=gb:X17013.1 NOTE=SIF corresponding to nucleotides 1008-1263 of gb:X17013.1, not 100% identical DEF=B subtilis lys gene for diaminopimelate decarboxylase (EC 4.1.1.20).
AFFX-r2-Bs-phe-5_at	11	274.4	P	0.000732	11	208.1	P	0.000244	11	252	P	0.000244	11	197.5	P	0.000244	11	304.8	P	0.000244	11	241	P	0.000244	11	168.8	P	0.000244	11	285.8	P	0.000244	B. subtilis GEN=pheA DB_XREF=gb:M24537.1 NOTE=SIF corresponding to nucleotides 2116-2382 of gb:M24537.1 DEF=Bacillus subtillis sporulation protein (spoOB), GTP-binding protein (obg), phenylalanine biosynthesis associated protein (pheB), and monofunctional prephenate dehydratase (pheA) genes, complete cds.
AFFX-r2-Bs-phe-M_at	11	195.8	P	0.000244	11	162.4	P	0.00415	11	153.9	P	0.000244	11	178.8	P	0.000244	11	222.4	P	0.000244	11	187.2	P	0.001953	11	150.6	P	0.001221	11	256.1	P	0.000244	B. subtilis GEN=pheA DB_XREF=gb:M24537.1 NOTE=SIF corresponding to nucleotides 2484-2875 of gb:M24537.1 DEF=Bacillus subtillis sporulation protein (spoOB), GTP-binding protein (obg), phenylalanine biosynthesis associated protein (pheB), and monofunctional prephenate dehydratase (pheA) genes, complete cds.
AFFX-r2-Bs-phe-3_at	11	319.7	P	0.000244	11	319.1	P	0.000732	11	400	P	0.000244	11	275.3	P	0.000244	11	483.9	P	0.000244	11	344	P	0.00293	11	528.1	P	0.000244	11	510.2	P	0.001953	B. subtilis GEN=pheB DB_XREF=gb:M24537.1 NOTE=SIF corresponding to nucleotides 2897-3200 of gb:M24537.1, not 100% identical DEF=Bacillus subtillis sporulation protein (spoOB), GTP-binding protein (obg), phenylalanine biosynthesis associated protein (pheB), and monofunctional prephenate dehydratase (pheA) genes, complete cds.
AFFX-r2-Bs-thr-5_s_at	11	306.3	P	0.000244	11	231.6	P	0.001953	11	245	P	0.000244	11	238.8	P	0.001953	11	276.9	P	0.001953	11	168.9	P	0.000244	11	224.8	P	0.010742	11	224.7	P	0.000244	B. subtilis GEN=thrC DB_XREF=gb:X04603.1 NOTE=SIF corresponding to nucleotides 290-888 of gb:X04603.1 DEF=B. subtilis thrB and thrC genes for homoserine kinase and threonine synthase.
AFFX-r2-Bs-thr-M_s_at	11	440.6	P	0.001953	11	400.7	P	0.005859	11	436.7	P	0.001953	11	380	P	0.001953	11	413.5	P	0.001221	11	319.3	P	0.005859	11	288.3	P	0.018555	11	459.4	P	0.001953	B. subtilis GEN=thrC, thrB DB_XREF=gb:X04603.1 NOTE=SIF corresponding to nucleotides 1045-1556 of gb:X04603.1 DEF=B. subtilis thrB and thrC genes for homoserine kinase and threonine synthase.
AFFX-r2-Bs-thr-3_s_at	11	629.7	P	0.000244	11	509.2	P	0.000732	11	598.5	P	0.000244	11	594.2	P	0.000244	11	680.2	P	0.000244	11	503.6	P	0.001221	11	563.6	P	0.001953	11	680.4	P	0.000732	B. subtilis GEN=thrB DB_XREF=gb:X04603.1 NOTE=SIF corresponding to nucleotides 1735-2143 of gb:X04603.1 DEF=B. subtilis thrB and thrC genes for homoserine kinase and threonine synthase.
AFFX-r2-TagA_at	11	1.8	A	0.904785	11	8.4	A	0.828613	11	4.2	A	0.932373	11	6.7	A	0.780518	11	3.8	A	0.969727	11	7	A	0.870361	11	5.2	A	0.962402	11	2.9	A	0.665527	Clone 76A3, synthetic insert (501 bp)+ poly A tail (21 bp), target sequence 1-501
AFFX-r2-TagB_at	11	1.4	A	0.828613	11	1.9	A	0.98584	11	1.3	A	0.753906	11	0.9	A	0.80542	11	2.6	A	0.943848	11	7.8	A	0.633789	11	27.8	A	0.334473	11	26.1	A	0.334473	Clone 76A7, synthetic insert (467 bp)+ poly A tail (21 bp), target sequence 1-467
AFFX-r2-TagC_at	11	62.2	A	0.19458	11	18.3	A	0.5	11	32.8	A	0.601074	11	5.5	A	0.665527	11	48.1	A	0.334473	11	30.8	A	0.559326	11	3.1	A	0.943848	11	14.6	A	0.696289	Clone 76B3, synthetic insert (579 bp)+ poly A tail (21 bp), target sequence 1-579
AFFX-r2-TagD_at	11	4.6	A	0.665527	11	4.2	A	0.828613	11	61.7	A	0.246094	11	56.7	A	0.303711	11	34.3	A	0.398926	11	8.8	A	0.601074	11	119.4	A	0.246094	11	27.9	A	0.567627	Clone 76B7, synthetic insert (519 bp)+ poly A tail (21 bp), target sequence 1-519
AFFX-r2-TagE_at	11	4.8	A	0.5	11	43.5	A	0.246094	11	0.9	A	0.72583	11	9	A	0.398926	11	32.2	A	0.303711	11	4.4	A	0.72583	11	1.2	A	0.5	11	1.3	A	0.870361	Clone 76C1, synthetic insert (578 bp)+ poly A tail (21 bp), target sequence 1-578
AFFX-r2-TagF_at	11	9.9	A	0.72583	11	7.9	A	0.932373	11	2.7	A	0.943848	11	2.2	A	0.696289	11	15.2	A	0.753906	11	6.8	A	0.962402	11	16	A	0.828613	11	18.2	A	0.633789	Clone 76C7, synthetic insert (660 bp)+ poly A tail (21 bp), target sequence 1-660
AFFX-r2-TagG_at	11	61.1	A	0.334473	11	34.5	A	0.27417	11	55	A	0.095215	11	19.1	A	0.398926	11	34.2	A	0.27417	11	12.8	A	0.567627	11	40.4	A	0.466064	11	14.3	A	0.5	Clone 76D3, synthetic insert (760 bp)+ poly A tail (21 bp), target sequence 1-760
AFFX-r2-TagH_at	11	77.5	A	0.080566	11	99.4	A	0.149658	11	40.6	A	0.246094	11	38.8	A	0.246094	11	102.5	A	0.067627	11	172.5	A	0.111572	11	31.8	A	0.466064	11	25.6	A	0.533936	Clone 76E7, synthetic insert (848 bp)+ poly A tail (21 bp), target sequence 1-848
AFFX-r2-TagJ-3_at	11	7.3	A	0.567627	11	9.5	A	0.601074	11	46	A	0.398926	11	25.3	A	0.303711	11	7.9	A	0.753906	11	10.5	A	0.601074	11	56.4	A	0.219482	11	18.8	A	0.27417	Clone 76F7, synthetic insert (960 bp)+ poly A tail (21 bp), 3 prime target sequence 361-960
AFFX-r2-TagJ-5_at	11	3.2	A	0.665527	11	2.3	A	0.866455	11	20.2	A	0.067627	11	7.4	A	0.366211	11	52.1	A	0.111572	11	22.4	A	0.303711	11	44.3	M	0.056152	11	25.8	A	0.466064	Clone 76F7, synthetic insert (960 bp)+ poly A tail (21 bp), 5 prime target sequence 1-360
AFFX-r2-TagO-3_at	11	11	A	0.432373	11	45.4	A	0.398926	11	8.4	A	0.601074	11	7.6	A	0.5	11	56.7	A	0.432373	11	7.2	A	0.601074	11	10.9	A	0.601074	11	20.5	A	0.398926	Clone 76G7, synthetic insert (999 bp)+ poly A tail (21 bp), 3 prime target sequence 400-999
AFFX-r2-TagO-5_at	11	14.2	A	0.533936	11	5.8	A	0.888428	11	2	A	0.828613	11	1.8	A	0.850342	11	3.8	A	0.753906	11	7.4	A	0.665527	11	3.6	A	0.72583	11	3	A	0.780518	Clone 76G7, synthetic insert (999 bp)+ poly A tail (21 bp), 5 prime target sequence 1-399
AFFX-r2-TagQ-3_at	11	21.5	A	0.219482	11	24.4	A	0.326172	11	32.4	A	0.239258	11	46.9	A	0.095215	11	17	A	0.334473	11	32.5	A	0.219482	11	72.5	A	0.095215	11	7.7	A	0.5	Clone 76H1, synthetic insert (1000 bp)+ poly A tail (21 bp), 3 prime target sequence 401-1000
AFFX-r2-TagQ-5_at	11	46	A	0.432373	11	6.9	A	0.932373	11	30	A	0.696289	11	14.5	A	0.633789	11	2.7	A	0.998047	11	5.4	A	0.919434	11	16.9	A	0.633789	11	31.2	A	0.432373	Clone 76H1, synthetic insert (1000 bp)+ poly A tail (21 bp), 5 prime target sequence 1-400
AFFX-r2-TagIN-3_at	11	3	A	0.828613	11	7.2	A	0.633789	11	4.4	A	0.753906	11	3.2	A	0.753906	11	13.7	A	0.466064	11	58.2	A	0.398926	11	14	A	0.665527	11	12.9	A	0.466064	Clone 84A3, synthetic insert (1944 bp)+ poly A tail (21 bp), 3 prime target sequence 1345-1944
AFFX-r2-TagIN-M_at	11	22	A	0.366211	11	2.5	A	0.696289	11	5.6	A	0.567627	11	2.2	A	0.753906	11	4.7	A	0.665527	11	2.3	A	0.953857	11	7.8	A	0.665527	11	2.9	A	0.828613	Clone 84A3, synthetic insert (1944 bp)+ poly A tail (21 bp), middle target sequence 745-1344
AFFX-r2-TagIN-5_at	11	45.2	A	0.219482	11	45	A	0.303711	11	101.3	A	0.19458	11	27.3	A	0.432373	11	63.5	A	0.129639	11	10.9	A	0.533936	11	5.4	A	0.665527	11	13	A	0.5	Clone 84A3, synthetic insert (1944 bp)+ poly A tail (21 bp), 5 prime target sequence 1-744
AFFX-OS-25SrRNA_s_at	11	211.2	P	0.023926	11	241.5	P	0.030273	11	200.4	P	0.010742	11	164.8	P	0.008057	11	183.8	P	0.018555	11	200.1	P	0.018555	11	243.3	P	0.01416	11	292.6	P	0.001221	Oryza sativa DEF=gi|169818|gb|M11585.1|RICRGHA Rice 25S ribosomal RNA gene
AFFX-OS-18SrRNA_s_at	11	746.7	P	0.00293	11	50.1	P	0.037598	11	208.4	P	0.00415	11	665.8	P	0.001221	11	124	P	0.010742	11	216	P	0.001953	11	201.6	P	0.008057	11	256.3	P	0.023926	Oryza sativa DEF=gi|3342031|gb|AF069218.1|AF069218 Oryza sativa 18S small subunit ribosomal RNA gene, complete sequence
AFFX-OS-5.8SrRNA_at	11	42.8	A	0.149658	11	84.9	M	0.056152	11	52.4	A	0.149658	11	55.1	A	0.067627	11	104.4	P	0.018555	11	147.7	P	0.01416	11	71	M	0.056152	11	53	P	0.000244	Oryza sativa DEF=gi|169814|gb|M35384.1|RICRGC2 Rice 5.8S rRNA gene
AFFX-Os-actin-5_s_at	11	1748.9	P	0.008057	11	2243.7	P	0.008057	11	2278.9	P	0.008057	11	2905.3	P	0.001953	11	699	A	0.080566	11	1119.1	P	0.018555	11	929.9	P	0.018555	11	1058.3	P	0.005859	O. sativa GEN=OsRAc1 DB_XREF=gb:AB047313.1 DB_XREF=gi:30409355 FEA=FLmRNA DEF=Oryza sativa (japonica cultivar-group) OsRAc1 mRNA for actin, complete cds. REP_ORG=O. sativa
AFFX-Os-actin-M_s_at	11	3298.5	P	0.000244	11	5124.3	P	0.000244	11	4551.3	P	0.000244	11	6377.9	P	0.000244	11	2015.4	P	0.000244	11	3373	P	0.000244	11	3263.6	P	0.000244	11	3624.9	P	0.000244	O. sativa GEN=OsRAc1 DB_XREF=gb:AB047313.1 DB_XREF=gi:30409355 FEA=FLmRNA DEF=Oryza sativa (japonica cultivar-group) OsRAc1 mRNA for actin, complete cds. REP_ORG=O. sativa
AFFX-Os-actin-3_at	11	8253.5	P	0.000244	11	8030.9	P	0.000244	11	9884.1	P	0.000244	11	10443.7	P	0.000244	11	6977.4	P	0.000244	11	8653.7	P	0.000244	11	8263.4	P	0.000244	11	10333.3	P	0.000244	O. sativa GEN=OsRAc1 DB_XREF=gb:AB047313.1 DB_XREF=gi:30409355 FEA=FLmRNA DEF=Oryza sativa (japonica cultivar-group) OsRAc1 mRNA for actin, complete cds. REP_ORG=O. sativa
AFFX-Os-actin-3_s_at	11	6099.3	P	0.000244	11	8330.9	P	0.000244	11	7085.7	P	0.000244	11	9947.9	P	0.000244	11	5080.9	P	0.000244	11	9156.5	P	0.000244	11	8354.3	P	0.000244	11	9475.4	P	0.000244	O. sativa GEN=OsRAc1 DB_XREF=gb:AB047313.1 DB_XREF=gi:30409355 FEA=FLmRNA DEF=Oryza sativa (japonica cultivar-group) OsRAc1 mRNA for actin, complete cds. REP_ORG=O. sativa
AFFX-Os-ef1a-5_at	11	79	A	0.246094	11	106.7	A	0.129639	11	104.1	A	0.219482	11	80.8	A	0.171387	11	102.7	A	0.246094	11	87.1	A	0.303711	11	81.8	A	0.303711	11	69.3	A	0.303711	O. sativa GEN=ef1a DB_XREF=gb:AK069160.1 DB_XREF=gi:32979184 FEA=FLmRNA DEF=Oryza sativa (japonica cultivar-group) cDNA clone:J023007E09, full insert sequence. REP_ORG=O. sativa
AFFX-Os-ef1a-M_at	11	3.3	A	0.989258	11	4.5	A	0.962402	11	7.7	A	0.870361	11	4.2	A	0.80542	11	4	A	0.953857	11	5.4	A	0.976074	11	4.7	A	0.888428	11	4	A	0.919434	O. sativa GEN=ef1a DB_XREF=gb:AK069160.1 DB_XREF=gi:32979184 FEA=FLmRNA DEF=Oryza sativa (japonica cultivar-group) cDNA clone:J023007E09, full insert sequence. REP_ORG=O. sativa
AFFX-Os-ef1a-3_at	11	29.1	A	0.27417	11	3.5	A	0.601074	11	29.5	P	0.01416	11	2.7	A	0.870361	11	40.1	P	0.030273	11	20.5	A	0.334473	11	13.1	A	0.5	11	10.6	A	0.366211	O. sativa GEN=ef1a DB_XREF=gb:AK069160.1 DB_XREF=gi:32979184 FEA=FLmRNA DEF=Oryza sativa (japonica cultivar-group) cDNA clone:J023007E09, full insert sequence. REP_ORG=O. sativa
AFFX-Os-gapdh-5_at	11	7.5	A	0.696289	11	4.8	A	0.850342	11	11.7	A	0.753906	11	5.4	A	0.932373	11	8.7	A	0.601074	11	26.5	A	0.432373	11	7.1	A	0.828613	11	7.4	A	0.633789	O. sativa GEN=gapdh DB_XREF=gb:AK108644.1 DB_XREF=gi:32993853 FEA=FLmRNA DEF=Oryza sativa (japonica cultivar-group) cDNA clone:002-148-B02, full insert sequence. REP_ORG=O. sativa
AFFX-Os-gapdh-M_at	11	9.7	A	0.533936	11	52.2	A	0.334473	11	64.8	A	0.219482	11	67.9	A	0.366211	11	61.7	P	0.037598	11	44.1	A	0.303711	11	12.2	A	0.633789	11	11.9	A	0.80542	O. sativa GEN=gapdh DB_XREF=gb:AK108644.1 DB_XREF=gi:32993853 FEA=FLmRNA DEF=Oryza sativa (japonica cultivar-group) cDNA clone:002-148-B02, full insert sequence. REP_ORG=O. sativa
AFFX-Os-gapdh-3_at	11	40.8	A	0.077148	11	88.7	A	0.129639	11	35	A	0.567627	11	14.9	A	0.466064	11	116.9	A	0.129639	11	109.2	A	0.129639	11	88.5	A	0.095215	11	128.5	P	0.037598	O. sativa GEN=gapdh DB_XREF=gb:AK108644.1 DB_XREF=gi:32993853 FEA=FLmRNA DEF=Oryza sativa (japonica cultivar-group) cDNA clone:002-148-B02, full insert sequence. REP_ORG=O. sativa
AFFX-Mgr-gapdh-5_at	11	6.6	A	0.943848	11	11.5	A	0.870361	11	7.3	A	0.953857	11	5.3	A	0.953857	11	3.6	A	0.994141	11	7.6	A	0.953857	11	3.2	A	0.999268	11	8.4	A	0.953857	M. grisea NOTE=CONTROL MG01084.4 GEN=MG01084.4 DB_XREF=gi:38102607 gb:EAA49426.1 DEF=hypothetical protein similar to (AL670003) glyceraldehyde 3-phosphate dehydrogenase (ccg-7) (Neurospora crassa) (34253 - 33022)
AFFX-Mgr-gapdh-M_at	11	24.4	A	0.398926	11	13.5	A	0.466064	11	5.3	A	0.366211	11	1.8	A	0.870361	11	14.4	A	0.334473	11	9.8	A	0.533936	11	8.5	A	0.334473	11	23.4	A	0.533936	M. grisea NOTE=CONTROL MG01084.4 GEN=MG01084.4 DB_XREF=gi:38102607 gb:EAA49426.1 DEF=hypothetical protein similar to (AL670003) glyceraldehyde 3-phosphate dehydrogenase (ccg-7) (Neurospora crassa) (34253 - 33022)
AFFX-Mgr-gapdh-3_at	11	19.1	A	0.334473	11	10.9	A	0.466064	11	81.6	A	0.398926	11	5.5	A	0.5	11	17.4	A	0.753906	11	122.7	A	0.303711	11	9.6	A	0.567627	11	13.4	A	0.466064	M. grisea NOTE=CONTROL MG01084.4 GEN=MG01084.4 DB_XREF=gi:38102607 gb:EAA49426.1 DEF=hypothetical protein similar to (AL670003) glyceraldehyde 3-phosphate dehydrogenase (ccg-7) (Neurospora crassa) (34253 - 33022)
AFFX-Mgr-ef1a-5_at	11	14.5	A	0.601074	11	7.5	A	0.780518	11	13.9	A	0.5	11	9.3	A	0.696289	11	7.1	A	0.828613	11	27.9	A	0.432373	11	55.2	A	0.398926	11	5.9	A	0.850342	M. grisea NOTE=CONTROL MG03641.4 GEN=MG03641.4 DB_XREF=gi:38105647 gb:EAA52046.1 DEF=hypothetical protein similar to EF1A_PODAN ELONGATION FACTOR 1-ALPHA (EF-1-ALPHA) gi|1072496|pir||S43861 translation elongation factor eEF-1 alpha chain
AFFX-Mgr-ef1a-M_at	11	10.5	A	0.665527	11	17	A	0.533936	11	17.3	A	0.533936	11	35.1	A	0.432373	11	30.1	A	0.334473	11	87.6	A	0.303711	11	66.9	A	0.27417	11	40.9	A	0.567627	M. grisea NOTE=CONTROL MG03641.4 GEN=MG03641.4 DB_XREF=gi:38105647 gb:EAA52046.1 DEF=hypothetical protein similar to EF1A_PODAN ELONGATION FACTOR 1-ALPHA (EF-1-ALPHA) gi|1072496|pir||S43861 translation elongation factor eEF-1 alpha chain
AFFX-Mgr-ef1a-3_at	11	9.2	A	0.601074	11	9.2	A	0.919434	11	12.7	A	0.72583	11	11.3	A	0.870361	11	23.9	A	0.533936	11	9.9	A	0.850342	11	18.6	A	0.888428	11	16.4	A	0.932373	M. grisea NOTE=CONTROL MG03641.4 GEN=MG03641.4 DB_XREF=gi:38105647 gb:EAA52046.1 DEF=hypothetical protein similar to EF1A_PODAN ELONGATION FACTOR 1-ALPHA (EF-1-ALPHA) gi|1072496|pir||S43861 translation elongation factor eEF-1 alpha chain
AFFX-Mgr-ef1a-3_x_at	11	10.3	A	0.888428	11	8.8	A	0.888428	11	15.3	A	0.870361	11	12.3	A	0.953857	11	25.6	A	0.696289	11	19	A	0.870361	11	15.9	A	0.919434	11	12.4	A	0.981445	M. grisea NOTE=CONTROL MG03641.4 GEN=MG03641.4 DB_XREF=gi:38105647 gb:EAA52046.1 DEF=hypothetical protein similar to EF1A_PODAN ELONGATION FACTOR 1-ALPHA (EF-1-ALPHA) gi|1072496|pir||S43861 translation elongation factor eEF-1 alpha chain
AFFX-Mgr-actin-5_at	11	66.5	A	0.27417	11	20.2	A	0.696289	11	89.8	A	0.5	11	112.5	A	0.067627	11	241.3	A	0.095215	11	23.3	A	0.533936	11	34.6	A	0.334473	11	78.9	A	0.633789	M. grisea NOTE=CONTROL MG03982.4 GEN=MG03982.4 DB_XREF=gi:38103539 gb:EAA50223.1 DEF=hypothetical protein similar to ACTG_CEPAC Actin, gamma gi|6002486|gb|AAF00008.1|AF056976_1 gamma-actin (Acremonium chrysogenum) gi|12718452|emb|CAC28718.1| Actin (Neurospora crassa) (15328 - 13567)
AFFX-Mgr-actin-M_at	11	7.8	A	0.780518	11	3.6	A	0.904785	11	39.8	A	0.45752	11	5	A	0.989258	11	46.5	A	0.366211	11	4.8	A	0.998779	11	6.5	A	0.953857	11	6.7	A	0.919434	M. grisea NOTE=CONTROL MG03982.4 GEN=MG03982.4 DB_XREF=gi:38103539 gb:EAA50223.1 DEF=hypothetical protein similar to ACTG_CEPAC Actin, gamma gi|6002486|gb|AAF00008.1|AF056976_1 gamma-actin (Acremonium chrysogenum) gi|12718452|emb|CAC28718.1| Actin (Neurospora crassa) (15328 - 13567)
AFFX-Mgr-actin-3_at	11	9.9	A	0.665527	11	2.1	A	0.962402	11	5.9	A	0.888428	11	16.7	A	0.72583	11	90.1	A	0.334473	11	5.4	A	0.919434	11	10.1	A	0.850342	11	4.7	A	0.888428	M. grisea NOTE=CONTROL MG03982.4 GEN=MG03982.4 DB_XREF=gi:38103539 gb:EAA50223.1 DEF=hypothetical protein similar to ACTG_CEPAC Actin, gamma gi|6002486|gb|AAF00008.1|AF056976_1 gamma-actin (Acremonium chrysogenum) gi|12718452|emb|CAC28718.1| Actin (Neurospora crassa) (15328 - 13567)
AFFX-Os-r2-Bs-dap-3_at	11	2742.9	P	0.000244	11	2418.8	P	0.000244	11	2322.4	P	0.000244	11	2218.4	P	0.000244	11	3192.7	P	0.000732	11	2357	P	0.000732	11	2759.1	P	0.000732	11	3041.7	P	0.000732	B. subtilis GEN=jojG DB_XREF=gb:L38424.1 NOTE=SIF corresponding to nucleotides 2634-3089 of gb:L38424.1 DEF=Bacillus subtilis dihydropicolinate reductase (jojE) gene, complete cds; poly(A) polymerase (jojI) gene, complete cds; biotin acetyl-CoA-carboxylase ligase (birA) gene, complete cds; jojC, jojD, jojF, jojG, jojH genes, complete cds s.
AFFX-Os-r2-Bs-dap-5_at	11	838.6	P	0.000244	11	656.2	P	0.000244	11	670	P	0.000244	11	756.2	P	0.000244	11	1001.4	P	0.000244	11	754.1	P	0.000244	11	633.1	P	0.000244	11	1069.3	P	0.000244	B. subtilis GEN=dapB DB_XREF=gb:L38424.1 NOTE=SIF corresponding to nucleotides 1439-1846 of gb:L38424.1 DEF=Bacillus subtilis dihydropicolinate reductase (jojE) gene, complete cds; poly(A) polymerase (jojI) gene, complete cds; biotin acetyl-CoA-carboxylase ligase (birA) gene, complete cds; jojC, jojD, jojF, jojG, jojH genes, complete cds s.
AFFX-Os-r2-Bs-dap-M_at	11	2449.7	P	0.000732	11	1978.3	P	0.000732	11	1956.4	P	0.000732	11	2086.9	P	0.000732	11	2351.9	P	0.000244	11	1716.7	P	0.000732	11	1668	P	0.000732	11	2156.5	P	0.000732	B. subtilis GEN=dapB, jojF DB_XREF=gb:L38424.1 NOTE=SIF corresponding to nucleotides 2055-2578 of gb:L38424.1, not 100% identical DEF=Bacillus subtilis dihydropicolinate reductase (jojE) gene, complete cds; poly(A) polymerase (jojI) gene, complete cds; biotin acetyl-CoA-carboxylase ligase (birA) gene, complete cds; jojC, jojD, jojF, jojG, jojH genes, complete cds s.
AFFX-Os-r2-Bs-lys-3_at	11	329	P	0.000244	11	462.2	P	0.001953	11	358.2	P	0.00293	11	436.3	P	0.001953	11	420.8	P	0.000244	11	406.7	P	0.001221	11	273.2	P	0.00293	11	396.9	P	0.00415	B. subtilis GEN=lys DB_XREF=gb:X17013.1 NOTE=SIF corresponding to nucleotides 1008-1263 of gb:X17013.1, not 100% identical DEF=B subtilis lys gene for diaminopimelate decarboxylase (EC 4.1.1.20).
AFFX-Os-r2-Bs-lys-5_at	11	191.8	P	0.000244	11	169.8	P	0.000244	11	187.7	P	0.000244	11	204	P	0.000244	11	198.7	P	0.001953	11	126.6	P	0.000244	11	107.4	P	0.000732	11	211.3	P	0.000244	B. subtilis GEN=lys DB_XREF=gb:X17013.1 NOTE=SIF corresponding to nucleotides 411-659 of gb:X17013.1, not 100% identical DEF=B subtilis lys gene for diaminopimelate decarboxylase (EC 4.1.1.20).
AFFX-Os-r2-Bs-lys-M_at	11	195.4	P	0.001953	11	198.4	P	0.00415	11	183.2	P	0.005859	11	145	P	0.001221	11	240.8	P	0.000732	11	188.4	P	0.001953	11	218.3	P	0.00293	11	246	P	0.000244	B. subtilis GEN=lys DB_XREF=gb:X17013.1 NOTE=SIF corresponding to nucleotides 673-1002 of gb:X17013.1, not 100% identical DEF=B subtilis lys gene for diaminopimelate decarboxylase (EC 4.1.1.20).
AFFX-Os-r2-Bs-phe-3_at	11	342.3	P	0.001953	11	206.3	P	0.001953	11	251.5	P	0.000732	11	249.2	P	0.00415	11	347.6	P	0.001221	11	199.6	P	0.001953	11	295.4	P	0.001221	11	312.5	P	0.001221	B. subtilis GEN=pheB DB_XREF=gb:M24537.1 NOTE=SIF corresponding to nucleotides 2897-3200 of gb:M24537.1, not 100% identical DEF=Bacillus subtillis sporulation protein (spoOB), GTP-binding protein (obg), phenylalanine biosynthesis associated protein (pheB), and monofunctional prephenate dehydratase (pheA) genes, complete cds.
AFFX-Os-r2-Bs-phe-5_at	11	238.2	P	0.000732	11	184.5	P	0.008057	11	288	P	0.00293	11	232.3	P	0.00415	11	325.9	P	0.001221	11	203.1	P	0.00293	11	196.2	P	0.010742	11	304.8	P	0.00293	B. subtilis GEN=pheA DB_XREF=gb:M24537.1 NOTE=SIF corresponding to nucleotides 2116-2382 of gb:M24537.1 DEF=Bacillus subtillis sporulation protein (spoOB), GTP-binding protein (obg), phenylalanine biosynthesis associated protein (pheB), and monofunctional prephenate dehydratase (pheA) genes, complete cds.
AFFX-Os-r2-Bs-phe-M_at	11	273.9	P	0.000732	11	277	P	0.00293	11	173.1	P	0.010742	11	241.3	P	0.00293	11	399.8	P	0.00293	11	268.4	P	0.018555	11	385.2	P	0.023926	11	328.3	P	0.010742	B. subtilis GEN=pheA DB_XREF=gb:M24537.1 NOTE=SIF corresponding to nucleotides 2484-2875 of gb:M24537.1 DEF=Bacillus subtillis sporulation protein (spoOB), GTP-binding protein (obg), phenylalanine biosynthesis associated protein (pheB), and monofunctional prephenate dehydratase (pheA) genes, complete cds.
AFFX-Os-TrpnX-3_at	11	1.4	A	0.998779	11	2.4	A	0.994141	11	1.3	A	0.932373	11	1	A	0.998047	11	1.9	A	0.998047	11	1.4	A	0.99707	11	1.9	A	0.991943	11	2.1	A	0.991943	B. subtilis GEN=trpC, trpF DB_XREF=gb:K01391.1 NOTE=SIF corresponding to nucleotides 3790-4368 of gb:K01391.1, not 100% identical DEF=B.subtilis tryptophan (trp) operon, complete cds.
AFFX-Os-TrpnX-5_at	11	5.9	A	0.72583	11	7.9	A	0.870361	11	6.8	A	0.888428	11	13.2	A	0.696289	11	13.3	A	0.696289	11	4.8	A	0.969727	11	10.5	A	0.780518	11	11.4	A	0.870361	B. subtilis GEN=trpE, trpD DB_XREF=gb:K01391.1 NOTE=SIF corresponding to nucleotides 1953-2483 of gb:K01391.1, not 100% identical DEF=B.subtilis tryptophan (trp) operon, complete cds.
AFFX-Os-TrpnX-M_at	11	41.5	A	0.095215	11	55.5	A	0.111572	11	5	A	0.398926	11	50.5	A	0.067627	11	27.8	A	0.246094	11	19.9	A	0.27417	11	43.2	A	0.19458	11	56	M	0.056152	B. subtilis GEN=trpD, trpC DB_XREF=gb:K01391.1 NOTE=SIF corresponding to nucleotides 2880-3359 of gb:K01391.1, not 100% identical DEF=B.subtilis tryptophan (trp) operon, complete cds.
AFFX-Os-r2-Ec-bioB-3_at	11	574.3	P	0.000244	11	559.9	P	0.000244	11	518.2	P	0.000732	11	447	P	0.000244	11	609.7	P	0.000244	11	459	P	0.000732	11	512.5	P	0.000244	11	458.9	P	0.000244	E. coli GEN=bioB DB_XREF=gb:J04423.1 NOTE=SIF corresponding to nucleotides 2772-3004 of gb:J04423.1 DEF=E.coli 7,8-diamino-pelargonic acid (bioA), biotin synthetase (bioB), 7-keto-8-amino-pelargonic acid synthetase (bioF), bioC protein, and dethiobiotin synthetase (bioD), complete cds.
AFFX-Os-r2-Ec-bioB-5_at	11	193.9	P	0.000244	11	266.1	P	0.001221	11	333.6	P	0.000244	11	264.5	P	0.000244	11	318.2	P	0.000244	11	326.1	P	0.000244	11	253.1	P	0.000244	11	250.2	P	0.000732	E. coli GEN=bioB DB_XREF=gb:J04423.1 NOTE=SIF corresponding to nucleotides 2071-2304 of gb:J04423.1 DEF=E.coli 7,8-diamino-pelargonic acid (bioA), biotin synthetase (bioB), 7-keto-8-amino-pelargonic acid synthetase (bioF), bioC protein, and dethiobiotin synthetase (bioD), complete cds.
AFFX-Os-r2-Ec-bioB-M_at	11	332.2	P	0.001953	11	395	P	0.001221	11	425.6	P	0.00415	11	403.4	P	0.005859	11	371.7	P	0.001221	11	476.9	P	0.001953	11	425.8	P	0.01416	11	331.2	P	0.005859	E. coli GEN=bioB DB_XREF=gb:J04423.1 NOTE=SIF corresponding to nucleotides 2393-2682 of gb:J04423.1 DEF=E.coli 7,8-diamino-pelargonic acid (bioA), biotin synthetase (bioB), 7-keto-8-amino-pelargonic acid synthetase (bioF), bioC protein, and dethiobiotin synthetase (bioD), complete cds.
AFFX-Os-r2-Ec-bioC-3_at	11	303.9	P	0.001953	11	401.8	P	0.000732	11	355.5	P	0.000244	11	338	P	0.00293	11	396.4	P	0.000244	11	390.3	P	0.00415	11	381.2	P	0.000244	11	360.8	P	0.001953	E. coli GEN=bioC DB_XREF=gb:J04423.1 NOTE=SIF corresponding to nucleotides 4608-4883 of gb:J04423.1 DEF=E.coli 7,8-diamino-pelargonic acid (bioA), biotin synthetase (bioB), 7-keto-8-amino-pelargonic acid synthetase (bioF), bioC protein, and dethiobiotin synthetase (bioD), complete cds.
AFFX-Os-r2-Ec-bioC-5_at	11	339.3	P	0.000732	11	411.8	P	0.000732	11	431.5	P	0.000732	11	370.9	P	0.001953	11	449	P	0.000244	11	469.7	P	0.000244	11	399.6	P	0.000732	11	438.7	P	0.001221	E. coli GEN=bioC DB_XREF=gb:J04423.1 NOTE=SIF corresponding to nucleotides 4257-4573 of gb:J04423.1 DEF=E.coli 7,8-diamino-pelargonic acid (bioA), biotin synthetase (bioB), 7-keto-8-amino-pelargonic acid synthetase (bioF), bioC protein, and dethiobiotin synthetase (bioD), complete cds.
AFFX-Os-r2-Ec-bioD-3_at	11	7963.6	P	0.000244	11	9218.6	P	0.000244	11	8792.8	P	0.000244	11	6783.3	P	0.000244	11	9604.2	P	0.000244	11	9355.4	P	0.000244	11	9061.3	P	0.000244	11	8609.5	P	0.000244	E. coli GEN=bioD DB_XREF=gb:J04423.1 NOTE=SIF corresponding to nucleotides 5312-5559 of gb:J04423.1, not 100% identical DEF=E.coli 7,8-diamino-pelargonic acid (bioA), biotin synthetase (bioB), 7-keto-8-amino-pelargonic acid synthetase (bioF), bioC protein, and dethiobiotin synthetase (bioD), complete cds.
AFFX-Os-r2-Ec-bioD-5_at	11	4149.3	P	0.000244	11	4924.8	P	0.000244	11	4037.5	P	0.000244	11	3442.6	P	0.000244	11	4997.2	P	0.000244	11	6109.1	P	0.000244	11	4606.1	P	0.000244	11	4734	P	0.000244	E. coli GEN=bioD DB_XREF=gb:J04423.1 NOTE=SIF corresponding to nucleotides 5024-5244 of gb:J04423.1 DEF=E.coli 7,8-diamino-pelargonic acid (bioA), biotin synthetase (bioB), 7-keto-8-amino-pelargonic acid synthetase (bioF), bioC protein, and dethiobiotin synthetase (bioD), complete cds.
AFFX-Os-r2-P1-cre-3_s_at	11	23715	P	0.000244	11	27600	P	0.000244	11	26384.1	P	0.000244	11	19531.4	P	0.000244	11	27318.6	P	0.000244	11	27045.9	P	0.000244	11	26781.7	P	0.000244	11	24289.1	P	0.000244	Bacteriophage P1 GEN=cre DB_XREF=gb:X03453.1 NOTE=SIF corresponding to nucleotides 1032-1270 of gb:X03453.1 DEF=Bacteriophage P1 cre gene for recombinase protein.
AFFX-Os-r2-P1-cre-5_s_at	11	23141.9	P	0.000244	11	28417.3	P	0.000244	11	26267.3	P	0.000244	11	18804.2	P	0.000244	11	28683.6	P	0.000244	11	28368.1	P	0.000244	11	28471.6	P	0.000244	11	24998.4	P	0.000244	Bacteriophage P1 GEN=cre DB_XREF=gb:X03453.1 NOTE=SIF corresponding to nucleotides 581-1001 of gb:X03453.1 DEF=Bacteriophage P1 cre gene for recombinase protein.
AFFX-Os-r2-Bs-thr-3_s_at	11	636.5	P	0.000244	11	624.3	P	0.000244	11	618.3	P	0.000244	11	535.4	P	0.000244	11	683.5	P	0.000244	11	551.2	P	0.000244	11	572.6	P	0.000244	11	631.3	P	0.000244	B. subtilis GEN=thrB DB_XREF=gb:X04603.1 NOTE=SIF corresponding to nucleotides 1735-2143 of gb:X04603.1 DEF=B. subtilis thrB and thrC genes for homoserine kinase and threonine synthase.
AFFX-Os-r2-Bs-thr-5_s_at	11	233	P	0.000244	11	219.5	P	0.000244	11	92.1	P	0.001221	11	192.5	P	0.000244	11	261.7	P	0.000732	11	196	P	0.000732	11	131.6	P	0.001221	11	169.5	P	0.000244	B. subtilis GEN=thrC DB_XREF=gb:X04603.1 NOTE=SIF corresponding to nucleotides 290-888 of gb:X04603.1 DEF=B. subtilis thrB and thrC genes for homoserine kinase and threonine synthase.
AFFX-Os-r2-Bs-thr-M_s_at	11	419.8	P	0.001221	11	430.4	P	0.005859	11	414.4	P	0.00293	11	392.3	P	0.001221	11	417.7	P	0.01416	11	343.3	P	0.018555	11	353.4	P	0.01416	11	438.5	P	0.005859	B. subtilis GEN=thrC, thrB DB_XREF=gb:X04603.1 NOTE=SIF corresponding to nucleotides 1045-1556 of gb:X04603.1 DEF=B. subtilis thrB and thrC genes for homoserine kinase and threonine synthase.
AFFX-Os_Gapdh_5_at	16	4837	P	0.002228	16	3065.9	P	0.001892	16	4370.5	P	0.002228	16	4552.3	P	0.002617	16	6160.3	P	0.003067	16	6936.5	P	0.002617	16	4119.7	P	0.00418	16	8015	P	0.003585	Oryza sativa REF=U31676 DEF=clone glyceraldehyde-3-phosphate dehydrogenase (Gpc) LEN=1326 (_5, _M, _3 represent transcript regions 5 prime, Middle, and 3 prime respectively)
AFFX-Os_Gapdh_M_at	16	11773.6	P	0.000219	16	12371.6	P	0.000219	16	11894.3	P	0.000219	16	10637.4	P	0.000219	16	13978	P	0.000219	16	13661.8	P	0.000219	16	11096.2	P	0.000219	16	14776.2	P	0.000219	Oryza sativa REF=U31676 DEF=clone glyceraldehyde-3-phosphate dehydrogenase (Gpc) LEN=1326 (_5, _M, _3 represent transcript regions 5 prime, Middle, and 3 prime respectively)
AFFX-Os_Gapdh_3_at	16	14666.7	P	0.000219	16	14869.5	P	0.000219	16	14572.9	P	0.000219	16	13537.7	P	0.000219	16	18121	P	0.000219	16	16573.7	P	0.000219	16	15010.7	P	0.000219	16	17316.7	P	0.000219	Oryza sativa REF=U31676 DEF=clone glyceraldehyde-3-phosphate dehydrogenase (Gpc) LEN=1326 (_5, _M, _3 represent transcript regions 5 prime, Middle, and 3 prime respectively)
AFFX-Os_Actin_5_f_at	16	2310.8	P	0.000219	16	3752.1	P	0.000219	16	3254.1	P	0.000219	16	4578	P	0.000219	16	1003.3	P	0.000219	16	1901.2	P	0.000266	16	1585.5	P	0.000266	16	1823.1	P	0.000266	Oryza sativa REF=X16280 DEF=RAc1 mRNA for actin LEN=1460 (_5, _M, _3 represent transcript regions 5 prime, Middle, and 3 prime respectively)
AFFX-Os_Actin_M_s_at	16	2765.3	P	0.000219	16	4304.7	P	0.000219	16	4046.8	P	0.000219	16	5220.9	P	0.000219	16	1696.7	P	0.000219	16	2866.2	P	0.000219	16	2762.4	P	0.000219	16	2811.6	P	0.000219	Oryza sativa REF=X16280 DEF=RAc1 mRNA for actin LEN=1460 (_5, _M, _3 represent transcript regions 5 prime, Middle, and 3 prime respectively)
AFFX-Os_Actin_3_at	16	6617.3	P	0.003067	16	8322.7	P	0.002617	16	7561.9	P	0.003067	16	9388.3	P	0.002228	16	4963.2	P	0.00418	16	11161.1	P	0.002617	16	9552.2	P	0.003067	16	8625.7	P	0.002617	Oryza sativa REF=X16280 DEF=RAc1 mRNA for actin LEN=1460 (_5, _M, _3 represent transcript regions 5 prime, Middle, and 3 prime respectively)
AFFX-Os_Cyph_5_at	16	296.9	P	0.014937	16	341.3	P	0.006532	16	220.1	P	0.048995	16	340.1	P	0.014937	16	174.9	A	0.066865	16	272.5	P	0.003067	16	163.2	M	0.05447	16	229.9	P	0.021866	Oryza sativa REF=L29471 DEF=cyclophilin 1 (Cyp1) LEN=590 (_5, _M, _3 represent transcript regions 5 prime, Middle, and 3 prime respectively)
AFFX-Os_Cyph_M_at	16	569.7	P	0.001892	16	1071.5	P	0.000322	16	615.6	P	0.000562	16	637.1	P	0.000388	16	455.2	P	0.003067	16	930.4	P	0.000805	16	526.8	P	0.001602	16	371.3	P	0.001354	Oryza sativa REF=L29471 DEF=cyclophilin 1 (Cyp1) LEN=590 (_5, _M, _3 represent transcript regions 5 prime, Middle, and 3 prime respectively)
AFFX-Os_Cyph_3_at	16	374.3	P	0.006532	16	927.5	P	0.003585	16	435.1	P	0.008689	16	469.3	P	0.005643	16	416.6	P	0.008689	16	751.8	P	0.004863	16	284.6	P	0.004863	16	247	P	0.00418	Oryza sativa REF=L29471 DEF=cyclophilin 1 (Cyp1) LEN=590 (_5, _M, _3 represent transcript regions 5 prime, Middle, and 3 prime respectively)
AFFX-Os_Ubiquitin_5_f_at	16	29144	P	0.000219	16	33454.3	P	0.000219	16	32948.5	P	0.000219	16	26774.8	P	0.000219	16	46488	P	0.000219	16	39274.6	P	0.000219	16	49080.8	P	0.000219	16	48123.1	P	0.000219	Oryza sativa REF=U37687 DEF=polyubiquitin (Rubq1) LEN=1679 (_5, _M, _3 represent transcript regions 5 prime, Middle, and 3 prime respectively)
AFFX-Os_Ubiquitin_M_f_at	16	27679.6	P	0.000219	16	31162.9	P	0.000219	16	31272.8	P	0.000219	16	25602.8	P	0.000219	16	41035.8	P	0.000219	16	34935.3	P	0.000219	16	47318	P	0.000219	16	49414.5	P	0.000219	Oryza sativa REF=U37687 DEF=polyubiquitin (Rubq1) LEN=1679 (_5, _M, _3 represent transcript regions 5 prime, Middle, and 3 prime respectively)
AFFX-Os_Ubiquitin_3_s_at	16	18729.7	P	0.000219	16	19920.8	P	0.000219	16	20938.5	P	0.000219	16	19030.6	P	0.000219	16	25315.6	P	0.000219	16	23269	P	0.000219	16	25826.7	P	0.000219	16	28756.3	P	0.000219	Oryza sativa REF=U37687 DEF=polyubiquitin (Rubq1) LEN=1679 (_5, _M, _3 represent transcript regions 5 prime, Middle, and 3 prime respectively)
AFFX-Os_18SrRNA_at	16	228.9	P	0.009985	16	13.1	A	0.715253	16	161.8	P	0.048995	16	130.8	P	0.035163	16	204.5	P	0.024711	16	203.7	M	0.05447	16	189.3	M	0.060419	16	193.3	P	0.02786	Oryza sativa REF=AF069218.1 DEF=18S small subunit ribosomal RNA gene LEN=1754
AFFX-Os_28SrRNA_at	16	234.3	P	0.000266	16	77.4	P	0.024711	16	118.5	P	0.000388	16	139	P	0.000266	16	199.2	P	0.000468	16	171.1	P	0.003585	16	197.4	P	0.001354	16	321	P	0.000219	Oryza sativa REF=M11585 DEF=25S ribosomal RNA gene LEN=3377
RPTR-Os-AY342347_at	11	6.6	A	0.828613	11	48.5	A	0.5	11	9.7	A	0.780518	11	7.2	A	0.80542	11	7.7	A	0.80542	11	10.4	A	0.601074	11	76	A	0.466064	11	3.8	A	0.943848	REPORTER AY342347 DEF=Red H-Pelican DsRed.T4 transformation vector, complete sequence.
RPTR-Os-U43284-1_s_at	11	26.4	A	0.366211	11	42.7	A	0.398926	11	5	A	0.696289	11	17.3	A	0.246094	11	5	A	0.567627	11	9.2	A	0.533936	11	43.7	A	0.334473	11	3	A	0.696289	REPORTER U43284 FEA=CDS DB_XREF=AAC53659.1 GI:1289375 PROD=green fluorescent protein, S65T variant GEN=gfp
RPTR-Os-AJ002682-1_s_at	11	8.5	A	0.567627	11	46.7	P	0.030273	11	28.8	A	0.219482	11	9.2	A	0.366211	11	2.8	A	0.466064	11	60.8	A	0.171387	11	17.9	A	0.303711	11	18.1	A	0.067627	REPORTER AJ002682 FEA=CDS_1 DB_XREF=CAA05684.1 GI:2623979 REMTREMBL:CAA05684 GEN=kanamycin resistance gene
RPTR-Os-AJ002682-2_s_at	11	44.2	A	0.398926	11	47.1	A	0.27417	11	46.7	A	0.432373	11	49	A	0.27417	11	108.9	A	0.19458	11	32.8	A	0.171387	11	50.2	A	0.334473	11	47	A	0.246094	REPORTER AJ002682 FEA=CDS_2 DB_XREF=CAA05685.1 GI:2623980 REMTREMBL:CAA05685 PROD=beta-lactamase GEN=bla
RPTR-Os-X58791-1_s_at	11	6.3	A	0.665527	11	5.6	A	0.601074	11	20	A	0.633789	11	5	A	0.870361	11	5	A	0.870361	11	51.4	A	0.633789	11	6	A	0.932373	11	3.7	A	0.850342	REPORTER X58791 FEA=CDS_1 DB_XREF=CAA41597.1 GI:48447 SPTREMBL:Q56698 PROD=luciferase alpha subunit GEN=luxA
RPTR-Os-X58791-2_s_at	11	3.3	A	0.870361	11	8.4	A	0.665527	11	1.4	A	0.99585	11	4.9	A	0.943848	11	6.5	A	0.904785	11	23.7	A	0.601074	11	8.2	A	0.72583	11	42.5	A	0.432373	REPORTER X58791 FEA=CDS_2 DB_XREF=CAA41598.1 GI:48448 SPTREMBL:Q56699 PROD=luciferase beta subunit GEN=luxB
RPTR-Os-M10961-1_at	11	7.5	A	0.601074	11	9.2	A	0.567627	11	1.6	A	0.850342	11	7	A	0.5	11	24.8	A	0.398926	11	8.5	A	0.753906	11	22.2	A	0.696289	11	6.8	A	0.665527	REPORTER M10961 FEA=CDS_1 DB_XREF=AAA88684.1 GI:1197014 PROD=unknown protein NOTE=ORF; putative
RPTR-Os-M10961-2_at	9	2	A	0.733398	9	0.3	A	0.99707	9	9.7	A	0.421875	9	0.1	A	0.827148	9	7.9	A	0.611328	9	0.2	A	0.943359	9	2.2	A	0.886719	9	0.8	A	0.733398	REPORTER M10961 FEA=CDS_2 DB_XREF=AAA88685.1 GI:155175 PROD=luciferase alpha subunit GEN=luxA
RPTR-Os-M10961-4_at	11	9.3	A	0.432373	11	43.6	A	0.111572	11	8.5	A	0.72583	11	21.1	A	0.129639	11	16.4	A	0.696289	11	51.2	P	0.046143	11	66.6	A	0.171387	11	24.6	A	0.398926	REPORTER M10961 FEA=CDS_4 DB_XREF=AAA88687.1 GI:1197015 PROD=unknown protein NOTE=ORF; putative
RPTR-Os-A00196-1_s_at	11	27.7	A	0.303711	11	46.4	A	0.246094	11	6.5	A	0.919434	11	8.9	A	0.665527	11	14.3	A	0.533936	11	39.8	A	0.334473	11	22.7	A	0.533936	11	19.5	A	0.432373	REPORTER A00196 FEA=CDS DB_XREF=CAA00038.1 GI:14446 REMTREMBL:CAA00038 PROD=beta glucuronidase GEN=uidA
RPTR-Os-M15077-1_at	11	11	A	0.696289	11	5.8	A	0.633789	11	29.5	A	0.366211	11	24.9	A	0.219482	11	1.4	A	0.953857	11	2.8	A	0.943848	11	5.4	A	0.943848	11	15.3	A	0.398926	REPORTER M15077 FEA=CDS DB_XREF=AAA29795.1 GI:160794 NOTE=Luciferase
RPTR-Os-M15077-1_s_at	11	10.2	A	0.665527	11	25.3	A	0.27417	11	17.8	A	0.398926	11	5.2	A	0.633789	11	4.3	A	0.870361	11	35	A	0.366211	11	3.6	A	0.696289	11	25.1	A	0.601074	REPORTER M15077 FEA=CDS DB_XREF=AAA29795.1 GI:160794 NOTE=Luciferase
RPTR-Os-M62653-1_at	11	13.5	A	0.432373	11	3	A	0.665527	11	1.2	A	0.828613	11	1	A	0.72583	11	36	A	0.149658	11	46	A	0.149658	11	24.4	A	0.533936	11	14	A	0.80542	REPORTER M62653 FEA=CDS DB_XREF=AAA27721.1 GI:155661 PROD=green-fluorescent protein GEN=GFP
RPTR-Os-M62653-1_s_at	11	5.5	A	0.850342	11	39.6	A	0.633789	11	1.9	A	0.870361	11	3.6	A	0.601074	11	1.1	A	0.904785	11	25.4	A	0.5	11	1.6	A	0.888428	11	20.3	A	0.780518	REPORTER M62653 FEA=CDS DB_XREF=AAA27721.1 GI:155661 PROD=green-fluorescent protein GEN=GFP
RPTR-Os-U47295-1_at	11	44	M	0.064941	11	70.8	M	0.056152	11	49.6	A	0.171387	11	40	A	0.19458	11	49.3	A	0.067627	11	89.8	P	0.01416	11	92.8	A	0.125244	11	51.4	A	0.219482	REPORTER U47295 FEA=CDS_1 DB_XREF=AAA89082.1 GI:1200460 PROD=luciferase GEN=luc+
RPTR-Os-AJ132968-1_at	11	7	A	0.870361	11	13.3	A	0.753906	11	10.5	A	0.533936	11	4.9	A	0.943848	11	7.1	A	0.80542	11	14.1	A	0.696289	11	67.2	A	0.27417	11	5.1	A	0.870361	REPORTER AJ132968 FEA=CDS FUNCTION=chloramphenicol resistence DB_XREF=CAB42001.1 GI:4753685 PROD=chloramphenicol acteyl transferase GEN=cat
RPTR-Os-NM_131175-1_at	11	16.7	A	0.753906	11	40.4	A	0.665527	11	14.9	A	0.850342	11	17.5	A	0.696289	11	20.1	A	0.696289	11	12.6	A	0.904785	11	20.3	A	0.828613	11	62.8	A	0.828613	REPORTER NM_131175 FEA=CDS DB_XREF=NP_571250.1 GI:18859311 LocusID:30413 PROD=opsin 1 (cone pigments), long-wave-sensitive, 1 NOTE=immunolocalized to double cone outer segments; red-sensitive opsin; GEN=opn1lw1
RPTR-Os-J01636-1_at	11	4.4	A	0.888428	11	56.1	A	0.533936	11	42.4	A	0.567627	11	81.7	A	0.303711	11	16.1	A	0.888428	11	64.1	A	0.5	11	70.1	A	0.5	11	95.7	A	0.366211	REPORTER J01636 FEA=CDS_1 DB_XREF=AAA24052.1 GI:146576 NOTE=lac repressor protein (gtg start codon) GEN=lacI
RPTR-Os-E00696-1_s_at	11	49.2	A	0.366211	11	24.4	A	0.5	11	17.7	A	0.466064	11	2.5	A	0.870361	11	27.4	A	0.72583	11	14.8	A	0.601074	11	13.6	A	0.533936	11	3.5	A	0.932373	REPORTER E00696 FEA=CDS GEN=Lac Z
RPTR-Os-J01636-3_at	11	5.3	A	0.850342	11	17.6	A	0.5	11	3.1	A	0.98584	11	10.5	A	0.633789	11	8.4	A	0.870361	11	10.8	A	0.696289	11	2.6	A	0.850342	11	43.3	A	0.398926	REPORTER J01636 FEA=CDS_3 DB_XREF=AAA24054.1 GI:146578 NOTE=lactose permease GEN=lacY
RPTR-Os-J01636-4_at	11	42.7	A	0.533936	11	6.5	A	0.888428	11	4.4	A	0.991943	11	6.6	A	0.828613	11	6	A	0.943848	11	6.5	A	0.969727	11	9	A	0.919434	11	5.4	A	0.962402	REPORTER J01636 FEA=CDS_4 DB_XREF=AAA24055.1 GI:551814 NOTE=thiogalactoside acetyltransferase (ttg start codon) GEN=lacA
RPTR-Os-ECOLOXL_at	11	10.1	A	0.19458	11	0.9	A	0.932373	11	0.5	A	0.943848	11	3.9	A	0.665527	11	0.4	A	0.567627	11	1.1	A	0.665527	11	0.3	A	0.870361	11	7.9	A	0.533936	REPORTER M10289 DEF=E.coli bacteriophage P1 loxL recombination site.
RPTR-Os-ECOLOXL_x_at	11	5.7	A	0.72583	11	0.6	A	0.828613	11	16.8	A	0.389893	11	0.9	A	0.953857	11	0.8	A	0.904785	11	0.5	A	0.919434	11	15.6	A	0.366211	11	1.1	A	0.850342	REPORTER M10289 DEF=E.coli bacteriophage P1 loxL recombination site.
RPTR-Os-ECOLOXB_at	11	1.7	A	0.888428	11	24.3	A	0.466064	11	12.4	A	0.567627	11	1.1	A	0.932373	11	33.2	A	0.398926	11	37.7	A	0.19458	11	4.7	A	0.904785	11	3.8	A	0.657471	REPORTER M10290 DEF=E.coli loxB site, which can recombine with bacteriophage P1 loxP site.
RPTR-Os-K01486-1_at	11	42.6	A	0.567627	11	17.1	A	0.72583	11	9.5	A	0.870361	11	71.1	A	0.567627	11	37	A	0.601074	11	37.6	A	0.633789	11	26.1	A	0.665527	11	7.8	A	0.904785	REPORTER K01486 FEA=CDS DB_XREF=AAA34626.1 GI:171558 NOTE=GAL4 protein
RPTR-Os-X03453-1_at	11	10	A	0.799561	11	16.4	A	0.72583	11	3.2	A	0.870361	11	1.1	A	0.845459	11	5.9	A	0.72583	11	2	A	0.976074	11	3.5	A	0.932373	11	1.5	A	0.99585	REPORTER X03453 FEA=CDS_1 DB_XREF=CAA27177.1 GI:15136 SPTREMBL:Q38403 NOTE=unnamed protein product; pot. ORF1 (aa 1-73)
RPTR-Os-AY056050-1_at	11	107.7	A	0.165771	11	94.6	A	0.111572	11	146.1	A	0.219482	11	75.7	A	0.149658	11	74.7	A	0.27417	11	55	A	0.366211	11	115.3	A	0.129639	11	76.6	A	0.219482	REPORTER AY056050 FEA=CDS DB_XREF=AAL31698.1 GI:17016300 PROD=codon-optimized cre recombinase NOTE=contains part of the large T nuclear localization signal sequence GEN=iCre
RPTR-Os-AF298789-1_at	11	2.9	A	0.932373	11	11.2	A	0.633789	11	4.2	A	0.80542	11	4.5	A	0.696289	11	9.1	A	0.870361	11	33.1	A	0.398926	11	53.3	A	0.5	11	2.9	A	0.780518	REPORTER AF298789 FEA=CDS_1 DB_XREF=AAG34533.1 GI:11344896 PROD=phosphoribosylanthranilate isomerase GEN=TRP1
RPTR-Os-J01347-1_at	11	1.7	A	0.828613	11	2.5	A	0.780518	11	0.1	A	0.980225	11	0.2	A	0.976074	11	0.7	A	0.870361	11	0.4	A	0.969727	11	12.9	A	0.466064	11	0.1	A	0.989258	REPORTER J01347 FEA=CDS_1 DB_XREF=AAB59340.1 GI:172191 NOTE=recombinase (FLP)
RPTR-Os-J01347-1_s_at	11	1.3	A	0.919434	11	1.1	A	0.953857	11	1.9	A	0.952148	11	2.1	A	0.850342	11	1.9	A	0.828613	11	29.7	A	0.171387	11	27.2	A	0.303711	11	2.3	A	0.533936	REPORTER J01347 FEA=CDS_1 DB_XREF=AAB59340.1 GI:172191 NOTE=recombinase (FLP)
RPTR-Os-J01347-2_at	11	6.4	A	0.696289	11	26.4	A	0.303711	11	15.7	A	0.533936	11	7.7	A	0.780518	11	17.4	A	0.601074	11	46	A	0.5	11	4.8	A	0.904785	11	8.8	A	0.601074	REPORTER J01347 FEA=CDS_2 DB_XREF=AAB59341.1 GI:172192 NOTE=Rep 1 protein
RPTR-Os-J01347-3_at	11	3.3	A	0.567627	11	3.2	A	0.953857	11	12.3	A	0.753906	11	5.6	A	0.80542	11	20.4	A	0.432373	11	1.5	A	0.98584	11	17.8	A	0.5	11	33.4	A	0.171387	REPORTER J01347 FEA=CDS_3 DB_XREF=AAB59342.1 GI:172193 NOTE=D protein
RPTR-Os-J01347-4_at	11	2.7	A	0.904785	11	1.9	A	0.99585	11	5.5	A	0.850342	11	1.7	A	0.974854	11	4.6	A	0.696289	11	2.5	A	0.953857	11	1.7	A	0.98584	11	3.9	A	0.953857	REPORTER J01347 FEA=CDS_4 DB_XREF=AAB59343.1 GI:172194 NOTE=Rep 2 protein
RPTR-Os-U46493-1_s_at	11	2.4	A	0.753906	11	2.9	A	0.845215	11	30	A	0.219482	11	27.1	A	0.246094	11	17.9	A	0.633789	11	12.4	A	0.398926	11	13.2	A	0.5	11	7.4	A	0.601074	REPORTER U46493 FEA=CDS DB_XREF=AAC53669.1 GI:1245115 PROD=Flp recombinase
RPTR-Os-U57609-2_s_at	11	8.9	A	0.753906	11	38.1	A	0.303711	11	16.9	A	0.466064	11	56.8	A	0.27417	11	36	A	0.398926	11	60	A	0.334473	11	12.3	A	0.533936	11	7.8	A	0.665527	REPORTER U57609 FEA=CDS_2 DB_XREF=AAB08065.1 GI:1373326 PROD=neomycin phosphotransferase
RPTR-Os-AB076373-1_at	11	5	A	0.888428	11	2.3	A	0.981445	11	3.1	A	0.932373	11	3.6	A	0.72583	11	14.2	A	0.72583	11	41.5	A	0.334473	11	3.7	A	0.969727	11	12.1	A	0.72583	REPORTER AB076373 FEA=CDS_1 DB_XREF=BAC00955.1 GI:21623749 PROD=thiazole synthase GEN=ptrA
RPTR-Os-AF323980-1_at	11	16.5	A	0.567627	11	2.4	A	0.900635	11	25.1	A	0.533936	11	17.6	A	0.466064	11	22.9	A	0.366211	11	2.2	A	0.904785	11	42.9	A	0.149658	11	5.2	A	0.633789	REPORTER AF323980 FEA=CDS DB_XREF=AAK26531.1 GI:13446782 PROD=minor outer capsid protein VP4 NOTE=viral protein 4
RPTR-Os-AF292559-1_at	11	13.2	A	0.466064	11	16.1	A	0.633789	11	2.7	A	0.80542	11	9.3	A	0.424072	11	22.9	A	0.334473	11	33.4	A	0.219482	11	0.7	A	0.932373	11	26.2	A	0.091064	REPORTER AF292559 FEA=CDS_1 DB_XREF=AAG34044.1 GI:11321077 PROD=yellow fluorescent protein yfp GEN=yfp
RPTR-Os-AF292559-2_s_at	11	10.6	A	0.533936	11	9.1	A	0.357666	11	3.5	A	0.601074	11	3	A	0.80542	11	19.1	A	0.466064	11	2.9	A	0.633789	11	0.7	A	0.884033	11	22.4	A	0.219482	REPORTER AF292559 FEA=CDS_2 DB_XREF=AAG34045.1 GI:11321078 PROD=mob GEN=mob
RPTR-Os-AF292559-3_s_at	11	1.1	A	0.969727	11	13.5	A	0.567627	11	4.4	A	0.696289	11	1.1	A	0.953857	11	9.6	A	0.633789	11	25.7	A	0.246094	11	1.5	A	0.850342	11	1.2	A	0.962402	REPORTER AF292559 FEA=CDS_3 DB_XREF=AAG34046.1 GI:11321079 PROD=repB GEN=repB
RPTR-Os-AF292559-4_s_at	11	24.6	A	0.633789	11	34.2	A	0.533936	11	7.2	A	0.753906	11	39.3	A	0.432373	11	33	A	0.601074	11	21.4	A	0.72583	11	5.3	A	0.919434	11	63.6	A	0.466064	REPORTER AF292559 FEA=CDS_4 DB_XREF=AAG34047.1 GI:11321080 PROD=kanamycin resistance protein GEN=aphA
RPTR-Os-AF292560-1_s_at	11	2.1	A	0.633789	11	1.1	A	0.943848	11	1.1	A	0.969727	11	5.8	A	0.828613	11	35.8	A	0.19458	11	2.2	A	0.753906	11	2.7	A	0.850342	11	2.3	A	0.919434	REPORTER AF292560 FEA=CDS_1 DB_XREF=AAG34048.1 GI:11321082 PROD=cyan fluorescent protein cfp GEN=cfp
RPTR-Os-U89963-1_at	11	14.4	A	0.366211	11	19.2	A	0.466064	11	47.9	A	0.398926	11	64.5	A	0.171387	11	41.7	A	0.27417	11	27.9	A	0.5	11	25.2	A	0.366211	11	58.2	A	0.246094	REPORTER U89963 FEA=CDS_1 DB_XREF=AAB68656.1 GI:2293128 PROD=VP16 NOTE=Activation domain of VP16
RPTR-Os-U89963-1_s_at	11	1	A	0.941406	11	31.4	A	0.19458	11	28.9	A	0.5	11	9.4	A	0.633789	11	3	A	0.696289	11	22.8	A	0.398926	11	4.4	A	0.633789	11	29.8	A	0.303711	REPORTER U89963 FEA=CDS_1 DB_XREF=AAB68656.1 GI:2293128 PROD=VP16 NOTE=Activation domain of VP16
RPTR-Os-U89963-1_x_at	11	23	A	0.432373	11	13.4	A	0.533936	11	4	A	0.72583	11	42.8	A	0.27417	11	7.6	A	0.601074	11	72	A	0.19458	11	26.5	A	0.665527	11	4.7	A	0.665527	REPORTER U89963 FEA=CDS_1 DB_XREF=AAB68656.1 GI:2293128 PROD=VP16 NOTE=Activation domain of VP16
RPTR-Os-U55943-1_at	11	3.5	A	0.850342	11	20.5	A	0.601074	11	2.9	A	0.850342	11	10.9	A	0.696289	11	2.7	A	0.962402	11	2.6	A	0.988525	11	11.3	A	0.80542	11	24.9	A	0.80542	REPORTER U55943 FEA=CDS_1 DB_XREF=AAB01203.1 GI:1335994 PROD=VP16 transactivation domain (modified)
RPTR-Os-U55943-1_x_at	11	2.4	A	0.962402	11	29.9	A	0.567627	11	6	A	0.72583	11	15.9	A	0.432373	11	9	A	0.567627	11	36.7	M	0.056152	11	23.9	A	0.567627	11	31	A	0.366211	REPORTER U55943 FEA=CDS_1 DB_XREF=AAB01203.1 GI:1335994 PROD=VP16 transactivation domain (modified)
RPTR-Os-M57289-1_s_at	11	32	A	0.246094	11	29.9	A	0.246094	11	11.1	A	0.432373	11	28.8	A	0.171387	11	46	A	0.246094	11	62.8	A	0.19458	11	29.4	A	0.19458	11	68	A	0.129639	REPORTER M57289 FEA=CDS DB_XREF=AAA45864.1 GI:330320 GEN=VP16
RPTR-Os-NC_001669-1_at	11	3.8	A	0.633789	11	2.8	A	0.828613	11	20.7	A	0.432373	11	6.3	A	0.567627	11	2.5	A	0.533936	11	21.1	A	0.334473	11	5.6	A	0.72583	11	1.7	A	0.888428	REPORTER NC_001669 FEA=CDS_1 DB_XREF=GI:9628421 DEF=Simian virus 40, complete genome: Large T antigen. NOTE=(c5163-4918, c4571-2691)
RPTR-Os-NC_001669-2_at	11	22.7	A	0.303711	11	18.7	A	0.5	11	23.9	A	0.466064	11	2.8	A	0.657715	11	42.4	A	0.601074	11	48.2	A	0.567627	11	7.7	A	0.753906	11	49.7	A	0.567627	REPORTER NC_001669 FEA=CDS_2 DB_XREF=GI:9628421 DEF=Simian virus 40, complete genome: Small T antigen. NOTE=(c5163-4639)
RPTR-Os-AF403737-1_at	11	1.1	A	0.904785	11	21.3	A	0.72583	11	2.6	A	0.919434	11	3.1	A	0.72583	11	18	A	0.303711	11	2.5	A	0.919434	11	28.4	A	0.625244	11	4.2	A	0.828613	REPORTER AF403737 FEA=CDS DB_XREF=GI:15294078 DEF=Expression and selection vector pKS336, complete sequence: Blasticidin S deaminase. NOTE=(c2681-2259)
RPTR-Os-L36849-1_at	11	3.8	A	0.962402	11	3.7	A	0.969727	11	3.4	A	0.919434	11	3.5	A	0.969727	11	6.9	A	0.943848	11	4.4	A	0.99585	11	5.8	A	0.953857	11	5.1	A	0.991943	REPORTER L36849 FEA=CDS DB_XREF=GI:557208 DEF=Cloning vector pZEO (isolate SV1) phleomycin zeocin-binding protein gene, complete cds. NOTE=(2884-3258)
RPTR-Os-AF062997-1_at	11	4.5	A	0.969727	11	9.4	A	0.969727	11	8.7	A	0.976074	11	6.4	A	0.943848	11	10.7	A	0.904785	11	12	A	0.870361	11	66	A	0.696289	11	9	A	0.80542	REPORTER AF062997 FEA=CDS DB_XREF=GI:3142439 DEF=Retrotransposon vector pVLIBAG, complete sequence: IRES; internal ribosome entry sequence from encephalomyocarditis virus. NOTE=(1205-1762)
RPTR-Os-V01555-1_at	11	38.3	A	0.19458	11	73	A	0.111572	11	68.4	A	0.124756	11	67.9	A	0.067627	11	64.9	A	0.095215	11	53	A	0.149658	11	139.8	A	0.095215	11	75.8	A	0.095215	REPORTER V01555 FEA=CDS DB_XREF=GI:59074 DEF=Epstein-Barr virus (EBV) genome, strain B95-8: unnamed protein product; BKRF1 encodes EBNA-1 protein, latent cycle gene. NOTE=(107950-109875)
RPTR-Os-X17220-1_at	11	6.4	A	0.5	11	15	A	0.390625	11	7.9	A	0.5	11	3.4	A	0.633789	11	5.6	A	0.80542	11	24.6	A	0.466064	11	3.6	A	0.696289	11	3.8	A	0.567627	REPORTER X17220 FEA=CDS DB_XREF=GI:47128 DB_XREF=EMB:X17220.1 DEF=SHBARPA Streptomyces hygroscopicus bar gene for phosphinothricin acetyl transferase.
RPTR-Os-K01193-1_at	11	1.2	A	0.98584	11	2.4	A	0.981445	11	12.2	A	0.466064	11	9.9	A	0.601074	11	4.7	A	0.780518	11	3.2	A	0.919434	11	38.7	A	0.27417	11	32.2	A	0.366211	REPORTER K01193 FEA=CDS DB_XREF=GI:150775 DEF=Plasmid pJR225 (from E.coli) hygromycin B phosphotransferase (hgh) gene, complete cds. NOTE=(211-1236)
RPTR-Os-XXU09476-1_at	11	1.7	A	0.780518	11	1.9	A	0.974854	11	7.1	A	0.696289	11	8.3	A	0.466064	11	25.8	A	0.334473	11	8.3	A	0.665527	11	37	A	0.149658	11	6.6	A	0.72583	REPORTER XXU09476 FEA=CDS DB_XREF=GI:497650 DB_XREF=U09476.1 DEF=Synthetic construct dihydrofolate reductase from Tn7 (dhfr) gene, complete cds.
RPTR-Os-NC_002086-1_at	11	5.8	A	0.780518	11	8	A	0.780518	11	10.7	A	0.80542	11	4.2	A	0.870361	11	12.7	A	0.696289	11	5.9	A	0.601074	11	10.1	A	0.72583	11	5.7	A	0.753906	REPORTER NC_002086 FEA=CDS DB_XREF=GI:9507414 DEF=From complete sequence of plasmid pRL1063a, bleomycin resistance gene. NOTE=(4264-4644)
RPTR-Os-J03196-1_at	11	2.2	A	0.991943	11	2.6	A	0.991943	11	2.9	A	0.991943	11	2.6	A	0.962402	11	3.9	A	0.98584	11	3.9	A	0.981445	11	4	A	0.989258	11	4.6	A	0.962402	REPORTER J03196 FEA=CDS DB_XREF=GI:149174 DEF=K. pneumoniae bromoxynil-specific nitrilase (bxn) gene, complete cds. NOTE=(66-1115)
RPTR-Os-A12338-1_at	11	6.4	A	0.753906	11	19.9	A	0.398926	11	2.8	A	0.696289	11	5.1	A	0.665527	11	31.1	A	0.219482	11	31.5	A	0.303711	11	4.9	A	0.753906	11	27.2	A	0.466064	REPORTER A12338 FEA=CDS DB_XREF=GI:491337 DB_XREF=EMB:A12338.1 DEF=tfdA-2,4-dichlorophenoxyacetate-monooxygenase (tfdA) gene.
RPTR-Os-A06498-1_at	11	13.7	A	0.533936	11	50.4	A	0.432373	11	4.4	A	0.828613	11	12.4	A	0.780518	11	19.4	A	0.398926	11	15.8	A	0.80542	11	6.4	A	0.753906	11	59.2	A	0.334473	REPORTER A06498 FEA=CDS DB_XREF=GI:490413 DB_XREF=EMB:A06498.1 DEF=Artificial sequence for nopaline synthase.
RPTR-Os-CVE247372-1_at	11	1.9	A	0.976074	11	5.4	A	0.80542	11	5	A	0.828613	11	1.6	A	0.919434	11	3.8	A	0.850342	11	28.3	A	0.72583	11	41.6	A	0.107178	11	5.3	A	0.780518	REPORTER CVE247372 FEA=CDS DB_XREF=GI:5327024 DEF=From complete sequence of cloning vector pYanni4, streptomycin phosphotransferase gene. NOTE=(3771-4574)
RPTR-Os-AE009032-1_at	11	3.3	A	0.72583	11	4.5	A	0.72583	11	4	A	0.845215	11	8.1	A	0.601074	11	8.1	A	0.633789	11	42.6	A	0.533936	11	28.6	A	0.533936	11	11.2	A	0.828613	REPORTER AE009032 FEA=CDS DB_XREF=GI:17738994 DEF=Agrobacterium tumefaciens str. C58 circular chromosome, section 58 of 256 of the complete sequence:3-phosphoshikimate 1-carboxyvinyltransferase. NOTE=(3456-4733)
RPTR-Os-AY125353_at	11	12.2	A	0.696289	11	20.4	A	0.780518	11	14.9	A	0.696289	11	10.8	A	0.753906	11	4.8	A	0.888428	11	22	A	0.696289	11	9.9	A	0.72583	11	10	A	0.567627	REPORTER AY125353 FEA=CDS DB_XREF=AY125353 DB_XREF=GI:27549259 NOTE=(160-1527) GEN=CP4EPSPS PROD=CP4EPSPS protein DEF=CP4EPSPS gene, 5-enolpyruvylshikimate-3-phosphate synthase, 3-phosphoshikimate 1-carboxyvinyltransferase, complete cds
Os.7947.1.S1_a_at	11	18456.8	P	0.000244	11	7973	P	0.000244	11	32612.3	P	0.000244	11	22138.7	P	0.000244	11	20539.9	P	0.000244	11	8337.1	P	0.000244	11	37723.8	P	0.000244	11	28071.8	P	0.000244	gb:AF323610.1 DB_XREF=gi:13249139 GEN=GLU TID=Os.7947.1 CNT=574 FEA=FLmRNA TIER=FL+Stack STK=256 UG=Os.7947 DEF=Oryza sativa glucanase (GLU) mRNA, complete cds. PROD=glucanase FL=gb:AF323610.1 gb:AK121825.1 gb:AK060867.1 REP_ORG=O. sativa
Os.7947.1.S1_x_at	11	20379.4	P	0.000244	11	11281	P	0.000244	11	32131.6	P	0.000244	11	22729.5	P	0.000244	11	25506.7	P	0.000244	11	10849.1	P	0.000244	11	42193.9	P	0.000244	11	31300.3	P	0.000244	gb:AF323610.1 DB_XREF=gi:13249139 GEN=GLU TID=Os.7947.1 CNT=574 FEA=FLmRNA TIER=FL+Stack STK=256 UG=Os.7947 DEF=Oryza sativa glucanase (GLU) mRNA, complete cds. PROD=glucanase FL=gb:AF323610.1 gb:AK121825.1 gb:AK060867.1 REP_ORG=O. sativa
Os.7945.1.S1_at	11	24745.2	P	0.000244	11	28012.2	P	0.000244	11	26517.8	P	0.000244	11	20938.9	P	0.000244	11	43982.3	P	0.000244	11	38233.5	P	0.000244	11	33081.3	P	0.000244	11	37645.2	P	0.000244	gb:AF094774.1 DB_XREF=gi:3789949 GEN=GOS2 TID=Os.7945.1 CNT=491 FEA=FLmRNA TIER=FL+Stack STK=253 UG=Os.7945 DEF=Oryza sativa translation initiation factor (GOS2) mRNA, complete cds. PROD=translation initiation factor FL=gb:AF094774.1 gb:AK120697.1 gb:AK105037.1 REP_ORG=O. sativa
Os.7945.1.S1_s_at	11	19990.5	P	0.000244	11	23695.6	P	0.000244	11	16512.8	P	0.000244	11	15092.3	P	0.000244	11	25969.9	P	0.000244	11	24540.1	P	0.000244	11	17702.8	P	0.000244	11	18615.4	P	0.000244	gb:AF094774.1 DB_XREF=gi:3789949 GEN=GOS2 TID=Os.7945.1 CNT=491 FEA=FLmRNA TIER=FL+Stack STK=253 UG=Os.7945 DEF=Oryza sativa translation initiation factor (GOS2) mRNA, complete cds. PROD=translation initiation factor FL=gb:AF094774.1 gb:AK120697.1 gb:AK105037.1 REP_ORG=O. sativa
Os.10784.1.S1_at	11	8081.3	P	0.000244	11	5868.1	P	0.000244	11	7274.3	P	0.000244	11	5744.2	P	0.000244	11	11590.5	P	0.000244	11	6456.1	P	0.000244	11	9631.7	P	0.000244	11	10131.1	P	0.000244	gb:AB112061.1 DB_XREF=gi:31711498 GEN=OsCTTP TID=Os.10784.1 CNT=326 FEA=FLmRNA TIER=FL+Stack STK=138 UG=Os.10784 UG_TITLE=(indica cultivar-group) OsCTTP gene, complete cds DEF=Oryza sativa (indica cultivar-group) OsCTTP gene, complete cds. FL=gb:AK104516.1 gb:AK071205.1 gb:AK104503.1 gb:AK104351.1 gb:AK104187.1 gb:AK104241.1 gb:AB112061.1 gb:AK104223.1 gb:AK119187.1 REP_ORG=O. sativa
Os.12410.1.S1_a_at	11	14579.7	P	0.000244	11	19430	P	0.000244	11	15714.2	P	0.000244	11	18436.4	P	0.000244	11	13728.9	P	0.000244	11	18000.6	P	0.000244	11	20072.1	P	0.000244	11	18008.4	P	0.000244	gb:AF017365.1 DB_XREF=gi:2407284 TID=Os.12410.1 CNT=165 FEA=FLmRNA TIER=FL+Stack STK=110 UG=Os.12410 DEF=Oryza sativa metallothionein-like protein mRNA, complete cds. PROD=metallothionein-like protein FL=gb:AB002820.1 gb:AF017365.1 gb:AK104075.1 gb:AK062796.1 REP_ORG=O. sativa
Os.12410.1.S1_x_at	11	8395.6	P	0.000244	11	9498.6	P	0.000244	11	8689.6	P	0.000244	11	12070.9	P	0.000244	11	9971.7	P	0.000244	11	11225	P	0.000244	11	11596.9	P	0.000244	11	12965.8	P	0.000244	gb:AF017365.1 DB_XREF=gi:2407284 TID=Os.12410.1 CNT=165 FEA=FLmRNA TIER=FL+Stack STK=110 UG=Os.12410 DEF=Oryza sativa metallothionein-like protein mRNA, complete cds. PROD=metallothionein-like protein FL=gb:AB002820.1 gb:AF017365.1 gb:AK104075.1 gb:AK062796.1 REP_ORG=O. sativa
Os.12832.1.S1_a_at	11	24688.8	P	0.000244	11	29614	P	0.000244	11	16201	P	0.000244	11	15590.5	P	0.000244	11	32030.4	P	0.000244	11	31456.7	P	0.000244	11	15611.4	P	0.000244	11	17635.7	P	0.000244	gb:AF541859.1 DB_XREF=gi:23345286 GEN=HMG1 TID=Os.12832.1 CNT=599 FEA=FLmRNA TIER=FL+Stack STK=84 UG=Os.12832 DEF=Oryza sativa (indica cultivar-group) HMG1 protein (HMG1) mRNA, complete cds. PROD=HMG1 protein FL=gb:AK062226.1 gb:AF541859.1 gb:AF093632.1 REP_ORG=O. sativa
Os.11037.1.S1_a_at	11	11773.8	P	0.000244	11	10647.8	P	0.000244	11	17794.6	P	0.000244	11	13541.7	P	0.000244	11	15385.3	P	0.000244	11	11920.3	P	0.000244	11	19846.2	P	0.000244	11	21910.9	P	0.000244	gb:D21836.1 DB_XREF=gi:426441 TID=Os.11037.1 CNT=171 FEA=FLmRNA TIER=FL+Stack STK=81 UG=Os.11037 DEF=Oryza sativa (japonica cultivar-group) mRNA for thioredoxin h, complete cds. PROD=thioredoxin h FL=gb:AK059196.1 gb:U92541.1 gb:AK121423.1 gb:D21836.1 REP_ORG=O. sativa
Os.12594.1.S1_x_at	11	25539.1	P	0.000244	11	28581.4	P	0.000244	11	27548.7	P	0.000244	11	19866.2	P	0.000244	11	34871.7	P	0.000244	11	38249.2	P	0.000244	11	43680	P	0.000244	11	38079.5	P	0.000244	gb:AF017364.1 DB_XREF=gi:2407282 TID=Os.12594.1 CNT=609 FEA=FLmRNA TIER=FL+Stack STK=77 UG=Os.12594 DEF=Oryza sativa ribulose 1,5-bisphosphate carboxylase small subunit mRNA, complete cds. PROD=ribulose 1,5-bisphosphate carboxylase smallsubunit FL=gb:AK061611.1 gb:AF017364.1 gb:AF052305.1 gb:L22155.1 gb:AK121444.1 gb:AK119219.1 gb:D00643.1 REP_ORG=O. sativa
Os.39040.3.S1_x_at	11	3.3	A	0.850342	11	10.5	A	0.828613	11	48.4	A	0.665527	11	10.5	A	0.919434	11	9.5	A	0.904785	11	8	A	0.870361	11	16.8	A	0.828613	11	7.1	A	0.870361	gb:AU163943 DB_XREF=gi:11171752 DB_XREF=AU163943 CLONE=E11548 TID=Os.39040.3 CNT=9 FEA=mRNA TIER=ConsEnd STK=0 UG=Os.39040 UG_TITLE=(japonica cultivar-group) allergen RA5B precursor (OJ1779_B07.7), mRNA REP_ORG=O. sativa
Os.46383.2.A1_s_at	11	21432.2	P	0.000244	11	21735.9	P	0.000244	11	25299.7	P	0.000244	11	21723.9	P	0.000244	11	22848.1	P	0.000244	11	21016.9	P	0.000244	11	29270.4	P	0.000244	11	24989.8	P	0.000244	gb:CB652033 DB_XREF=gi:29655758 DB_XREF=OSJNEc01G14.r CLONE=OSJNEc01G14 TID=Os.46383.2 CNT=25 FEA=EST TIER=Stack STK=9 UG=Os.46383 UG_TITLE=(japonica cultivar-group) cDNA clone:001-134-C05, full insert sequence REP_ORG=O. sativa
Os.13968.1.S1_a_at	11	14442.9	P	0.000244	11	17179.3	P	0.000244	11	14295.6	P	0.000244	11	14218.3	P	0.000244	11	15857	P	0.000244	11	15428.1	P	0.000244	11	12439.5	P	0.000244	11	17331	P	0.000244	gb:AK119249.1 DB_XREF=gi:37988872 TID=Os.13968.1 CNT=209 FEA=FLmRNA TIER=FL+Stack STK=67 UG=Os.13968 UG_TITLE=ICT mRNA, partial cds DEF=Oryza sativa (japonica cultivar-group) cDNA clone:001-121-G07, full insert sequence. FL=gb:AK119249.1 gb:AY554051.1 gb:AF503583.2 REP_ORG=O. sativa
Os.1316.1.S1_a_at	11	20172.3	P	0.000244	11	20022.1	P	0.000244	11	13980.6	P	0.000244	11	7967.9	P	0.000244	11	26764.7	P	0.000244	11	21643	P	0.000244	11	12071.7	P	0.000244	11	10746	P	0.000244	gb:AK121632.1 DB_XREF=gi:37991255 TID=Os.1316.1 CNT=136 FEA=FLmRNA TIER=FL+Stack STK=66 UG=Os.1316 UG_TITLE=(japonica cultivar-group) oryzacystatin (P0003D09.33), mRNA DEF=Oryza sativa (japonica cultivar-group) cDNA clone:J033050G08, full insert sequence. FL=gb:AK105278.1 gb:AF435976.1 gb:AK121632.1 gb:AK072206.1 REP_ORG=O. sativa
Os.1316.1.S2_at	11	29.5	A	0.095215	11	12.8	A	0.466064	11	23	A	0.129639	11	21.2	A	0.366211	11	26.2	A	0.398926	11	57.6	A	0.067627	11	61.4	A	0.27417	11	63.1	P	0.023926	gb:AK105278.1 DB_XREF=gi:32990487 TID=Os.1316.1 CNT=136 FEA=FLmRNA TIER=FL STK=1 UG=Os.1316 UG_TITLE=(japonica cultivar-group) oryzacystatin (P0003D09.33), mRNA DEF=Oryza sativa (japonica cultivar-group) cDNA clone:001-116-B06, full insert sequence. FL=gb:AK105278.1 gb:AF435976.1 gb:AK121632.1 gb:AK072206.1 REP_ORG=O. sativa
Os.8999.1.S1_at	11	6454.2	P	0.000244	11	6509.3	P	0.000244	11	5405.8	P	0.000244	11	7508.8	P	0.000244	11	10221.7	P	0.000244	11	12055.9	P	0.000244	11	8372.8	P	0.000732	11	12187	P	0.000244	gb:AK073770.1 DB_XREF=gi:32983793 TID=Os.8999.1 CNT=433 FEA=FLmRNA TIER=FL+Stack STK=64 UG=Os.8999 UG_TITLE=Rice mRNA for aldolase C-1, complete cds DEF=Oryza sativa (japonica cultivar-group) cDNA clone:J033068A16, full insert sequence. FL=gb:AK073770.1 gb:D50301.1 gb:AK104719.1 REP_ORG=O. sativa
Os.12163.1.S1_at	11	1592.2	P	0.000244	11	2915.6	P	0.000244	11	3059.9	P	0.000244	11	2061	P	0.000244	11	1749	P	0.000244	11	2343.9	P	0.000244	11	2256.2	P	0.000244	11	4513.2	P	0.000244	gb:U76031.1 DB_XREF=gi:2058501 TID=Os.12163.1 CNT=160 FEA=FLmRNA TIER=FL+Stack STK=63 UG=Os.12163 DEF=Oryza sativa hemoglobin 2 mRNA, complete cds. PROD=hemoglobin 2 FL=gb:U76031.1 gb:AK121522.1 REP_ORG=O. sativa
Os.4786.1.S1_at	11	11967	P	0.000244	11	12569.6	P	0.000244	11	14257	P	0.000244	11	14257.1	P	0.000244	11	12383.6	P	0.000244	11	12093.9	P	0.000244	11	15028.6	P	0.000244	11	16643.2	P	0.000244	gb:AF067194.1 DB_XREF=gi:3929544 TID=Os.4786.1 CNT=220 FEA=FLmRNA TIER=FL+Stack STK=61 UG=Os.4786 DEF=Oryza sativa S-adenosylmethionine decarboxylase mRNA, complete cds. PROD=S-adenosylmethionine decarboxylase FL=gb:AK062001.1 gb:AK072162.1 gb:AK100589.1 gb:AK098918.1 gb:AF067194.1 gb:AK067166.1 REP_ORG=O. sativa
Os.4786.1.S2_at	11	121.8	M	0.056152	11	254.6	P	0.010742	11	248	P	0.037598	11	350.7	P	0.00293	11	226.9	P	0.037598	11	251.7	P	0.008057	11	195.5	P	0.037598	11	243.4	P	0.018555	gb:AK072162.1 DB_XREF=gi:32982185 TID=Os.4786.1 CNT=220 FEA=FLmRNA TIER=FL STK=1 UG=Os.4786 UG_TITLE=O.sativa mRNA for S-adenosylmethionine decarboxylase DEF=Oryza sativa (japonica cultivar-group) cDNA clone:J013129L10, full insert sequence. FL=gb:AK062001.1 gb:AK072162.1 gb:AK100589.1 gb:AK098918.1 gb:AF067194.1 gb:AK067166.1 REP_ORG=O. sativa
Os.7805.1.S1_a_at	11	7606.2	P	0.000244	11	4903.4	P	0.000244	11	9377	P	0.000244	11	4849.7	P	0.000244	11	8307.7	P	0.000244	11	4739	P	0.000244	11	10627.3	P	0.000244	11	6874.3	P	0.000244	gb:AK068374.1 DB_XREF=gi:32978392 TID=Os.7805.1 CNT=153 FEA=FLmRNA TIER=FL+Stack STK=60 UG=Os.7805 UG_TITLE=(japonica cultivar-group) putative alpha-galactosidase preproprotein (OSJNBa0041P03.8), mRNA DEF=Oryza sativa (japonica cultivar-group) cDNA clone:J013151E12, full insert sequence. FL=gb:AK059912.1 gb:AK068374.1 gb:AB039671.1 gb:AK058373.1 REP_ORG=O. sativa
Os.4671.1.S1_a_at	11	13942.8	P	0.000244	11	19611.5	P	0.000244	11	14817.3	P	0.000244	11	7164.4	P	0.000244	11	19594.7	P	0.000244	11	14407.3	P	0.000244	11	12782.3	P	0.000244	11	12456.4	P	0.000244	gb:AF435970.1 DB_XREF=gi:16904239 TID=Os.4671.1 CNT=198 FEA=FLmRNA TIER=FL+Stack STK=52 UG=Os.4671 DEF=Oryza sativa lectin-like protein mRNA, complete cds. PROD=lectin-like protein FL=gb:AF285163.1 gb:AF001395.1 gb:AF435970.1 gb:AK062520.1 gb:AK105034.1 REP_ORG=O. sativa
Os.28300.1.S1_at	11	13125.2	P	0.000244	11	12663.8	P	0.000244	11	12370.6	P	0.000244	11	14325	P	0.000244	11	13707.6	P	0.000244	11	11904	P	0.000244	11	14120.5	P	0.000244	11	15814.7	P	0.000244	gb:AB111810.1 DB_XREF=gi:39104467 GEN=Hsp90 TID=Os.28300.1 CNT=214 FEA=FLmRNA TIER=FL+Stack STK=52 UG=Os.28300 DEF=Oryza sativa (japonica cultivar-group) Hsp90 mRNA for heat shock protein 90, complete cds. PROD=heat shock protein 90 FL=gb:AK064780.1 gb:AB111810.1 REP_ORG=O. sativa
Os.2232.1.S1_a_at	11	7499.9	P	0.000244	11	7343.3	P	0.000244	11	6850.2	P	0.000244	11	9374.7	P	0.000244	11	7644.4	P	0.000244	11	8908.4	P	0.000244	11	7610.6	P	0.000244	11	9687	P	0.000244	gb:AY335488.1 DB_XREF=gi:33113258 GEN=Eno1 TID=Os.2232.1 CNT=142 FEA=FLmRNA TIER=FL+Stack STK=52 UG=Os.2232 DEF=Oryza sativa (japonica cultivar-group) enolase (Eno1) mRNA, complete cds. PROD=enolase FL=gb:AY335488.1 gb:AK099292.1 gb:AK073662.1 REP_ORG=O. sativa
Os.12692.1.S1_at	11	18282.2	P	0.000244	11	18506.5	P	0.000244	11	18211.4	P	0.000244	11	18781.1	P	0.000244	11	17167.7	P	0.000244	11	16784.1	P	0.000244	11	18797.5	P	0.000244	11	21772.4	P	0.000244	gb:AK102194.1 DB_XREF=gi:32987403 TID=Os.12692.1 CNT=270 FEA=FLmRNA TIER=FL+Stack STK=49 UG=Os.12692 UG_TITLE=O.sativa mRNA for alpha-tubulin (clone OSTA-111) DEF=Oryza sativa (japonica cultivar-group) cDNA clone:J033087C05, full insert sequence. FL=gb:AK119362.1 gb:AK119638.1 gb:AK119247.1 gb:AK119520.1 gb:AK102194.1 gb:AF030548.1 REP_ORG=O. sativa
Os.12692.1.S1_x_at	11	19098.5	P	0.000244	11	19432.8	P	0.000244	11	20175.7	P	0.000244	11	18725.9	P	0.000244	11	19411.2	P	0.000244	11	18876.6	P	0.000244	11	20849.6	P	0.000244	11	24996.2	P	0.000244	gb:AK102194.1 DB_XREF=gi:32987403 TID=Os.12692.1 CNT=270 FEA=FLmRNA TIER=FL+Stack STK=49 UG=Os.12692 UG_TITLE=O.sativa mRNA for alpha-tubulin (clone OSTA-111) DEF=Oryza sativa (japonica cultivar-group) cDNA clone:J033087C05, full insert sequence. FL=gb:AK119362.1 gb:AK119638.1 gb:AK119247.1 gb:AK119520.1 gb:AK102194.1 gb:AF030548.1 REP_ORG=O. sativa
Os.10663.1.S1_at	11	9.7	A	0.780518	11	44.5	A	0.366211	11	38.5	A	0.633789	11	8.7	A	0.828613	11	8.6	A	0.962402	11	27.4	A	0.601074	11	14.5	A	0.665527	11	4.7	A	0.870361	gb:AF022148.1 DB_XREF=gi:3492927 GEN=1cp TID=Os.10663.1 CNT=62 FEA=FLmRNA TIER=FL+Stack STK=49 UG=Os.10663 DEF=Oryza sativa 16 kDa oleosin isoform R16 (1cp) mRNA, complete cds. PROD=16 kDa oleosin isoform R16 FL=gb:L76464.1 gb:AK103379.1 gb:U25970.1 gb:AK105470.1 gb:AF022148.1 gb:U43930.1 REP_ORG=O. sativa
Os.37869.2.S1_a_at	11	9437.6	P	0.000244	11	8480.5	P	0.000244	11	9441.7	P	0.000244	11	6753.6	P	0.000244	11	9743.1	P	0.000244	11	7508	P	0.000244	11	9763.9	P	0.000244	11	9323	P	0.000244	gb:NM_187913.1 DB_XREF=gi:34902909 TID=Os.37869.2 CNT=1 FEA=mRNA TIER=ConsEnd STK=0 UG=Os.37869 UG_TITLE=(japonica cultivar-group) unnamed protein product (Gene), mRNA DEF=Oryza sativa (japonica cultivar-group) unnamed protein product (Gene), mRNA. REP_ORG=O. sativa
Os.12884.1.S1_at	11	3.2	A	0.80542	11	3.7	A	0.888428	11	83.2	P	0.023926	11	29.2	A	0.398926	11	8.1	A	0.665527	11	7.4	A	0.72583	11	8.7	A	0.665527	11	47.5	A	0.111572	gb:D11431.1 DB_XREF=gi:218194 GEN=RA17 TID=Os.12884.1 CNT=79 FEA=FLmRNA TIER=FL+Stack STK=46 UG=Os.12884 DEF=Oryza sativa (japonica cultivar-group) RA17 gene for allergenic protein, complete cds. PROD=allergenic protein FL=gb:D11431.1 REP_ORG=O. sativa
Os.4168.1.S1_s_at	11	17051.9	P	0.000244	11	16269.2	P	0.000244	11	14558	P	0.000244	11	12152.4	P	0.000244	11	19638.2	P	0.000244	11	16578.5	P	0.000244	11	14487.8	P	0.000244	11	13959.9	P	0.000244	gb:D12777.1 DB_XREF=gi:218142 TID=Os.4168.1 CNT=142 FEA=FLmRNA TIER=FL+Stack STK=45 UG=Os.4168 DEF=Oryza sativa (japonica cultivar-group) mRNA for aspartic proteinase, complete cds. PROD=aspartic proteinase FL=gb:D12777.1 gb:AK065206.1 REP_ORG=O. sativa
Os.2447.1.S1_at	11	13910.5	P	0.000244	11	11309.9	P	0.000244	11	8522.5	P	0.000244	11	6397.9	P	0.000244	11	16183.4	P	0.000244	11	12972.1	P	0.000244	11	9865.4	P	0.000244	11	9600.2	P	0.000244	gb:AF162665.1 DB_XREF=gi:8163729 GEN=Aldh TID=Os.2447.1 CNT=110 FEA=FLmRNA TIER=FL+Stack STK=45 UG=Os.2447 DEF=Oryza sativa aldehyde dehydrogenase (Aldh) mRNA, complete cds; nuclear gene for mitochondrial product. PROD=aldehyde dehydrogenase FL=gb:AB044537.1 gb:AK120296.1 gb:AK099248.1 gb:AK061794.1 gb:AF162665.1 gb:AK073079.1 gb:AK100358.1 REP_ORG=O. sativa
Os.10139.1.S1_s_at	11	20257.4	P	0.000244	11	22474.8	P	0.000244	11	23914.9	P	0.000244	11	23220	P	0.000244	11	25627.5	P	0.000244	11	22886.9	P	0.000244	11	27787.5	P	0.000244	11	31311.8	P	0.000244	gb:U37687.1 DB_XREF=gi:1574943 GEN=Rubq1 TID=Os.10139.1 CNT=221 FEA=FLmRNA TIER=FL+Stack STK=43 UG=Os.10139 DEF=Oryza sativa polyubiquitin (Rubq1) mRNA, complete cds. PROD=polyubiquitin FL=gb:AK121590.1 gb:U37687.1 REP_ORG=O. sativa
Os.7144.2.S1_a_at	11	5786.3	P	0.000244	11	5695.9	P	0.000244	11	9759.1	P	0.000244	11	8283.9	P	0.000244	11	5379.5	P	0.000244	11	4905.9	P	0.000244	11	10516.2	P	0.000244	11	8188.5	P	0.000244	gb:AK103898.1 DB_XREF=gi:32989107 TID=Os.7144.2 CNT=5 FEA=FLmRNA TIER=FL STK=2 UG=Os.7144 UG_TITLE=(japonica cultivar-group) mRNA for orthophosphate dikinase, complete cds DEF=Oryza sativa (japonica cultivar-group) cDNA clone:J033150I16, full insert sequence. FL=gb:AK103898.1 gb:AK101783.1 REP_ORG=O. sativa
Os.7932.1.S1_at	11	15582.3	P	0.000244	11	10755.8	P	0.000244	11	15723.3	P	0.000244	11	13379.1	P	0.000244	11	21629.7	P	0.000244	11	12593.3	P	0.000244	11	18868.7	P	0.000244	11	19372.4	P	0.000244	gb:AF323586.1 DB_XREF=gi:11995456 GEN=ALDH TID=Os.7932.1 CNT=117 FEA=FLmRNA TIER=FL+Stack STK=41 UG=Os.7932 DEF=Oryza sativa aldehyde dehydrogenase (ALDH) mRNA, complete cds. PROD=aldehyde dehydrogenase FL=gb:AK060757.1 gb:AK120185.1 gb:AF323586.1 gb:AK119560.1 REP_ORG=O. sativa
Os.12624.1.S1_s_at	11	20871.1	P	0.000244	11	21486.6	P	0.000244	11	22995.9	P	0.000244	11	18711.7	P	0.000244	11	21750.4	P	0.000244	11	16619	P	0.000244	11	23173.2	P	0.000244	11	21582.7	P	0.000244	gb:AF058796.1 DB_XREF=gi:3075487 GEN=RCABP69 TID=Os.12624.1 CNT=191 FEA=FLmRNA TIER=FL+Stack STK=40 UG=Os.12624 DEF=Oryza sativa chlorophyll ab-binding protein (RCABP69) mRNA, complete cds. PROD=chlorophyll ab-binding protein FL=gb:AK104619.1 gb:AK119534.1 gb:AK104309.1 gb:AF058796.1 gb:AK058293.1 gb:AK098992.1 gb:AK103924.1 REP_ORG=O. sativa
Os.8655.1.S1_at	11	1.4	A	0.753906	11	43.7	A	0.366211	11	22.6	A	0.366211	11	13.1	A	0.5	11	13.6	A	0.780518	11	67.8	A	0.111572	11	43.9	A	0.246094	11	27.1	A	0.466064	gb:AK062831.1 DB_XREF=gi:32972849 TID=Os.8655.1 CNT=119 FEA=FLmRNA TIER=FL+Stack STK=39 UG=Os.8655 UG_TITLE=(japonica cultivar-group) mRNA for thionin Osthi1, complete cds DEF=Oryza sativa (japonica cultivar-group) cDNA clone:001-107-G07, full insert sequence. FL=gb:AK062831.1 gb:AB072337.1 REP_ORG=O. sativa
Os.4663.1.S2_at	11	11723	P	0.000244	11	9776.2	P	0.000244	11	11439.1	P	0.000244	11	8385	P	0.000244	11	10586.7	P	0.000244	11	8069.9	P	0.000244	11	9774.8	P	0.000244	11	8868.5	P	0.000244	gb:AK119645.1 DB_XREF=gi:37989268 TID=Os.4663.1 CNT=144 FEA=FLmRNA TIER=FL+Stack STK=39 UG=Os.4663 UG_TITLE=(japonica cultivar-group) unnamed protein product (Gene), mRNA DEF=Oryza sativa (japonica cultivar-group) cDNA clone:002-130-G05, full insert sequence. FL=gb:AK062063.1 gb:AK101133.1 gb:AY341828.1 gb:AK102277.1 gb:AK063183.1 gb:AK119645.1 REP_ORG=O. sativa
Os.4663.1.S1_at	11	3164.9	P	0.000732	11	2685.7	P	0.001953	11	3700.8	P	0.001221	11	2068	P	0.001221	11	2600.7	P	0.001221	11	2009.3	P	0.001221	11	2042.7	P	0.001221	11	2373.9	P	0.001953	gb:AK063183.1 DB_XREF=gi:32973201 TID=Os.4663.1 CNT=144 FEA=FLmRNA TIER=FL STK=1 UG=Os.4663 UG_TITLE=(japonica cultivar-group) unnamed protein product (Gene), mRNA DEF=Oryza sativa (japonica cultivar-group) cDNA clone:001-112-B01, full insert sequence. FL=gb:AK062063.1 gb:AK101133.1 gb:AY341828.1 gb:AK102277.1 gb:AK063183.1 gb:AK119645.1 REP_ORG=O. sativa
Os.12713.1.S1_at	11	21755.7	P	0.000244	11	22666.4	P	0.000244	11	22457.1	P	0.000244	11	18195.7	P	0.000244	11	30061.5	P	0.000244	11	23505.2	P	0.000244	11	27572.8	P	0.000244	11	28995	P	0.000244	gb:AF094776.1 DB_XREF=gi:3789953 GEN=Cab26 TID=Os.12713.1 CNT=170 FEA=FLmRNA TIER=FL+Stack STK=37 UG=Os.12713 DEF=Oryza sativa chlorophyll ab-binding protein precursor (Cab26) mRNA, nuclear gene encoding chloroplast protein, complete cds. PROD=chlorophyll ab-binding protein precursor FL=gb:AF094776.1 gb:AK098864.1 gb:AK060800.1 gb:AK060904.1 REP_ORG=O. sativa
Os.12713.1.S2_a_at	11	2034.7	P	0.000244	11	1416.3	P	0.000244	11	825.5	P	0.000732	11	296.4	P	0.000244	11	1927.2	P	0.000244	11	981.9	P	0.000732	11	830.5	P	0.000732	11	1532.1	P	0.000244	gb:AK060800.1 DB_XREF=gi:32970818 TID=Os.12713.1 CNT=170 FEA=FLmRNA TIER=FL STK=0 UG=Os.12713 UG_TITLE=Chlorophyll ab-binding protein precursor (Cab26) mRNA, nuclear gene encoding chloroplast protein, complete cds DEF=Oryza sativa (japonica cultivar-group) cDNA clone:001-033-F04, full insert sequence. FL=gb:AF094776.1 gb:AK098864.1 gb:AK060800.1 gb:AK060904.1 REP_ORG=O. sativa
Os.8353.1.S1_at	11	5997	P	0.000244	11	4818.2	P	0.000244	11	7374.3	P	0.000244	11	5543.2	P	0.000244	11	6303	P	0.000244	11	3987.5	P	0.000244	11	7975.8	P	0.000244	11	6596.5	P	0.000244	gb:AY187678.1 DB_XREF=gi:31322240 GEN=SBP TID=Os.8353.1 CNT=89 FEA=FLmRNA TIER=FL+Stack STK=37 UG=Os.8353 DEF=Oryza sativa (japonica cultivar-group) putative selenium binding protein (SBP) mRNA, complete cds. PROD=putative selenium binding protein FL=gb:AK071710.1 gb:AB059401.1 gb:AY187678.1 REP_ORG=O. sativa
Os.12223.1.S1_at	11	5578.5	P	0.000244	11	9041.4	P	0.000244	11	10853.9	P	0.000244	11	13853.2	P	0.000244	11	5695.3	P	0.000244	11	9489.1	P	0.000244	11	11445.1	P	0.000244	11	13800.2	P	0.000244	gb:U82833.1 DB_XREF=gi:1778820 GEN=pOS-SAMS2 TID=Os.12223.1 CNT=155 FEA=FLmRNA TIER=FL+Stack STK=35 UG=Os.12223 DEF=Oryza sativa S-adenosyl-L-methionine synthetase (pOS-SAMS2) mRNA, complete cds. PROD=S-adenosyl-L-methionine synthetase FL=gb:AK071516.1 gb:U82833.1 REP_ORG=O. sativa
Os.11450.1.S3_a_at	11	4196.6	P	0.000244	11	2157.7	P	0.000244	11	10638.2	P	0.000244	11	6084.5	P	0.000244	11	4709.3	P	0.000244	11	1610.8	P	0.000732	11	11744.9	P	0.000244	11	9416.8	P	0.000244	gb:AK068005.1 DB_XREF=gi:32978023 TID=Os.11450.1 CNT=184 FEA=FLmRNA TIER=FL+Stack STK=35 UG=Os.11450 UG_TITLE=(japonica cultivar-group) putative PGPD14 protein (pollen germination related protein) (P0480C01.20), mRNA DEF=Oryza sativa (japonica cultivar-group) cDNA clone:J013130E06, full insert sequence. FL=gb:AK060327.1 gb:AK068005.1 gb:AY574990.1 gb:AK070809.1 REP_ORG=O. sativa
Os.11450.1.S1_at	11	1455.5	P	0.000732	11	617.9	P	0.001953	11	3757.9	P	0.000244	11	1863.5	P	0.000244	11	1742.6	P	0.000732	11	527.7	P	0.005859	11	3020.7	P	0.000732	11	3285.1	P	0.000732	gb:AK060327.1 DB_XREF=gi:32970345 TID=Os.11450.1 CNT=184 FEA=FLmRNA TIER=FL STK=1 UG=Os.11450 UG_TITLE=(japonica cultivar-group) putative PGPD14 protein (pollen germination related protein) (P0480C01.20), mRNA DEF=Oryza sativa (japonica cultivar-group) cDNA clone:001-008-A03, full insert sequence. FL=gb:AK060327.1 gb:AK068005.1 gb:AY574990.1 gb:AK070809.1 REP_ORG=O. sativa
Os.11450.1.S2_a_at	11	1364.2	P	0.000244	11	799	P	0.000244	11	4476.6	P	0.000244	11	1796.6	P	0.000244	11	1596.9	P	0.000244	11	735.7	P	0.000732	11	4525.6	P	0.000244	11	3783.5	P	0.000244	gb:AK070809.1 DB_XREF=gi:32980832 TID=Os.11450.1 CNT=184 FEA=FLmRNA TIER=FL STK=1 UG=Os.11450 UG_TITLE=(japonica cultivar-group) putative PGPD14 protein (pollen germination related protein) (P0480C01.20), mRNA DEF=Oryza sativa (japonica cultivar-group) cDNA clone:J023072L02, full insert sequence. FL=gb:AK060327.1 gb:AK068005.1 gb:AY574990.1 gb:AK070809.1 REP_ORG=O. sativa
Os.1311.1.S1_at	11	8574.3	P	0.000244	11	7142.4	P	0.000244	11	6863.1	P	0.000244	11	7009.6	P	0.000244	11	7621.6	P	0.000244	11	6897.1	P	0.000244	11	6450.4	P	0.000244	11	6665.7	P	0.000244	gb:AF006825.1 DB_XREF=gi:2267005 GEN=BiP TID=Os.1311.1 CNT=89 FEA=FLmRNA TIER=FL+Stack STK=35 UG=Os.1311 DEF=Oryza sativa endosperm lumenal binding protein (BiP) mRNA, complete cds. PROD=endosperm lumenal binding protein FL=gb:AK119653.1 gb:AF006825.1 gb:AK066006.1 gb:AK065743.1 REP_ORG=O. sativa
Os.12168.2.S1_s_at	11	21063.7	P	0.000244	11	21956.5	P	0.000244	11	20264.1	P	0.000244	11	19002.5	P	0.000244	11	24221.1	P	0.000244	11	23735.5	P	0.000244	11	20489.8	P	0.000244	11	24715.9	P	0.000244	gb:AK105038.1 DB_XREF=gi:32990247 TID=Os.12168.2 CNT=19 FEA=FLmRNA TIER=FL STK=0 UG=Os.12168 UG_TITLE=Clone glyceraldehyde-3-phosphate dehydrogenase (Gpc) mRNA, complete cds DEF=Oryza sativa (japonica cultivar-group) cDNA clone:001-036-C12, full insert sequence. FL=gb:AK105038.1 REP_ORG=O. sativa
Os.165.1.S1_at	11	14929	P	0.000244	11	16379.9	P	0.000244	11	8768.6	P	0.000244	11	11086.4	P	0.000244	11	17581	P	0.000244	11	16164	P	0.000244	11	2956.5	P	0.000244	11	14454.7	P	0.000244	gb:AK071613.1 DB_XREF=gi:32981636 TID=Os.165.1 CNT=84 FEA=FLmRNA TIER=FL+Stack STK=34 UG=Os.165 UG_TITLE=Rice mRNA for probenazole-inducible protein PBZ1, complete cds DEF=Oryza sativa (japonica cultivar-group) cDNA clone:J023104B18, full insert sequence. FL=gb:D38170.1 gb:AK071613.1 REP_ORG=O. sativa
Os.12416.1.S1_at	11	13992.4	P	0.000244	11	18096.5	P	0.000244	11	17216.1	P	0.000244	11	17059.3	P	0.000244	11	17069.3	P	0.000244	11	17600.3	P	0.000244	11	21280.2	P	0.000244	11	21351.3	P	0.000244	gb:AB000801.2 DB_XREF=gi:13447615 TID=Os.12416.1 CNT=119 FEA=FLmRNA TIER=FL+Stack STK=34 UG=Os.12416 DEF=Oryza sativa mRNA for chalcone synthase, complete cds. PROD=chalcone synthase FL=gb:AB000801.2 gb:AK067810.1 REP_ORG=O. sativa
Os.2258.1.S1_at	11	9300.5	P	0.000244	11	8466.9	P	0.000244	11	6461	P	0.000244	11	6540.8	P	0.000244	11	9652.6	P	0.000244	11	8612	P	0.000244	11	6239	P	0.000244	11	7277.2	P	0.000244	gb:AF073695.1 DB_XREF=gi:4574134 GEN=rcs1 TID=Os.2258.1 CNT=73 FEA=FLmRNA TIER=FL+Stack STK=33 UG=Os.2258 DEF=Oryza sativa cysteine synthase (rcs1) mRNA, complete cds. PROD=cysteine synthase FL=gb:AK061993.1 gb:AK099598.1 gb:AF073695.1 REP_ORG=O. sativa
Os.3445.1.S1_at	11	24118.1	P	0.000244	11	25907.7	P	0.000244	11	25831.2	P	0.000244	11	22426.9	P	0.000244	11	28763.4	P	0.000244	11	26157.6	P	0.000244	11	29109.6	P	0.000244	11	29635.9	P	0.000244	gb:AF017366.1 DB_XREF=gi:2407286 TID=Os.3445.1 CNT=57 FEA=FLmRNA TIER=FL+Stack STK=32 UG=Os.3445 DEF=Oryza sativa metallothionein-like protein mRNA, complete cds. PROD=metallothionein-like protein FL=gb:AK119726.1 gb:AF017366.1 gb:AK062653.1 gb:AY491534.1 gb:AK120630.1 gb:U43529.1 REP_ORG=O. sativa
Os.11935.1.S1_at	11	3787.5	P	0.000244	11	4148.6	P	0.000244	11	2848	P	0.000244	11	3652	P	0.000244	11	4632.8	P	0.000244	11	4017.4	P	0.000244	11	3230	P	0.000244	11	3634.1	P	0.000244	gb:AY166599.1 DB_XREF=gi:26518519 GEN=CLPD1 TID=Os.11935.1 CNT=107 FEA=FLmRNA TIER=FL+Stack STK=31 UG=Os.11935 DEF=Oryza sativa (indica cultivar-group) ATP-dependent Clp protease ATP-binding subunit precursor (CLPD1) mRNA, complete cds; nuclear gene for chloroplast product. PROD=ATP-dependent Clp protease ATP-binding subunitprecursor FL=gb:AY166599.1 gb:AK068727.1 REP_ORG=O. sativa
Os.7890.1.S1_a_at	11	24700.9	P	0.000244	11	24060.2	P	0.000244	11	26522.6	P	0.000244	11	21316.3	P	0.000244	11	31864.4	P	0.000244	11	24570.4	P	0.000244	11	30650.7	P	0.000244	11	27591.9	P	0.000244	gb:AY445626.1 DB_XREF=gi:38374125 TID=Os.7890.1 CNT=910 FEA=FLmRNA TIER=FL+Stack STK=29 UG=Os.7890 DEF=Oryza sativa (japonica cultivar-group) chlorophyll ab binding protein presusor mRNA, complete cds; nuclear gene for chloroplast product. PROD=chlorophyll ab binding protein presusor FL=gb:AK104499.1 gb:AK104416.1 gb:AK060265.1 gb:AK103921.1 gb:AK067809.1 gb:AK067712.1 gb:AF094775.1 gb:AY445626.1…
Os.7890.1.S1_x_at	11	22606.9	P	0.000244	11	22293.9	P	0.000244	11	23361.2	P	0.000244	11	19625.3	P	0.000244	11	25220.3	P	0.000244	11	21435.9	P	0.000244	11	27022.5	P	0.000244	11	24124.4	P	0.000244	gb:AY445626.1 DB_XREF=gi:38374125 TID=Os.7890.1 CNT=910 FEA=FLmRNA TIER=FL+Stack STK=29 UG=Os.7890 DEF=Oryza sativa (japonica cultivar-group) chlorophyll ab binding protein presusor mRNA, complete cds; nuclear gene for chloroplast product. PROD=chlorophyll ab binding protein presusor FL=gb:AK104499.1 gb:AK104416.1 gb:AK060265.1 gb:AK103921.1 gb:AK067809.1 gb:AK067712.1 gb:AF094775.1 gb:AY445626.1…
Os.7986.1.S1_at	11	28959	P	0.000244	11	32414.1	P	0.000244	11	33930.6	P	0.000244	11	27741.7	P	0.000244	11	28455.8	P	0.000244	11	24999.1	P	0.000244	11	34724.8	P	0.000244	11	34369.3	P	0.000244	gb:AY339372.1 DB_XREF=gi:33440011 TID=Os.7986.1 CNT=84 FEA=FLmRNA TIER=FL+Stack STK=29 UG=Os.7986 DEF=Oryza sativa (japonica cultivar-group) catalase mRNA, complete cds. PROD=catalase FL=gb:AB020502.1 gb:AK062174.1 gb:AY339372.1 gb:AK066378.1 REP_ORG=O. sativa
Os.8065.1.S1_at	11	10154.4	P	0.000244	11	9936.3	P	0.000244	11	11122.4	P	0.000244	11	11443.1	P	0.000244	11	9190.7	P	0.000244	11	9287.6	P	0.000244	11	10618.3	P	0.000244	11	11182.5	P	0.000244	gb:AF375052.1 DB_XREF=gi:14150750 TID=Os.8065.1 CNT=84 FEA=FLmRNA TIER=FL+Stack STK=29 UG=Os.8065 DEF=Oryza sativa vacuolar ATPase B subunit mRNA, complete cds. PROD=vacuolar ATPase B subunit FL=gb:AK099907.1 gb:AK060816.1 gb:AK064802.1 gb:AF375052.1 REP_ORG=O. sativa
Os.12697.1.S1_at	11	66.7	A	0.303711	11	65.7	A	0.27417	11	31.8	A	0.5	11	6.7	A	0.601074	11	116	A	0.366211	11	60.7	A	0.334473	11	44.4	A	0.601074	11	55	A	0.366211	gb:AF261277.1 DB_XREF=gi:8118436 GEN=EXPB9 TID=Os.12697.1 CNT=73 FEA=FLmRNA TIER=FL+Stack STK=28 UG=Os.12697 DEF=Oryza sativa beta-expansin (EXPB9) mRNA, complete cds. PROD=beta-expansin FL=gb:AK070187.1 gb:AF261277.1 gb:AK099112.1 REP_ORG=O. sativa
Os.8240.1.S1_at	11	16678.5	P	0.000244	11	24829.5	P	0.000244	11	16177.7	P	0.000244	11	18031.8	P	0.000244	11	12720	P	0.000244	11	21434.1	P	0.000244	11	13927.1	P	0.000244	11	16784.1	P	0.000244	gb:AK122115.1 DB_XREF=gi:37991761 TID=Os.8240.1 CNT=174 FEA=FLmRNA TIER=FL+Stack STK=27 UG=Os.8240 UG_TITLE=(japonica cultivar-group) isolate 23829 wheat adenosylhomocysteinase-like protein mRNA, complete cds DEF=Oryza sativa (japonica cultivar-group) cDNA clone:J033128A13, full insert sequence. FL=gb:AK119539.1 gb:AK060299.1 gb:AK098924.1 gb:AK122115.1 gb:AY224544.1 gb:AK059712.1 REP_ORG=O. sati…
Os.421.1.S1_a_at	11	20111.8	P	0.000244	11	18997.1	P	0.000244	11	11671.3	P	0.000244	11	9454.4	P	0.000244	11	23240.2	P	0.000244	11	19516.5	P	0.000244	11	10236.7	P	0.000244	11	8429.4	P	0.000244	gb:AB053295.1 DB_XREF=gi:12082336 GEN=NADP-ME2 TID=Os.421.1 CNT=61 FEA=FLmRNA TIER=FL+Stack STK=27 UG=Os.421 DEF=Oryza sativa (japonica cultivar-group) NADP-ME2 mRNA for NADP dependent malic enzyme, complete cds. PROD=NADP dependent malic enzyme FL=gb:AK068110.1 gb:AB053295.1 REP_ORG=O. sativa
Os.12602.1.S1_at	11	14749.4	P	0.000244	11	16471.1	P	0.000244	11	16658.5	P	0.000244	11	15221.2	P	0.000244	11	15473.4	P	0.000244	11	15364.4	P	0.000244	11	15601.3	P	0.000244	11	15429.1	P	0.000244	gb:M87064.1 DB_XREF=gi:169820 GEN=Rictpi TID=Os.12602.1 CNT=118 FEA=FLmRNA TIER=FL+Stack STK=26 UG=Os.12602 DEF=Oryza sativa triosephosphate isomerase (Rictpi) mRNA, complete cds. PROD=triosephosphate isomerase FL=gb:M87064.1 gb:AK060920.1 REP_ORG=O. sativa
Os.5529.4.S1_s_at	8	24.4	A	0.396484	8	56.1	A	0.345703	8	33.1	A	0.396484	8	34.5	A	0.447266	8	5.2	A	0.748047	8	5.8	A	0.748047	8	30.8	A	0.603516	8	45.5	A	0.296875	gb:X62091.1 DB_XREF=gi:5777591 TID=Os.5529.4 CNT=2 FEA=mRNA TIER=ConsEnd STK=1 UG=Os.5529 DEF=LOW MOLECULAR WEIGHT GLOBULIN. PROD=low molecular weight globulin REP_ORG=O. sativa
Os.5529.4.S1_x_at	11	47.8	A	0.398926	11	7.4	A	0.753906	11	36.1	A	0.5	11	73.9	A	0.432373	11	5	A	0.753906	11	65.8	A	0.567627	11	49.9	A	0.398926	11	53.7	A	0.466064	gb:X62091.1 DB_XREF=gi:5777591 TID=Os.5529.4 CNT=2 FEA=mRNA TIER=ConsEnd STK=1 UG=Os.5529 DEF=LOW MOLECULAR WEIGHT GLOBULIN. PROD=low molecular weight globulin REP_ORG=O. sativa
Os.4837.1.S1_at	11	6681.4	P	0.000244	11	6629.6	P	0.000244	11	8671.5	P	0.000244	11	8313.6	P	0.000244	11	7478.2	P	0.000244	11	6162.2	P	0.000244	11	7736.7	P	0.000244	11	8475.8	P	0.000244	gb:U65956.1 DB_XREF=gi:1519248 TID=Os.4837.1 CNT=100 FEA=FLmRNA TIER=FL+Stack STK=25 UG=Os.4837 DEF=Oryza sativa GF14-b protein mRNA, complete cds. PROD=GF14-b protein FL=gb:AK071822.1 gb:AK071311.1 gb:AK062065.1 gb:U65956.1 gb:AK101938.1 gb:AK099243.1 REP_ORG=O. sativa
Os.7894.1.S1_at	11	9000.4	P	0.000244	11	10820.7	P	0.000244	11	5206.6	P	0.000244	11	7251.4	P	0.000244	11	9104.4	P	0.000732	11	11221.2	P	0.000732	11	5294.6	P	0.001221	11	6203.9	P	0.000732	gb:AF486280.2 DB_XREF=gi:30313360 TID=Os.7894.1 CNT=62 FEA=FLmRNA TIER=FL+Stack STK=25 UG=Os.7894 DEF=Oryza sativa cytosolic 6-phosphogluconate dehydrogenase mRNA, complete cds. PROD=cytosolic 6-phosphogluconate dehydrogenase FL=gb:AF486280.2 gb:AK065920.1 gb:AK059699.1 REP_ORG=O. sativa
Os.37849.1.A1_at	11	149.4	P	0.000244	11	91.1	P	0.00415	11	185.8	P	0.000244	11	1458.9	P	0.000244	11	427.5	P	0.000244	11	116.3	P	0.000732	11	106.7	P	0.000244	11	187.5	P	0.000244	gb:AK068289.1 DB_XREF=gi:32978307 TID=Os.37849.1 CNT=40 FEA=FLmRNA TIER=FL+Stack STK=25 UG=Os.37849 UG_TITLE=(japonica cultivar-group) cDNA clone:J013147E18, full insert sequence DEF=Oryza sativa (japonica cultivar-group) cDNA clone:J013147E18, full insert sequence. FL=gb:AK068289.1 gb:AK060883.1 REP_ORG=O. sativa
Os.37849.1.A1_s_at	11	15636.2	P	0.000244	11	16877.6	P	0.000244	11	16744.5	P	0.000244	11	14458.4	P	0.000244	11	16448.4	P	0.000244	11	15290.8	P	0.000244	11	15461.6	P	0.000244	11	15662.1	P	0.000244	gb:AK068289.1 DB_XREF=gi:32978307 TID=Os.37849.1 CNT=40 FEA=FLmRNA TIER=FL+Stack STK=25 UG=Os.37849 UG_TITLE=(japonica cultivar-group) cDNA clone:J013147E18, full insert sequence DEF=Oryza sativa (japonica cultivar-group) cDNA clone:J013147E18, full insert sequence. FL=gb:AK068289.1 gb:AK060883.1 REP_ORG=O. sativa
Os.11573.2.A1_a_at	11	23408.6	P	0.000244	11	29071.7	P	0.000244	11	36646.3	P	0.000244	11	28054.6	P	0.000244	11	31841.8	P	0.000244	11	31867.3	P	0.000244	11	62365.1	P	0.000244	11	56344.1	P	0.000244	gb:CB673145 DB_XREF=gi:29676870 DB_XREF=OSJNEe07I17.r CLONE=OSJNEe07I17 TID=Os.11573.2 CNT=444 FEA=FLmRNA TIER=Stack STK=6 UG=Os.11573 UG_TITLE=OsrcaA1 mRNA for RuBisCO activase large isoform precursor, complete cds FL=gb:U74321.1 gb:AB034748.1 gb:AK064986.1 gb:AK060841.1 gb:AK058310.1 gb:AK119513.1 gb:AK060847.1 REP_ORG=O. sativa
Os.22029.1.S1_a_at	11	3857.1	P	0.000244	11	3860.2	P	0.000244	11	8940.3	P	0.000244	11	8515.5	P	0.000244	11	4020.5	P	0.000244	11	5217.5	P	0.000244	11	9894.3	P	0.000244	11	8367.3	P	0.000244	gb:AF284781.1 DB_XREF=gi:9944966 GEN=Lls1 TID=Os.22029.1 CNT=60 FEA=FLmRNA TIER=FL+Stack STK=23 UG=Os.22029 DEF=Oryza sativa LLS1 protein (Lls1) mRNA, complete cds. PROD=LLS1 protein FL=gb:AF284781.1 gb:AK071899.1 gb:AK065124.1 gb:AK062219.1 REP_ORG=O. sativa
Os.11609.1.S1_at	11	4858.1	P	0.000244	11	5631.7	P	0.000244	11	5546.3	P	0.000244	11	7778.3	P	0.000244	11	4898	P	0.000244	11	5472.1	P	0.000244	11	6473.4	P	0.000244	11	6651	P	0.000244	gb:AK065558.1 DB_XREF=gi:32975576 TID=Os.11609.1 CNT=50 FEA=FLmRNA TIER=FL+Stack STK=23 UG=Os.11609 UG_TITLE=(japonica cultivar-group) OsUEL-1 mRNA for UDP-galactose 4-epimerase-like protein, complete cds DEF=Oryza sativa (japonica cultivar-group) cDNA clone:J013033B01, full insert sequence. FL=gb:AK099183.1 gb:AK059685.1 gb:AK099140.1 gb:AB096864.1 gb:AK065558.1 REP_ORG=O. sativa
Os.11255.1.S1_at	11	13434	P	0.000244	11	19580.7	P	0.000244	11	13591.5	P	0.000244	11	12902.1	P	0.000244	11	12365	P	0.000244	11	17051.5	P	0.000244	11	12339.5	P	0.000244	11	13880.8	P	0.000244	gb:AY100689.1 DB_XREF=gi:21360379 GEN=GPX1 TID=Os.11255.1 CNT=55 FEA=FLmRNA TIER=FL+Stack STK=22 UG=Os.11255 DEF=Oryza sativa glutathione peroxidase 1 (GPX1) mRNA, complete cds. PROD=glutathione peroxidase 1 FL=gb:AK062772.1 gb:AK058931.1 gb:AY100689.1 REP_ORG=O. sativa
Os.12622.1.S1_at	11	15046.2	P	0.000244	11	14693.7	P	0.000244	11	15574.9	P	0.000244	11	13235.1	P	0.000244	11	16708.2	P	0.000244	11	14805.7	P	0.000244	11	17250.2	P	0.000244	11	15913.2	P	0.000244	gb:AK099215.1 DB_XREF=gi:32984424 TID=Os.12622.1 CNT=57 FEA=FLmRNA TIER=FL+Stack STK=21 UG=Os.12622 UG_TITLE=Ribulose-5-phosphate-3-epimerase (RPE) mRNA, complete cds DEF=Oryza sativa (japonica cultivar-group) cDNA clone:J013084F18, full insert sequence. FL=gb:AK061772.1 gb:AK099215.1 gb:AK066306.1 gb:AF047444.1 REP_ORG=O. sativa
Os.9347.1.S1_at	11	184.6	P	0.000244	11	96.9	P	0.005859	11	171.3	P	0.000244	11	111.1	P	0.000732	11	90.6	P	0.010742	11	124	P	0.00293	11	145.3	P	0.01416	11	286.8	P	0.000732	gb:AB027417.1 DB_XREF=gi:4884497 TID=Os.9347.1 CNT=45 FEA=FLmRNA TIER=FL+Stack STK=21 UG=Os.9347 DEF=Oryza sativa mRNA for class III chitinase homologue (OsChib3H-a), complete cds, clone:C3540. PROD=class III chitinase homologue (OsChib3H-a) FL=gb:AB027415.1 gb:AB027420.1 gb:AB027419.1 gb:AB027418.1 gb:AK102862.1 gb:AB027417.1 gb:D55712.1 gb:AK063939.1 gb:AB027416.1 REP_ORG=O. sativa
Os.10652.1.S1_at	11	102.5	A	0.366211	11	108	A	0.27417	11	60.6	A	0.466064	11	117.4	A	0.303711	11	160.2	A	0.171387	11	12.4	A	0.665527	11	22.2	A	0.601074	11	170.2	A	0.246094	gb:U72942.2 DB_XREF=gi:4376183 GEN=RPI TID=Os.10652.1 CNT=41 FEA=FLmRNA TIER=FL+Stack STK=21 UG=Os.10652 DEF=Oryza sativa proteinase inhibitor (RPI) mRNA, complete cds. PROD=proteinase inhibitor FL=gb:U72942.2 gb:AK120826.1 REP_ORG=O. sativa
Os.12696.1.S1_at	11	18259.8	P	0.000244	11	20386.5	P	0.000244	11	21997.8	P	0.000244	11	18829.5	P	0.000244	11	20582.5	P	0.000244	11	18589.2	P	0.000244	11	22645.7	P	0.000244	11	21204.4	P	0.000244	gb:AK119209.1 DB_XREF=gi:37988832 TID=Os.12696.1 CNT=110 FEA=FLmRNA TIER=FL+Stack STK=20 UG=Os.12696 UG_TITLE=(indica cultivar-group) sedoheptulose-1,7-bisphosphatase precursor, mRNA, complete cds; nuclear gene for chloroplast product DEF=Oryza sativa (japonica cultivar-group) cDNA clone:001-041-E03, full insert sequence. FL=gb:AK119209.1 gb:AY188797.1 gb:AK062081.1 gb:AK065773.1 REP_ORG=O. sativa
Os.420.1.S1_at	11	9863.4	P	0.000244	11	9736	P	0.000244	11	7237.6	P	0.000244	11	7896.8	P	0.000244	11	9311.5	P	0.000244	11	8192.4	P	0.000244	11	7471.6	P	0.000244	11	7129.8	P	0.000244	gb:AB053294.1 DB_XREF=gi:12082334 GEN=RTRXH2 TID=Os.420.1 CNT=53 FEA=FLmRNA TIER=FL+Stack STK=20 UG=Os.420 DEF=Oryza sativa (japonica cultivar-group) RTRXH2 mRNA for thioredoxin h, complete cds. PROD=thioredoxin h FL=gb:AK059385.1 gb:AK106758.1 gb:AB053294.1 REP_ORG=O. sativa
Os.420.1.S2_at	11	9.3	A	0.432373	11	55.9	A	0.27417	11	45.4	A	0.5	11	6.6	A	0.665527	11	41.6	A	0.466064	11	36.4	A	0.366211	11	42.8	A	0.567627	11	31.4	A	0.366211	gb:AK106758.1 DB_XREF=gi:32991967 TID=Os.420.1 CNT=53 FEA=FLmRNA TIER=FL STK=1 UG=Os.420 UG_TITLE=(japonica cultivar-group) RTRXH2 mRNA for thioredoxin h, complete cds DEF=Oryza sativa (japonica cultivar-group) cDNA clone:002-115-D09, full insert sequence. FL=gb:AK059385.1 gb:AK106758.1 gb:AB053294.1 REP_ORG=O. sativa
Os.14095.1.S1_at	11	5094.2	P	0.000244	11	4140.2	P	0.000244	11	4871.1	P	0.000244	11	4687.7	P	0.000244	11	6389.2	P	0.000244	11	4540.7	P	0.000244	11	5611.4	P	0.000244	11	5962	P	0.000244	gb:AF297651.1 DB_XREF=gi:33340006 TID=Os.14095.1 CNT=56 FEA=FLmRNA TIER=FL+Stack STK=20 UG=Os.14095 DEF=Oryza sativa putative aminotransferase mRNA, complete cds. PROD=putative aminotransferase FL=gb:AK061967.1 gb:AF297651.1 gb:AK102306.1 REP_ORG=O. sativa
Os.4155.1.S1_at	11	4077.9	P	0.000244	11	4063.4	P	0.000244	11	4331.4	P	0.000244	11	4316.4	P	0.000244	11	4492.9	P	0.000244	11	3997	P	0.000244	11	4482.1	P	0.000244	11	5447.2	P	0.000244	gb:D85763.1 DB_XREF=gi:1375074 TID=Os.4155.1 CNT=47 FEA=FLmRNA TIER=FL+Stack STK=20 UG=Os.4155 DEF=Oryza sativa (japonica cultivar-group) mRNA for glyoxysomal malate dehydrogenase, complete cds. PROD=glyoxysomal malate dehydrogenase FL=gb:D85763.1 gb:AK065955.1 gb:AK061793.1 REP_ORG=O. sativa
Os.12191.1.S1_at	11	522.7	P	0.001221	11	704.9	P	0.001953	11	283.7	P	0.046143	11	189.1	P	0.037598	11	612.5	P	0.001221	11	1226.9	P	0.000244	11	199.6	P	0.037598	11	435.6	P	0.00293	gb:U76030.1 DB_XREF=gi:2058499 TID=Os.12191.1 CNT=54 FEA=FLmRNA TIER=FL+Stack STK=20 UG=Os.12191 DEF=Oryza sativa hemoglobin 1 mRNA, complete cds. PROD=hemoglobin 1 FL=gb:AK064054.1 gb:U76030.1 REP_ORG=O. sativa
Os.12191.1.S1_s_at	11	761.6	P	0.001221	11	1397.2	P	0.000732	11	1242.8	P	0.000244	11	859.9	P	0.000244	11	776.1	P	0.001221	11	1364.3	P	0.000732	11	917.2	P	0.000732	11	1801.8	P	0.000244	gb:U76030.1 DB_XREF=gi:2058499 TID=Os.12191.1 CNT=54 FEA=FLmRNA TIER=FL+Stack STK=20 UG=Os.12191 DEF=Oryza sativa hemoglobin 1 mRNA, complete cds. PROD=hemoglobin 1 FL=gb:AK064054.1 gb:U76030.1 REP_ORG=O. sativa
Os.12191.1.S1_x_at	11	546.5	P	0.001221	11	672.3	P	0.001221	11	269.9	P	0.018555	11	210.4	P	0.030273	11	529.9	P	0.00293	11	898	P	0.000732	11	261.3	P	0.018555	11	422	P	0.00293	gb:U76030.1 DB_XREF=gi:2058499 TID=Os.12191.1 CNT=54 FEA=FLmRNA TIER=FL+Stack STK=20 UG=Os.12191 DEF=Oryza sativa hemoglobin 1 mRNA, complete cds. PROD=hemoglobin 1 FL=gb:AK064054.1 gb:U76030.1 REP_ORG=O. sativa
Os.13715.2.S1_x_at	11	30.4	A	0.567627	11	57.8	A	0.149658	11	82.1	A	0.19458	11	21.6	A	0.390625	11	18.1	A	0.601074	11	37.5	A	0.533936	11	14.8	A	0.72583	11	7.3	A	0.780518	gb:BI802076 DB_XREF=gi:16574780 DB_XREF=H069C09 CLONE=H069C09 TID=Os.13715.2 CNT=22 FEA=EST TIER=Stack STK=11 UG=Os.13715 UG_TITLE=MRNA for prolamin, complete cds, clone:lambda RM9 REP_ORG=O. sativa
Os.12056.1.S1_at	11	24818.8	P	0.000244	11	24020.9	P	0.000244	11	30407	P	0.000244	11	24189.3	P	0.000244	11	36748.1	P	0.000244	11	29834	P	0.000244	11	42147.7	P	0.000244	11	39234.1	P	0.000244	gb:AK058788.1 DB_XREF=gi:32968806 TID=Os.12056.1 CNT=134 FEA=FLmRNA TIER=FL+Stack STK=19 UG=Os.12056 UG_TITLE=(japonica cultivar-group) isolate 23056 photosystem I protein-like protein mRNA, complete cds DEF=Oryza sativa (japonica cultivar-group) cDNA clone:001-002-E09, full insert sequence. FL=gb:AY224448.1 gb:AK058788.1 REP_ORG=O. sativa
Os.11987.1.S1_at	11	1503.1	P	0.000244	11	2415.6	P	0.000244	11	2619.2	P	0.000244	11	2063.8	P	0.000244	11	2117.8	P	0.000244	11	2513.7	P	0.000244	11	2916.1	P	0.000244	11	3155	P	0.000244	gb:AK099490.1 DB_XREF=gi:32984699 TID=Os.11987.1 CNT=41 FEA=FLmRNA TIER=FL+Stack STK=19 UG=Os.11987 UG_TITLE=(japonica cultivar-group) isolate 20575 putative H-protein promoter binding factor-2a mRNA, complete cds DEF=Oryza sativa (japonica cultivar-group) cDNA clone:J013026L11, full insert sequence. FL=gb:AK060900.1 gb:AK099490.1 gb:AY224429.1 gb:AK104523.1 REP_ORG=O. sativa
Os.2241.1.S1_a_at	11	15343.7	P	0.000244	11	17112.4	P	0.000244	11	20199.2	P	0.000244	11	18466.5	P	0.000244	11	15265.1	P	0.000244	11	16642.9	P	0.000244	11	22959.9	P	0.000244	11	23564.6	P	0.000244	gb:AK059818.1 DB_XREF=gi:32969836 TID=Os.2241.1 CNT=55 FEA=FLmRNA TIER=FL+Stack STK=19 UG=Os.2241 UG_TITLE=(japonica cultivar-group) glutathione S-transferase II (P0403C05.5), mRNA DEF=Oryza sativa (japonica cultivar-group) cDNA clone:006-205-C06, full insert sequence. FL=gb:AK099142.1 gb:AK059818.1 gb:AF062403.1 gb:AK058894.1 REP_ORG=O. sativa
Os.12791.1.S1_a_at	8	10695.4	P	0.001953	8	9062.3	P	0.001953	8	10561.3	P	0.001953	8	12738	P	0.001953	8	10164.8	P	0.001953	8	10524.5	P	0.001953	8	14555.6	P	0.001953	8	13534.2	P	0.001953	gb:U57638.1 DB_XREF=gi:4097337 TID=Os.12791.1 CNT=29 FEA=FLmRNA TIER=FL+Stack STK=19 UG=Os.12791 UG_TITLE=Metallothionein-like protein mRNA, complete cds DEF=Oryza sativa metallothionein-like protein mRNA, complete cds. FL=gb:U57638.1 REP_ORG=O. sativa
Os.12791.4.S1_x_at	11	6338.7	P	0.000244	11	5834.9	P	0.000244	11	6443.6	P	0.000244	11	8326	P	0.000244	11	6982.9	P	0.000244	11	6855	P	0.000244	11	10116.9	P	0.000244	11	8178.4	P	0.000244	gb:AK119241.1 DB_XREF=gi:37988864 TID=Os.12791.4 CNT=1 FEA=FLmRNA TIER=FL STK=1 UG=Os.12791 UG_TITLE=Metallothionein-like protein mRNA, complete cds DEF=Oryza sativa (japonica cultivar-group) cDNA clone:001-120-A08, full insert sequence. FL=gb:AK119241.1 REP_ORG=O. sativa
Os.12367.1.S1_at	11	3530.6	P	0.000244	11	4029.8	P	0.000244	11	4192.3	P	0.000244	11	5068	P	0.000244	11	3484.5	P	0.000244	11	3714.7	P	0.000244	11	4126.2	P	0.000244	11	4188.5	P	0.000244	gb:AB110167.1 DB_XREF=gi:32352131 TID=Os.12367.1 CNT=39 FEA=FLmRNA TIER=FL+Stack STK=19 UG=Os.12367 UG_TITLE=(japonica cultivar-group) isolate 29037 gamma hydroxybutyrate dehydrogenase-like protein mRNA, complete cds DEF=Oryza sativa (japonica cultivar-group) mRNA for hypothetical protein, complete cds, clone: 12FPR024. FL=gb:AY224558.1 gb:AK071800.1 gb:AB110167.1 gb:AK109435.2 gb:AK104168.1 REP_…
Os.9417.1.S1_at	11	243.5	P	0.000732	11	300.3	P	0.000732	11	142	P	0.005859	11	19.1	A	0.665527	11	324.7	P	0.000732	11	349.4	P	0.00415	11	1232.6	P	0.000244	11	15	A	0.5	gb:AK061438.1 DB_XREF=gi:32971456 TID=Os.9417.1 CNT=62 FEA=FLmRNA TIER=FL+Stack STK=18 UG=Os.9417 UG_TITLE=RNase S-like protein mRNA, complete cds DEF=Oryza sativa (japonica cultivar-group) cDNA clone:006-307-B06, full insert sequence. FL=gb:AK104553.1 gb:AK098949.1 gb:AK104221.1 gb:AK104656.1 gb:AY056038.1 gb:AK104454.1 gb:AK119186.1 gb:AK104599.1 gb:AK104509.1 gb:AK104888.1 gb:AK061438.1 gb:AY0…
Os.11552.1.S2_at	11	10352	P	0.000244	11	6843.5	P	0.000244	11	8133.2	P	0.000244	11	5164.7	P	0.000244	11	10566.8	P	0.000244	11	6067.5	P	0.000244	11	6659.8	P	0.000244	11	2261.4	P	0.000244	gb:AF019743.1 DB_XREF=gi:2425100 GEN=OsCPX1 TID=Os.11552.1 CNT=72 FEA=FLmRNA TIER=FL+Stack STK=18 UG=Os.11552 DEF=Oryza sativa cationic peroxidase (OsCPX1) mRNA, complete cds. PROD=cationic peroxidase FL=gb:AK060789.1 gb:AF019743.1 gb:AK104833.1 gb:U95217.1 gb:AK102307.1 REP_ORG=O. sativa
Os.11552.1.S1_at	11	1070.2	P	0.000244	11	719	P	0.000244	11	888.4	P	0.000244	11	552	P	0.000244	11	785.4	P	0.000732	11	581.1	P	0.000244	11	415.3	P	0.000244	11	203.4	P	0.001953	gb:U95217.1 DB_XREF=gi:2443458 TID=Os.11552.1 CNT=72 FEA=FLmRNA TIER=FL STK=1 UG=Os.11552 UG_TITLE=Cationic peroxidase (OsCPX1) mRNA, complete cds DEF=Oryza sativa peroxidase (Os-PRX1) mRNA, complete cds. FL=gb:AK060789.1 gb:AF019743.1 gb:AK104833.1 gb:U95217.1 gb:AK102307.1 REP_ORG=O. sativa
Os.1151.1.S1_a_at	11	8001.3	P	0.000244	11	9172.3	P	0.000244	11	8290.7	P	0.000244	11	8304.9	P	0.000244	11	9380.6	P	0.000244	11	10172.9	P	0.000244	11	9287.1	P	0.000244	11	10403.2	P	0.000244	gb:AB055076.1 DB_XREF=gi:12597250 TID=Os.1151.1 CNT=36 FEA=FLmRNA TIER=FL+Stack STK=18 UG=Os.1151 DEF=Oryza sativa (japonica cultivar-group) mRNA for mitochondrial ATP synthase 6 KD subunit, complete cds. PROD=mitochondrial ATP synthase 6 KD subunit FL=gb:AB055076.1 REP_ORG=O. sativa
Os.1151.1.S1_at	11	10454.8	P	0.000244	11	11333.1	P	0.000244	11	11209.2	P	0.000244	11	10916.6	P	0.000244	11	11795.9	P	0.000244	11	11905	P	0.000244	11	11087	P	0.000244	11	12243	P	0.000244	gb:AB055076.1 DB_XREF=gi:12597250 TID=Os.1151.1 CNT=36 FEA=FLmRNA TIER=FL+Stack STK=18 UG=Os.1151 DEF=Oryza sativa (japonica cultivar-group) mRNA for mitochondrial ATP synthase 6 KD subunit, complete cds. PROD=mitochondrial ATP synthase 6 KD subunit FL=gb:AB055076.1 REP_ORG=O. sativa
Os.1151.1.S1_x_at	11	10047.5	P	0.000244	11	10794.6	P	0.000244	11	10295.5	P	0.000244	11	9897	P	0.000244	11	12927.5	P	0.000244	11	12914.4	P	0.000244	11	13102.6	P	0.000244	11	12751.2	P	0.000244	gb:AB055076.1 DB_XREF=gi:12597250 TID=Os.1151.1 CNT=36 FEA=FLmRNA TIER=FL+Stack STK=18 UG=Os.1151 DEF=Oryza sativa (japonica cultivar-group) mRNA for mitochondrial ATP synthase 6 KD subunit, complete cds. PROD=mitochondrial ATP synthase 6 KD subunit FL=gb:AB055076.1 REP_ORG=O. sativa
Os.12190.1.S1_at	11	2246.1	P	0.000244	11	2505.3	P	0.000244	11	2394.9	P	0.000244	11	3378.5	P	0.000244	11	2003.8	P	0.000244	11	3007.3	P	0.000244	11	1915.8	P	0.000244	11	3683.1	P	0.000244	gb:AK122129.1 DB_XREF=gi:37991775 TID=Os.12190.1 CNT=66 FEA=FLmRNA TIER=FL+Stack STK=18 UG=Os.12190 UG_TITLE=10 kDa chaperonin mRNA, complete cds DEF=Oryza sativa (japonica cultivar-group) cDNA clone:J033132M21, full insert sequence. FL=gb:AF009413.1 gb:AK059154.1 gb:AK119728.1 gb:AK122129.1 REP_ORG=O. sativa
Os.10931.1.S1_at	11	19705.6	P	0.000244	11	20613.2	P	0.000244	11	24588.4	P	0.000244	11	22064.2	P	0.000244	11	19557.9	P	0.000244	11	18547.5	P	0.000244	11	29779.6	P	0.000244	11	25207.8	P	0.000244	gb:D17760.1 DB_XREF=gi:1132482 GEN=ARF TID=Os.10931.1 CNT=301 FEA=FLmRNA TIER=FL+Stack STK=17 UG=Os.10931 DEF=Oryza sativa (japonica cultivar-group) mRNA for ADP-ribosylation factor, complete cds. PROD=ADP-ribosylation factor FL=gb:AK061970.1 gb:AK120035.1 gb:D17760.1 gb:AK067029.1 REP_ORG=O. sativa
Os.146.1.S1_at	11	11964	P	0.000244	11	14055.3	P	0.000244	11	7844.6	P	0.000244	11	8476.7	P	0.000244	11	13192	P	0.000244	11	14973.3	P	0.000244	11	7467.8	P	0.000244	11	9652.6	P	0.000244	gb:D16292.1 DB_XREF=gi:303848 GEN=NDKR TID=Os.146.1 CNT=127 FEA=FLmRNA TIER=FL+Stack STK=17 UG=Os.146 DEF=Oryza sativa mRNA for nucleoside diphosphate kinase, complete cds. PROD=nucleoside diphosphate kinase FL=gb:D16292.1 gb:AK121796.1 REP_ORG=O. sativa
Os.139.1.S1_at	11	9850.2	P	0.000244	11	9394	P	0.000244	11	9606.9	P	0.000244	11	11968.3	P	0.000244	11	10913.1	P	0.000244	11	10900	P	0.000244	11	11057.3	P	0.000244	11	11992	P	0.000244	gb:D12627.1 DB_XREF=gi:303843 TID=Os.139.1 CNT=104 FEA=FLmRNA TIER=FL+Stack STK=17 UG=Os.139 DEF=Oryza sativa (japonica cultivar-group) mRNA for eukaryotic initiation factor 4A, complete cds. PROD=eukaryotic initiation factor 4A FL=gb:AK105454.1 gb:AK065230.1 gb:AK061696.1 gb:D12627.1 gb:AK119234.1 gb:AK099927.1 REP_ORG=O. sativa
Os.2448.1.S2_at	11	10149.1	P	0.000244	11	11917.5	P	0.000244	11	12346	P	0.000244	11	10909.5	P	0.000244	11	7890.1	P	0.000244	11	7515.4	P	0.000244	11	9759.3	P	0.000244	11	9157	P	0.000244	gb:AK100650.1 DB_XREF=gi:32985859 TID=Os.2448.1 CNT=112 FEA=FLmRNA TIER=FL+Stack STK=17 UG=Os.2448 UG_TITLE=Small GTP-binding protein RACBP (RACB) mRNA, complete cds DEF=Oryza sativa (japonica cultivar-group) cDNA clone:J023111D06, full insert sequence. FL=gb:AK064827.1 gb:AF250327.2 gb:AK100842.1 gb:AK100585.1 gb:AK061649.1 gb:AK100650.1 gb:AK119517.1 gb:AK061743.1 gb:AK069443.1 REP_ORG=O. sativa
Os.2448.1.S1_at	11	2751.3	P	0.000244	11	3145.8	P	0.000244	11	3181.6	P	0.000244	11	3933	P	0.000244	11	2460.7	P	0.000244	11	4443.3	P	0.000244	11	4403.4	P	0.000244	11	3614.6	P	0.000244	gb:AF250327.2 DB_XREF=gi:31324465 GEN=RACB TID=Os.2448.1 CNT=112 FEA=FLmRNA TIER=FL STK=2 UG=Os.2448 DEF=Oryza sativa small GTP-binding protein RACBP (RACB) mRNA, complete cds. PROD=small GTP-binding protein RACBP FL=gb:AK064827.1 gb:AF250327.2 gb:AK100842.1 gb:AK100585.1 gb:AK061649.1 gb:AK100650.1 gb:AK119517.1 gb:AK061743.1 gb:AK069443.1 REP_ORG=O. sativa
Os.3704.1.S1_at	11	4057.6	P	0.000244	11	4189.8	P	0.000244	11	3682.7	P	0.000244	11	3568.3	P	0.000244	11	4238.2	P	0.000244	11	4388.5	P	0.000244	11	3461.4	P	0.000244	11	3656.6	P	0.000244	gb:AB026558.1 DB_XREF=gi:8671491 GEN=OsPAA1 TID=Os.3704.1 CNT=72 FEA=FLmRNA TIER=FL+Stack STK=17 UG=Os.3704 DEF=Oryza sativa (japonica cultivar-group) OsPAA1 mRNA for alpha 1 subunit of 20S proteasome, complete cds. PROD=alpha 1 subunit of 20S proteasome FL=gb:AK101031.1 gb:AK059929.1 gb:AK060026.1 gb:AK104324.1 gb:AB026558.1 REP_ORG=O. sativa
Os.5282.1.S1_a_at	11	6448.8	P	0.000244	11	7276.3	P	0.000244	11	5215.2	P	0.000244	11	5480.1	P	0.000244	11	6608.6	P	0.000244	11	8541.1	P	0.000244	11	5750.3	P	0.000244	11	5549.1	P	0.000244	gb:D26060.1 DB_XREF=gi:436782 GEN=T151 TID=Os.5282.1 CNT=86 FEA=FLmRNA TIER=FL+Stack STK=17 UG=Os.5282 DEF=Oryza sativa mRNA for cyc07, complete cds. PROD=cyc07 FL=gb:D26060.1 gb:AK104699.1 gb:AK069251.1 gb:AK104243.1 REP_ORG=O. sativa
Os.5282.1.S1_at	11	5591.9	P	0.000244	11	7126.7	P	0.000244	11	5188.8	P	0.000244	11	4630.3	P	0.000244	11	5436	P	0.000244	11	6863.4	P	0.000244	11	4526	P	0.000244	11	3910.8	P	0.000244	gb:D26060.1 DB_XREF=gi:436782 GEN=T151 TID=Os.5282.1 CNT=86 FEA=FLmRNA TIER=FL+Stack STK=17 UG=Os.5282 DEF=Oryza sativa mRNA for cyc07, complete cds. PROD=cyc07 FL=gb:D26060.1 gb:AK104699.1 gb:AK069251.1 gb:AK104243.1 REP_ORG=O. sativa
Os.5282.1.S2_at	11	148	P	0.000732	11	220.4	P	0.000732	11	106.2	P	0.001221	11	80.3	P	0.000244	11	170	P	0.001953	11	190.9	P	0.000244	11	101.7	P	0.00415	11	96.3	P	0.001953	gb:D26060.1 DB_XREF=gi:436782 GEN=T151 TID=Os.5282.1 CNT=86 FEA=FLmRNA TIER=ConsEnd STK=0 UG=Os.5282 DEF=Oryza sativa mRNA for cyc07, complete cds. PROD=cyc07 FL=gb:D26060.1 gb:AK104699.1 gb:AK069251.1 gb:AK104243.1 REP_ORG=O. sativa
Os.5512.1.S1_at	11	7575.6	P	0.000244	11	7928.9	P	0.000244	11	7844.6	P	0.000244	11	8846	P	0.000244	11	9018.9	P	0.000244	11	9543.3	P	0.000244	11	8235.3	P	0.000244	11	10490.9	P	0.000244	gb:U27098.1 DB_XREF=gi:857573 GEN=vatp-P1 TID=Os.5512.1 CNT=66 FEA=FLmRNA TIER=FL+Stack STK=17 UG=Os.5512 DEF=Oryza sativa vacuolar H+-ATPase (vatp-P1) mRNA, complete cds. PROD=H+-ATPase FL=gb:U27098.1 gb:AK121233.1 gb:AK105044.1 REP_ORG=O. sativa
Os.22169.1.S1_a_at	11	1160.4	P	0.000244	11	1105	P	0.000244	11	1077.9	P	0.000244	11	1491.8	P	0.000244	11	1497.6	P	0.000244	11	1164.4	P	0.000244	11	1475.7	P	0.000244	11	1923.5	P	0.000244	gb:AF136268.1 DB_XREF=gi:4704817 GEN=Rbe1 TID=Os.22169.1 CNT=70 FEA=FLmRNA TIER=FL+Stack STK=17 UG=Os.22169 DEF=Oryza sativa subsp. japonica starch-branching enzyme I (Rbe1) mRNA, complete cds. PROD=starch-branching enzyme I FL=gb:D11082.1 gb:AF136268.1 gb:AK065121.1 gb:AK119436.1 gb:D10752.1 gb:AY302112.1 REP_ORG=O. sativa
Os.22169.2.S2_a_at	11	3350	P	0.000244	11	2611.3	P	0.000244	11	2954.3	P	0.000732	11	3895	P	0.000244	11	3172.5	P	0.000244	11	2730.5	P	0.000244	11	3333.8	P	0.000244	11	3843.3	P	0.000244	gb:AK068920.1 DB_XREF=gi:32978944 TID=Os.22169.2 CNT=5 FEA=FLmRNA TIER=FL STK=1 UG=Os.22169 UG_TITLE=(japonica cultivar-group) mRNA for branching enzyme, complete cds DEF=Oryza sativa (japonica cultivar-group) cDNA clone:J013170H02, full insert sequence. FL=gb:AK068920.1 gb:AK120332.1 REP_ORG=O. sativa
Os.22169.2.S2_x_at	11	3360.4	P	0.000244	11	3035.2	P	0.000244	11	3230	P	0.000244	11	4074.7	P	0.000244	11	3144.7	P	0.000244	11	2922.4	P	0.000244	11	3458.4	P	0.000244	11	4334.4	P	0.000244	gb:AK068920.1 DB_XREF=gi:32978944 TID=Os.22169.2 CNT=5 FEA=FLmRNA TIER=FL STK=1 UG=Os.22169 UG_TITLE=(japonica cultivar-group) mRNA for branching enzyme, complete cds DEF=Oryza sativa (japonica cultivar-group) cDNA clone:J013170H02, full insert sequence. FL=gb:AK068920.1 gb:AK120332.1 REP_ORG=O. sativa
Os.22169.1.S2_at	11	4.8	A	0.80542	11	18.9	A	0.696289	11	16.7	A	0.80542	11	3.4	A	0.919434	11	4.5	A	0.976074	11	10.4	A	0.828613	11	6	A	0.932373	11	5.1	A	0.962402	gb:AK119436.1 DB_XREF=gi:37989059 TID=Os.22169.1 CNT=70 FEA=FLmRNA TIER=FL STK=1 UG=Os.22169 UG_TITLE=(japonica cultivar-group) mRNA for branching enzyme, complete cds DEF=Oryza sativa (japonica cultivar-group) cDNA clone:001-133-B02, full insert sequence. FL=gb:D11082.1 gb:AF136268.1 gb:AK065121.1 gb:AK119436.1 gb:D10752.1 gb:AY302112.1 REP_ORG=O. sativa
Os.7794.1.S1_at	11	1001.1	P	0.000244	11	1432.3	P	0.001953	11	763.5	P	0.00415	11	2916.8	P	0.000244	11	1007.4	P	0.000732	11	1849.6	P	0.000244	11	1121.3	P	0.000732	11	3679.7	P	0.000244	gb:AF309379.1 DB_XREF=gi:11177834 TID=Os.7794.1 CNT=41 FEA=FLmRNA TIER=FL+Stack STK=17 UG=Os.7794 DEF=Oryza sativa (japonica cultivar-group) clone S2148_A putative glutathione S-transferase OsGSTU3 mRNA, complete cds. PROD=putative glutathione S-transferase OsGSTU3 FL=gb:AK061304.1 gb:AY271620.1 gb:AK073944.1 gb:AF309379.1 REP_ORG=O. sativa
Os.12627.1.S1_at	11	22853.9	P	0.000244	11	26938.4	P	0.000244	11	25570.9	P	0.000244	11	20152.1	P	0.000244	11	28182.4	P	0.000244	11	26805	P	0.000244	11	30061.4	P	0.000244	11	28652.4	P	0.000244	gb:AF022732.1 DB_XREF=gi:2570498 TID=Os.12627.1 CNT=121 FEA=FLmRNA TIER=FL+Stack STK=16 UG=Os.12627 DEF=Oryza sativa 23kDa polypeptide of photosystem II mRNA, complete cds. PROD=23kDa polypeptide of photosystem II FL=gb:D49713.1 gb:AK104722.1 gb:AK065248.1 gb:AF022732.1 gb:AF052203.1 REP_ORG=O. sativa
Os.5850.1.S1_at	11	28024.1	P	0.000244	11	28841.7	P	0.000244	11	27911.8	P	0.000244	11	24057	P	0.000244	11	33071.4	P	0.000244	11	28508.3	P	0.000244	11	29038.1	P	0.000244	11	27046.9	P	0.000244	gb:AF364176.1 DB_XREF=gi:19880312 TID=Os.5850.1 CNT=84 FEA=FLmRNA TIER=FL+Stack STK=16 UG=Os.5850 DEF=Oryza sativa putative EREBP-type transcription factor mRNA, complete cds. PROD=putative EREBP-type transcription factor FL=gb:AF364176.1 gb:AK104723.1 gb:AK111690.1 gb:AK104576.1 REP_ORG=O. sativa
Os.7158.1.S1_a_at	11	13153.5	P	0.000244	11	11393	P	0.000244	11	11583.9	P	0.000244	11	10822.3	P	0.000244	11	12212	P	0.000244	11	11294.5	P	0.000244	11	11434.9	P	0.000244	11	9582.9	P	0.000244	gb:AK065341.1 DB_XREF=gi:32975359 TID=Os.7158.1 CNT=49 FEA=FLmRNA TIER=FL+Stack STK=16 UG=Os.7158 UG_TITLE=MRNA for calcium-binding protein, complete cds DEF=Oryza sativa (japonica cultivar-group) cDNA clone:J013000E04, full insert sequence. FL=gb:AK099348.1 gb:AK104826.1 gb:AK065341.1 gb:AB021259.1 REP_ORG=O. sativa
Os.11093.1.S1_at	11	14592.9	P	0.000244	11	14801.8	P	0.000244	11	16335.3	P	0.000244	11	17092.9	P	0.000244	11	13901.1	P	0.000244	11	16794.1	P	0.000244	11	17960.7	P	0.000244	11	19268.7	P	0.000244	gb:D30717.1 DB_XREF=gi:493709 TID=Os.11093.1 CNT=69 FEA=FLmRNA TIER=FL+Stack STK=16 UG=Os.11093 DEF=Oryza sativa (japonica cultivar-group) mRNA for beta-tubulin, complete cds. PROD=beta-tubulin FL=gb:AK121574.1 gb:AK061659.1 gb:D30717.1 gb:AK119164.1 REP_ORG=O. sativa
Os.11535.1.S1_at	11	9162.5	P	0.000244	11	8569.4	P	0.000244	11	13699.6	P	0.000244	11	10935.5	P	0.000244	11	8751.2	P	0.000244	11	8074.4	P	0.000244	11	11544.4	P	0.000244	11	11710.5	P	0.000244	gb:AB011262.1 DB_XREF=gi:5360220 TID=Os.11535.1 CNT=43 FEA=FLmRNA TIER=FL+Stack STK=16 UG=Os.11535 DEF=Oryza sativa (japonica cultivar-group) mRNA for nuclear transport factor 2 (NTF2), complete cds. PROD=nuclear transport factor 2 (NTF2) FL=gb:AK065141.1 gb:AB011262.1 gb:AK119730.1 REP_ORG=O. sativa
Os.4156.1.S1_at	11	6133.2	P	0.000732	11	4558	P	0.001221	11	4837.3	P	0.001953	11	3929.2	P	0.001953	11	6294.1	P	0.001953	11	4673.7	P	0.00293	11	4871.9	P	0.00415	11	4210.9	P	0.00415	gb:AB019533.1 DB_XREF=gi:4760552 TID=Os.4156.1 CNT=50 FEA=FLmRNA TIER=FL+Stack STK=16 UG=Os.4156 DEF=Oryza sativa mRNA for Nad-dependent formate dehydrogenase, complete cds. PROD=Nad-dependent formate dehydrogenase FL=gb:AK065872.1 gb:AK104788.1 gb:AB019533.1 REP_ORG=O. sativa
Os.2450.1.S1_a_at	11	4643.5	P	0.000244	11	4583.3	P	0.000244	11	4531.1	P	0.000244	11	5474.8	P	0.000244	11	3912.4	P	0.000244	11	4316.3	P	0.000244	11	3806.5	P	0.000244	11	4687.2	P	0.000244	gb:AF271995.1 DB_XREF=gi:9828444 TID=Os.2450.1 CNT=49 FEA=FLmRNA TIER=FL+Stack STK=16 UG=Os.2450 DEF=Oryza sativa phosphoenolpyruvate carboxylase mRNA, complete cds. PROD=phosphoenolpyruvate carboxylase FL=gb:AK065029.1 gb:AF271995.1 gb:AK062201.1 REP_ORG=O. sativa
Os.4189.1.S1_at	11	20581	P	0.000244	11	20410	P	0.000244	11	17716.9	P	0.000244	11	15490.5	P	0.000244	11	20621.9	P	0.000244	11	18984.5	P	0.000244	11	18145.2	P	0.000244	11	14904.7	P	0.000244	gb:AB025310.1 DB_XREF=gi:5926739 TID=Os.4189.1 CNT=41 FEA=FLmRNA TIER=FL+Stack STK=16 UG=Os.4189 DEF=Oryza sativa mRNA for asparaginyl endopeptidase, complete cds. PROD=asparaginyl endopeptidase FL=gb:AK068011.1 gb:AK067597.1 gb:AB025310.1 REP_ORG=O. sativa
Os.11824.1.S1_a_at	11	15115.5	P	0.000244	11	14421	P	0.000244	11	15763.1	P	0.000244	11	13149.6	P	0.000244	11	17546	P	0.000244	11	13368.7	P	0.000244	11	14878.2	P	0.000244	11	13736.3	P	0.000244	gb:AK060835.1 DB_XREF=gi:32970853 TID=Os.11824.1 CNT=164 FEA=FLmRNA TIER=FL+Stack STK=15 UG=Os.11824 UG_TITLE=(japonica cultivar-group) putative alanine aminotransferase (P0585H11.17), mRNA DEF=Oryza sativa (japonica cultivar-group) cDNA clone:001-034-C09, full insert sequence. FL=gb:AY236227.1 gb:AK060835.1 gb:AK067732.1 REP_ORG=O. sativa
Os.11824.1.S1_x_at	11	15072.2	P	0.000244	11	14147.9	P	0.000244	11	15858.7	P	0.000244	11	13495.8	P	0.000244	11	18110.5	P	0.000244	11	14123.1	P	0.000244	11	17132.8	P	0.000244	11	14269	P	0.000244	gb:AK060835.1 DB_XREF=gi:32970853 TID=Os.11824.1 CNT=164 FEA=FLmRNA TIER=FL+Stack STK=15 UG=Os.11824 UG_TITLE=(japonica cultivar-group) putative alanine aminotransferase (P0585H11.17), mRNA DEF=Oryza sativa (japonica cultivar-group) cDNA clone:001-034-C09, full insert sequence. FL=gb:AY236227.1 gb:AK060835.1 gb:AK067732.1 REP_ORG=O. sativa
Os.2854.1.S1_at	11	13116.1	P	0.000244	11	16545.8	P	0.000244	11	16147.7	P	0.000244	11	12191.4	P	0.000244	11	14820.8	P	0.000244	11	14884.2	P	0.000244	11	16097.2	P	0.000244	11	14884.9	P	0.000244	gb:AB110171.1 DB_XREF=gi:32352139 TID=Os.2854.1 CNT=59 FEA=FLmRNA TIER=FL+Stack STK=15 UG=Os.2854 UG_TITLE=(japonica cultivar-group) mRNA for hypothetical protein, complete cds, clone: 13YPB021 DEF=Oryza sativa (japonica cultivar-group) mRNA for hypothetical protein, complete cds, clone: 13YPB021. FL=gb:AB110171.1 gb:AK120726.1 gb:AK062080.1 REP_ORG=O. sativa
Os.11962.1.S1_at	11	3769.6	P	0.000244	11	4103.6	P	0.000244	11	3552.8	P	0.000244	11	3980.3	P	0.000244	11	4126.5	P	0.000244	11	4642.9	P	0.000244	11	1908.6	P	0.000244	11	4547.4	P	0.000244	gb:AF402804.1 DB_XREF=gi:15430730 TID=Os.11962.1 CNT=62 FEA=FLmRNA TIER=FL+Stack STK=15 UG=Os.11962 DEF=Oryza sativa (japonica cultivar-group) clone E3743_1A putative glutathione S-transferase OsGSTU17 mRNA, complete cds. PROD=putative glutathione S-transferase OsGSTU17 FL=gb:AF402804.1 gb:AK099489.1 gb:AK060223.1 gb:AK061838.1 REP_ORG=O. sativa
Os.11164.1.S1_at	11	7922.4	P	0.000244	11	6403.1	P	0.000244	11	13447.8	P	0.000244	11	3651.1	P	0.000732	11	10247.2	P	0.000244	11	4535.3	P	0.000244	11	10706.9	P	0.000244	11	1302.1	P	0.00293	gb:AY339373.1 DB_XREF=gi:33440013 TID=Os.11164.1 CNT=49 FEA=FLmRNA TIER=FL+Stack STK=15 UG=Os.11164 DEF=Oryza sativa (japonica cultivar-group) Prb1 mRNA, complete cds. PROD=Prb1 FL=gb:AK060057.1 gb:AY339373.1 REP_ORG=O. sativa
Os.12767.1.S1_a_at	11	26573	P	0.000244	11	30128.9	P	0.000244	11	914.1	P	0.010742	11	462.8	P	0.030273	11	36869	P	0.000244	11	31332.6	P	0.000244	11	1227.1	P	0.00293	11	970.3	P	0.005859	gb:AB110170.1 DB_XREF=gi:32352137 TID=Os.12767.1 CNT=52 FEA=FLmRNA TIER=FL+Stack STK=15 UG=Os.12767 DEF=Oryza sativa (japonica cultivar-group) mRNA for thiamine biosynthetic enzyme, complete cds, clone: 12YPR001. PROD=thiamine biosynthetic enzyme FL=gb:AB110170.1 gb:AK099918.1 REP_ORG=O. sativa
Os.12679.1.A1_a_at	11	7839.7	P	0.000244	11	8922.2	P	0.000244	11	7854.2	P	0.000244	11	8326.8	P	0.000244	11	7917.6	P	0.000244	11	7853.7	P	0.000244	11	7644.5	P	0.000244	11	7020.1	P	0.000244	gb:AB018443.1 DB_XREF=gi:6006309 GEN=Osnph1b TID=Os.12679.1 CNT=43 FEA=FLmRNA TIER=FL+Stack STK=15 UG=Os.12679 DEF=Oryza sativa (japonica cultivar-group) mRNA for nonphototrophic hypocotyl 1b, complete cds. PROD=nonphototrophic hypocotyl 1b FL=gb:AB018443.1 REP_ORG=O. sativa
Os.8567.1.S1_at	11	9320.1	P	0.000244	11	10319.5	P	0.000244	11	5311.4	P	0.000244	11	6610	P	0.000244	11	9652.6	P	0.000244	11	9702.2	P	0.000244	11	5811	P	0.000244	11	5384	P	0.000244	gb:AF093629.1 DB_XREF=gi:3885881 GEN=IPP TID=Os.8567.1 CNT=39 FEA=FLmRNA TIER=FL+Stack STK=15 UG=Os.8567 DEF=Oryza sativa inorganic pyrophosphatase (IPP) mRNA, complete cds. PROD=inorganic pyrophosphatase FL=gb:AK061019.1 gb:AF022733.1 gb:AK070562.1 gb:AK103984.1 gb:AF093629.1 REP_ORG=O. sativa
Os.8298.1.S1_at	11	11115	P	0.000244	11	11177.8	P	0.000244	11	11006.4	P	0.000244	11	10469.1	P	0.000244	11	11606.6	P	0.000244	11	10290.6	P	0.000244	11	11215.6	P	0.000244	11	10943.4	P	0.000244	gb:AK103421.1 DB_XREF=gi:32988630 TID=Os.8298.1 CNT=106 FEA=FLmRNA TIER=FL+Stack STK=14 UG=Os.8298 UG_TITLE=Rice mRNA for aspartic protease, complete cds DEF=Oryza sativa (japonica cultivar-group) cDNA clone:J033128K05, full insert sequence. FL=gb:AK103421.1 gb:AK104838.1 gb:AK066453.1 gb:AK098911.1 gb:D32144.1 gb:AK098906.1 gb:AK067742.1 gb:AK100749.1 REP_ORG=O. sativa
Os.8032.1.S2_at	11	2182.8	P	0.000244	11	2202	P	0.000244	11	3802.7	P	0.000244	11	3503.7	P	0.000244	11	1843.1	P	0.000244	11	2165	P	0.000244	11	3314.9	P	0.000244	11	3027.6	P	0.000244	gb:D90407.1 DB_XREF=gi:218182 TID=Os.8032.1 CNT=81 FEA=FLmRNA TIER=FL+Stack STK=14 UG=Os.8032 UG_TITLE=(japonica cultivar-group) mRNA for oryzain beta, complete cds DEF=Oryza sativa (japonica cultivar-group) mRNA for oryzain beta, complete cds. FL=gb:AK099358.1 gb:D90407.1 gb:AK109371.2 gb:AK073373.1 gb:AK107749.1 REP_ORG=O. sativa
Os.8032.1.S1_at	11	976.5	P	0.000244	11	1179.9	P	0.000732	11	1724.2	P	0.000244	11	1414.3	P	0.000244	11	806.3	P	0.000732	11	923.3	P	0.000732	11	943.7	P	0.000244	11	1075.6	P	0.000244	gb:AK107749.1 DB_XREF=gi:32992958 TID=Os.8032.1 CNT=81 FEA=FLmRNA TIER=FL STK=1 UG=Os.8032 UG_TITLE=(japonica cultivar-group) mRNA for oryzain beta, complete cds DEF=Oryza sativa (japonica cultivar-group) cDNA clone:002-132-H07, full insert sequence. FL=gb:AK099358.1 gb:D90407.1 gb:AK109371.2 gb:AK073373.1 gb:AK107749.1 REP_ORG=O. sativa
Os.8445.1.S1_at	11	1096.4	P	0.000244	11	1474.5	P	0.000244	11	1350.2	P	0.000244	11	1354.1	P	0.000244	11	1380.1	P	0.000732	11	1376.2	P	0.000244	11	1567.7	P	0.000244	11	1415.8	P	0.000732	gb:AY323129.1 DB_XREF=gi:32493109 GEN=RHF TID=Os.8445.1 CNT=47 FEA=FLmRNA TIER=FL+Stack STK=14 UG=Os.8445 DEF=Oryza sativa (japonica cultivar-group) putative RING-H2 zinc finger protein (RHF) mRNA, complete cds. PROD=putative RING-H2 zinc finger protein FL=gb:AK068493.1 gb:AK104853.1 gb:AY323129.1 REP_ORG=O. sativa
Os.11615.1.S2_at	11	4936.2	P	0.000244	11	5664	P	0.000244	11	4361.9	P	0.000244	11	4961.6	P	0.000244	11	4548.7	P	0.000244	11	5449.5	P	0.000244	11	4211.4	P	0.000244	11	4412.9	P	0.000244	gb:AK065061.1 DB_XREF=gi:32975079 TID=Os.11615.1 CNT=65 FEA=FLmRNA TIER=FL+Stack STK=14 UG=Os.11615 UG_TITLE=(japonica cultivar-group) RNA binding protein Rp120 mRNA, complete cds DEF=Oryza sativa (japonica cultivar-group) cDNA clone:J013001J15, full insert sequence. FL=gb:AK063159.1 gb:AY320036.1 gb:AK065061.1 REP_ORG=O. sativa
Os.11615.1.S1_at	11	1608.9	P	0.000244	11	1826.1	P	0.000244	11	1360.5	P	0.000244	11	1565.2	P	0.000244	11	1051	P	0.000244	11	1470.5	P	0.000244	11	865.9	P	0.000244	11	1123.5	P	0.000244	gb:CB628589 DB_XREF=gi:29623578 DB_XREF=OSIIEb04E03.r CLONE=OSIIEb04E03 TID=Os.11615.1 CNT=65 FEA=FLmRNA TIER=Stack STK=6 UG=Os.11615 UG_TITLE=(japonica cultivar-group) RNA binding protein Rp120 mRNA, complete cds FL=gb:AK063159.1 gb:AY320036.1 gb:AK065061.1 REP_ORG=O. sativa
Os.7.1.S1_a_at	11	2975	P	0.000244	11	3782.8	P	0.000244	11	2664	P	0.000244	11	2191.3	P	0.000244	11	3015.5	P	0.000244	11	3692.2	P	0.000244	11	2095.9	P	0.000244	11	1828.5	P	0.000244	gb:D12632.1 DB_XREF=gi:391874 TID=Os.7.1 CNT=27 FEA=FLmRNA TIER=FL+Stack STK=14 UG=Os.7 DEF=Oryza sativa (japonica cultivar-group) mRNA for 40S subunit ribosomal protein, complete cds. PROD=40S subunit ribosomal protein FL=gb:AK120319.1 gb:AK062184.1 gb:D12632.1 REP_ORG=O. sativa
Os.7.1.S1_x_at	11	3904.4	P	0.000244	11	5261.5	P	0.000244	11	3648.4	P	0.000244	11	2938.4	P	0.000244	11	3366.6	P	0.000244	11	4894	P	0.000244	11	2521.8	P	0.000244	11	2162.9	P	0.000244	gb:D12632.1 DB_XREF=gi:391874 TID=Os.7.1 CNT=27 FEA=FLmRNA TIER=FL+Stack STK=14 UG=Os.7 DEF=Oryza sativa (japonica cultivar-group) mRNA for 40S subunit ribosomal protein, complete cds. PROD=40S subunit ribosomal protein FL=gb:AK120319.1 gb:AK062184.1 gb:D12632.1 REP_ORG=O. sativa
Os.6239.1.S1_at	11	5670.6	P	0.000244	11	5997.1	P	0.000244	11	8054.2	P	0.000244	11	7566.3	P	0.000244	11	6189.6	P	0.000244	11	6086.9	P	0.000244	11	8696.9	P	0.000244	11	7580.8	P	0.000244	gb:D85764.1 DB_XREF=gi:4666286 TID=Os.6239.1 CNT=47 FEA=FLmRNA TIER=FL+Stack STK=14 UG=Os.6239 DEF=Oryza sativa (japonica cultivar-group) mRNA for cytosolic monodehydroascorbate reductase, complete cds. PROD=cytosolic monodehydroascorbate reductase FL=gb:AK071558.1 gb:D85764.1 REP_ORG=O. sativa
Os.4185.1.A1_at	11	6044.1	P	0.000244	11	6324.7	P	0.000244	11	5837.9	P	0.000244	11	4131.6	P	0.000244	11	6242.9	P	0.000244	11	5922.9	P	0.000244	11	5314.8	P	0.000244	11	4578.8	P	0.000244	gb:AB028132.1 DB_XREF=gi:4996645 TID=Os.4185.1 CNT=23 FEA=FLmRNA TIER=FL+Stack STK=14 UG=Os.4185 DEF=Oryza sativa mRNA for Dof zinc finger protein, complete cds. PROD=Dof zinc finger protein FL=gb:AB028132.1 gb:AK100892.1 gb:AK101321.1 gb:AK061000.1 REP_ORG=O. sativa
Os.5053.1.S1_at	11	1547.6	P	0.000244	11	2250	P	0.000244	11	2133.3	P	0.000244	11	3398.6	P	0.000244	11	1342.3	P	0.000244	11	2908.7	P	0.000244	11	2724.6	P	0.000244	11	3257.9	P	0.000244	gb:AF402794.1 DB_XREF=gi:15430710 TID=Os.5053.1 CNT=25 FEA=FLmRNA TIER=FL+Stack STK=14 UG=Os.5053 DEF=Oryza sativa (japonica cultivar-group) clone RICS1530A putative glutathione S-transferase OsGSTU7 mRNA, complete cds. PROD=putative glutathione S-transferase OsGSTU7 FL=gb:AF402805.1 gb:AK060931.1 gb:AF402794.1 gb:AK106212.1 gb:AK103309.1 gb:AK059882.1 REP_ORG=O. sativa
Os.4157.1.S1_at	11	23547.9	P	0.000244	11	27590.3	P	0.000244	11	26424.6	P	0.000244	11	22058.8	P	0.000244	11	32122.3	P	0.000244	11	28929.9	P	0.000244	11	33263.1	P	0.000244	11	34363.9	P	0.000244	gb:L29470.1 DB_XREF=gi:600768 GEN=Cyp2 TID=Os.4157.1 CNT=207 FEA=FLmRNA TIER=FL+Stack STK=13 UG=Os.4157 DEF=Oryza sativa cyclophilin 2 (Cyp2) mRNA, complete cds. PROD=cyclophilin 2 FL=gb:AK061894.1 gb:AK098919.1 gb:L29470.1 REP_ORG=O. sativa
Os.4157.1.S1_s_at	11	23699.7	P	0.000244	11	24977.6	P	0.000244	11	24099.1	P	0.000244	11	21000.9	P	0.000244	11	30759	P	0.000244	11	26168.2	P	0.000244	11	26959.6	P	0.000244	11	26648.4	P	0.000244	gb:L29470.1 DB_XREF=gi:600768 GEN=Cyp2 TID=Os.4157.1 CNT=207 FEA=FLmRNA TIER=FL+Stack STK=13 UG=Os.4157 DEF=Oryza sativa cyclophilin 2 (Cyp2) mRNA, complete cds. PROD=cyclophilin 2 FL=gb:AK061894.1 gb:AK098919.1 gb:L29470.1 REP_ORG=O. sativa
Os.2914.1.S1_at	11	5058.1	P	0.000244	11	10761.3	P	0.000244	11	18353.2	P	0.000244	11	15811.4	P	0.000244	11	4781.1	P	0.000244	11	7052.1	P	0.000244	11	19005.3	P	0.000244	11	16055.7	P	0.000244	gb:AY026039.1 DB_XREF=gi:12829951 TID=Os.2914.1 CNT=62 FEA=FLmRNA TIER=FL+Stack STK=13 UG=Os.2914 DEF=Oryza sativa subsp. indica pyruvate dehydrogenase kinase 1 mRNA, complete cds. PROD=pyruvate dehydrogenase kinase 1 FL=gb:AK069157.1 gb:AY026039.1 REP_ORG=O. sativa
Os.5181.1.S1_a_at	11	5681.5	P	0.000244	11	5365.6	P	0.000244	11	4718.2	P	0.000244	11	3964.1	P	0.000244	11	5976	P	0.000244	11	5222	P	0.000244	11	4614.9	P	0.000244	11	4876.8	P	0.000244	gb:AB118017.1 DB_XREF=gi:42733521 GEN=bip130 TID=Os.5181.1 CNT=62 FEA=FLmRNA TIER=FL+Stack STK=13 UG=Os.5181 DEF=Oryza sativa (japonica cultivar-group) bip130 mRNA for BRI1-KD interacting protein 130, complete cds. PROD=BRI1-KD interacting protein 130 FL=gb:AB118017.1 gb:AK065006.1 gb:AK120850.1 gb:AK061727.1 gb:AK072323.1 REP_ORG=O. sativa
Os.12393.1.S2_a_at	11	6995.2	P	0.000244	11	4362.7	P	0.000244	11	6459.1	P	0.000244	11	4540.2	P	0.000244	11	6275.5	P	0.000244	11	4794	P	0.000244	11	5229.9	P	0.000244	11	4530.6	P	0.000244	gb:AK102478.1 DB_XREF=gi:32987687 TID=Os.12393.1 CNT=69 FEA=FLmRNA TIER=FL+Stack STK=13 UG=Os.12393 UG_TITLE=(japonica cultivar-group) mRNA for ferredoxin, complete cds DEF=Oryza sativa (japonica cultivar-group) cDNA clone:J033094I10, full insert sequence. FL=gb:AB037681.1 gb:AK062023.1 gb:AK102478.1 gb:AK063385.1 REP_ORG=O. sativa
Os.12393.1.S1_at	11	3773.1	P	0.000244	11	2535.3	P	0.000244	11	3424.4	P	0.000244	11	2838.8	P	0.000244	11	2987.4	P	0.000244	11	2182.4	P	0.000244	11	2039.7	P	0.000244	11	2731	P	0.000244	gb:AK063385.1 DB_XREF=gi:32973403 TID=Os.12393.1 CNT=69 FEA=FLmRNA TIER=FL STK=1 UG=Os.12393 UG_TITLE=(japonica cultivar-group) mRNA for ferredoxin, complete cds DEF=Oryza sativa (japonica cultivar-group) cDNA clone:001-114-G08, full insert sequence. FL=gb:AB037681.1 gb:AK062023.1 gb:AK102478.1 gb:AK063385.1 REP_ORG=O. sativa
Os.12683.1.S1_at	11	3081.1	P	0.000244	11	2818.6	P	0.000244	11	2964.1	P	0.000244	11	2975.8	P	0.000244	11	3309.8	P	0.000732	11	2613.5	P	0.000244	11	3027.3	P	0.000732	11	2858.4	P	0.000244	gb:AF216317.1 DB_XREF=gi:11869996 TID=Os.12683.1 CNT=42 FEA=FLmRNA TIER=FL+Stack STK=13 UG=Os.12683 DEF=Oryza sativa MAP kinase 3 mRNA, complete cds. PROD=MAP kinase 3 FL=gb:AF216317.1 gb:AK119650.1 gb:AF241166.1 REP_ORG=O. sativa
Os.28384.1.S1_at	11	14996.9	P	0.000244	11	14091.8	P	0.000244	11	17054.8	P	0.000244	11	14339	P	0.000244	11	16511.7	P	0.000244	11	13561.5	P	0.000244	11	17192.2	P	0.000244	11	16460.5	P	0.000244	gb:AK060008.1 DB_XREF=gi:32970026 TID=Os.28384.1 CNT=435 FEA=FLmRNA TIER=FL+Stack STK=12 UG=Os.28384 UG_TITLE=(japonica cultivar-group) cDNA clone:006-309-A12, full insert sequence DEF=Oryza sativa (japonica cultivar-group) cDNA clone:006-302-C08, full insert sequence. FL=gb:AK062342.1 gb:AK104605.1 gb:AY345599.2 gb:AK104175.1 gb:AK060008.1 gb:AK069720.1 gb:AK104562.1 REP_ORG=O. sativa
Os.37752.1.S1_at	11	15694.5	P	0.000244	11	16381.2	P	0.000244	11	22746.9	P	0.000244	11	19337.1	P	0.000244	11	13531.7	P	0.000244	11	14395.3	P	0.000244	11	21183.9	P	0.000244	11	23753.8	P	0.000244	gb:AF022737.1 DB_XREF=gi:2570508 TID=Os.37752.1 CNT=464 FEA=FLmRNA TIER=FL+Stack STK=12 UG=Os.37752 DEF=Oryza sativa transmembrane protein mRNA, complete cds. PROD=transmembrane protein FL=gb:AB009665.1 gb:AF022737.1 gb:AK061769.1 gb:AK103807.1 gb:AJ224327.1 gb:AK104658.1 REP_ORG=O. sativa
Os.12129.1.S1_a_at	11	23679.2	P	0.000244	11	17933.1	P	0.000244	11	17200.2	P	0.000244	11	19490.9	P	0.000244	11	32131.4	P	0.000244	11	22223.6	P	0.000244	11	19023.1	P	0.000244	11	21994.6	P	0.000244	gb:AK065134.1 DB_XREF=gi:32975152 TID=Os.12129.1 CNT=138 FEA=FLmRNA TIER=FL+Stack STK=12 UG=Os.12129 UG_TITLE=(japonica cultivar-group) cDNA clone:001-108-G08, full insert sequence DEF=Oryza sativa (japonica cultivar-group) cDNA clone:J013001P24, full insert sequence. FL=gb:AK104947.1 gb:AK104684.1 gb:AK104103.1 gb:AK071580.1 gb:AK104525.1 gb:AK065134.1 gb:AY346466.1 REP_ORG=O. sativa
Os.156.1.S1_at	11	10601.7	P	0.000244	11	7973.2	P	0.000244	11	7841.5	P	0.000244	11	6362.8	P	0.000244	11	12604.1	P	0.000244	11	9595.1	P	0.000244	11	8300.1	P	0.000244	11	8963.7	P	0.000244	gb:D26484.1 DB_XREF=gi:516838 TID=Os.156.1 CNT=80 FEA=FLmRNA TIER=FL+Stack STK=12 UG=Os.156 DEF=Oryza sativa (japonica cultivar-group) mRNA for catalase, complete cds. PROD=catalase FL=gb:AK100019.1 gb:AK069446.1 gb:D26484.1 REP_ORG=O. sativa
Os.172.1.S1_a_at	11	2168.9	P	0.000244	11	1806.9	P	0.000244	11	1675.3	P	0.000244	11	749.6	P	0.000244	11	2346	P	0.000244	11	1215	P	0.000244	11	1071.6	P	0.000244	11	1959.5	P	0.000244	gb:AK122053.1 DB_XREF=gi:37991699 TID=Os.172.1 CNT=71 FEA=FLmRNA TIER=FL+Stack STK=12 UG=Os.172 UG_TITLE=(japonica cultivar-group) mRNA for chitinase, complete cds DEF=Oryza sativa (japonica cultivar-group) cDNA clone:J033114G24, full insert sequence. FL=gb:AK122053.1 gb:AB027422.1 gb:AB027421.1 gb:AK073757.1 gb:D55714.1 REP_ORG=O. sativa
Os.12199.1.S1_at	11	7130.6	P	0.000244	11	9433.2	P	0.000244	11	6368.4	P	0.000244	11	8199.8	P	0.000244	11	5307.3	P	0.000244	11	6164.6	P	0.000244	11	5706.2	P	0.000244	11	6269.3	P	0.000244	gb:AK068392.1 DB_XREF=gi:32978410 TID=Os.12199.1 CNT=65 FEA=FLmRNA TIER=FL+Stack STK=12 UG=Os.12199 UG_TITLE=MRNA for OsNAC6 protein, complete cds DEF=Oryza sativa (japonica cultivar-group) cDNA clone:J013149P14, full insert sequence. FL=gb:AB028185.1 gb:AK068392.1 REP_ORG=O. sativa
Os.1984.1.S1_at	11	10149.2	P	0.000244	11	8624.8	P	0.000244	11	12136.4	P	0.000244	11	12045.3	P	0.000244	11	10747.2	P	0.000244	11	8352.2	P	0.000244	11	12287	P	0.000244	11	15633	P	0.000244	gb:AF045770.1 DB_XREF=gi:2895865 GEN=MMSDH1 TID=Os.1984.1 CNT=38 FEA=FLmRNA TIER=FL+Stack STK=12 UG=Os.1984 DEF=Oryza sativa methylmalonate semi-aldehyde dehydrogenase (MMSDH1) mRNA, complete cds. PROD=methylmalonate semi-aldehyde dehydrogenase FL=gb:AF045770.1 gb:AK121280.1 gb:AK065917.1 REP_ORG=O. sativa
Os.2227.1.S1_at	11	127.9	P	0.00415	11	117.2	P	0.001221	11	57.5	A	0.129639	11	140.5	P	0.001953	11	125.6	P	0.005859	11	100.4	P	0.023926	11	67.4	A	0.080566	11	78.3	A	0.067627	gb:AF093570.1 DB_XREF=gi:3851589 TID=Os.2227.1 CNT=75 FEA=FLmRNA TIER=FL+Stack STK=12 UG=Os.2227 DEF=Oryza sativa 33 kDa secretory protein mRNA, complete cds. PROD=33 kDa secretory protein FL=gb:AF097724.1 gb:AK073888.1 gb:AF090872.1 gb:AF093570.1 REP_ORG=O. sativa
Os.12296.1.S1_at	11	27325.6	P	0.000732	11	32854	P	0.000244	11	31097.9	P	0.000244	11	24425.2	P	0.000732	11	38479.8	P	0.000732	11	35993.4	P	0.000244	11	45884.3	P	0.000244	11	40262.9	P	0.000244	gb:AF061577.1 DB_XREF=gi:3126853 GEN=RCABP89 TID=Os.12296.1 CNT=200 FEA=FLmRNA TIER=FL+Stack STK=11 UG=Os.12296 DEF=Oryza sativa chlorophyll ab binding protein (RCABP89) mRNA, nuclear gene encoding chloroplast protein, complete cds. PROD=chlorophyll ab binding protein FL=gb:AF061577.1 gb:AF022739.1 gb:D00642.1 gb:AK058315.1 gb:AK066762.1 REP_ORG=O. sativa
Os.12366.1.S1_a_at	11	23373.9	P	0.000244	11	24974.4	P	0.000244	11	28092.8	P	0.000244	11	18808.3	P	0.000244	11	30737.5	P	0.000244	11	22390.5	P	0.000244	11	35391.7	P	0.000244	11	26969.7	P	0.000244	gb:AK104123.1 DB_XREF=gi:32989332 TID=Os.12366.1 CNT=128 FEA=FLmRNA TIER=FL+Stack STK=11 UG=Os.12366 UG_TITLE=Rice mRNA for gamma-Tip, complete cds DEF=Oryza sativa (japonica cultivar-group) cDNA clone:006-203-C12, full insert sequence. FL=gb:AK058322.1 gb:D25534.1 gb:AK068986.1 gb:AK059438.1 gb:AK104123.1 REP_ORG=O. sativa
Os.12366.1.S1_x_at	11	19338.3	P	0.000244	11	18795	P	0.000244	11	22781.9	P	0.000244	11	14935.1	P	0.000244	11	24655.1	P	0.000244	11	17372.2	P	0.000244	11	27101.8	P	0.000244	11	20309.9	P	0.000244	gb:AK104123.1 DB_XREF=gi:32989332 TID=Os.12366.1 CNT=128 FEA=FLmRNA TIER=FL+Stack STK=11 UG=Os.12366 UG_TITLE=Rice mRNA for gamma-Tip, complete cds DEF=Oryza sativa (japonica cultivar-group) cDNA clone:006-203-C12, full insert sequence. FL=gb:AK058322.1 gb:D25534.1 gb:AK068986.1 gb:AK059438.1 gb:AK104123.1 REP_ORG=O. sativa
Os.28216.1.S1_a_at	11	11616.6	P	0.000732	11	17081.2	P	0.000244	11	17652.6	P	0.000244	11	18052.1	P	0.000244	11	11480	P	0.000732	11	15554.4	P	0.000732	11	22058.1	P	0.000244	11	17322.8	P	0.000244	gb:U74295.1 DB_XREF=gi:1661159 GEN=kcdl895 TID=Os.28216.1 CNT=170 FEA=FLmRNA TIER=FL+Stack STK=11 UG=Os.28216 DEF=Oryza sativa chlorophyll ab binding protein (kcdl895) mRNA, complete cds. PROD=chlorophyll ab binding protein FL=gb:AK060524.1 gb:U74295.1 gb:AK104176.1 gb:AK103946.1 gb:AK058289.1 gb:AK062725.1 REP_ORG=O. sativa
Os.3405.1.S1_at	11	5531.8	P	0.000244	11	5298.2	P	0.000244	11	4942.3	P	0.000244	11	5442.3	P	0.000244	11	5090.5	P	0.000244	11	5213.7	P	0.000244	11	5044.9	P	0.000244	11	4778.1	P	0.000244	gb:AB004660.1 DB_XREF=gi:3273242 TID=Os.3405.1 CNT=75 FEA=FLmRNA TIER=FL+Stack STK=11 UG=Os.3405 DEF=Oryza sativa mRNA for NLS receptor, complete cds. PROD=NLS receptor FL=gb:AB004660.1 gb:AK068233.1 gb:AK099336.1 gb:AF005265.1 REP_ORG=O. sativa
Os.10781.1.S1_at	11	8494	P	0.000244	11	8697.6	P	0.000244	11	8415	P	0.000244	11	8878	P	0.000244	11	8320	P	0.000244	11	9098.2	P	0.000244	11	8234.4	P	0.000244	11	8945.5	P	0.000244	gb:AK068050.1 DB_XREF=gi:32978068 TID=Os.10781.1 CNT=50 FEA=FLmRNA TIER=FL+Stack STK=11 UG=Os.10781 UG_TITLE=(japonica cultivar-group) mRNA for hypothetical protein, complete cds, clone: 13YPG010 DEF=Oryza sativa (japonica cultivar-group) cDNA clone:J013131P20, full insert sequence. FL=gb:AK068050.1 gb:AB110175.1 REP_ORG=O. sativa
Os.5894.1.S1_at	11	4916.2	P	0.000244	11	4645.1	P	0.000244	11	5670.9	P	0.000244	11	6122.7	P	0.000244	11	4149.9	P	0.000244	11	4984	P	0.000244	11	5857.9	P	0.000244	11	6414.3	P	0.000244	gb:AF455812.1 DB_XREF=gi:17981608 TID=Os.5894.1 CNT=74 FEA=FLmRNA TIER=FL+Stack STK=11 UG=Os.5894 DEF=Oryza sativa phosphoglucomutase mRNA, complete cds. PROD=phosphoglucomutase FL=gb:AK062105.1 gb:AF455812.1 gb:AK099746.1 gb:AK072313.1 REP_ORG=O. sativa
Os.14721.1.S1_at	11	3606.2	P	0.000244	11	4541.6	P	0.000244	11	4261.5	P	0.000244	11	4919.8	P	0.000244	11	3808	P	0.000244	11	4371.2	P	0.000244	11	5227.6	P	0.000244	11	5256	P	0.000244	gb:AK103563.1 DB_XREF=gi:32988772 TID=Os.14721.1 CNT=49 FEA=FLmRNA TIER=FL+Stack STK=11 UG=Os.14721 UG_TITLE=Glyoxalase II (GLXII) mRNA, complete cds DEF=Oryza sativa (japonica cultivar-group) cDNA clone:J033132K06, full insert sequence. FL=gb:AK070780.1 gb:AY054407.1 gb:AK103563.1 REP_ORG=O. sativa
Os.26695.1.S1_at	11	4876.4	P	0.000244	11	3247.4	P	0.000244	11	4146.7	P	0.000244	11	9018.6	P	0.000244	11	5763.6	P	0.000244	11	3243.6	P	0.000244	11	4011.3	P	0.000244	11	9611.3	P	0.000244	gb:AY596808.1 DB_XREF=gi:46849873 GEN=NAC TID=Os.26695.1 CNT=55 FEA=FLmRNA TIER=FL+Stack STK=11 UG=Os.26695 DEF=Oryza sativa (japonica cultivar-group) NAC transcription factor (NAC) mRNA, complete cds. PROD=NAC transcription factor FL=gb:AK104551.1 gb:AK104712.1 gb:AY596808.1 gb:AK067690.1 gb:AK099245.1 REP_ORG=O. sativa
Os.12492.1.S1_at	11	1575.6	P	0.000244	11	2552.3	P	0.000244	11	5671.3	P	0.000244	11	4042.2	P	0.000244	11	1075.1	P	0.000732	11	1435.8	P	0.000732	11	4299.1	P	0.000244	11	3414.1	P	0.000244	gb:D16499.1 DB_XREF=gi:415314 GEN=ME6 TID=Os.12492.1 CNT=54 FEA=FLmRNA TIER=FL+Stack STK=11 UG=Os.12492 DEF=Rice mRNA for NADP dependent malic enzyme, complete cds. PROD=NADP-dependent malic enzyme FL=gb:AK072842.1 gb:AK121770.1 gb:D16499.1 gb:AK060358.1 REP_ORG=O. sativa
Os.37893.1.S1_at	11	1511	P	0.030273	11	2237.4	P	0.010742	11	2103.5	P	0.018555	11	3767.6	P	0.005859	11	500.3	A	0.171387	11	1372.9	A	0.095215	11	1609.1	M	0.056152	11	1962.5	P	0.046143	gb:AK100346.1 DB_XREF=gi:32985555 TID=Os.37893.1 CNT=41 FEA=FLmRNA TIER=FL+Stack STK=11 UG=Os.37893 UG_TITLE=(japonica cultivar-group) isolate 24080 phenylalanine ammonia-lyase mRNA, complete cds DEF=Oryza sativa (japonica cultivar-group) cDNA clone:J023082J11, full insert sequence. FL=gb:AY224546.1 gb:AK100346.1 REP_ORG=O. sativa
Os.12738.1.S2_a_at	11	2361.8	P	0.000244	11	2954.2	P	0.000244	11	1704.5	P	0.000244	11	3245.4	P	0.000244	11	2298.3	P	0.000244	11	3599.2	P	0.000244	11	1845.7	P	0.000244	11	3596	P	0.000244	gb:AB008845.1 DB_XREF=gi:4008155 TID=Os.12738.1 CNT=36 FEA=FLmRNA TIER=FL+Stack STK=11 UG=Os.12738 DEF=Oryza sativa mRNA for NADH dependent Glutamate Synthase, complete cds. PROD=NADH dependent Glutamate Synthase FL=gb:AK105755.1 gb:AB008845.1 REP_ORG=O. sativa
Os.12738.1.S1_a_at	11	401.2	P	0.001953	11	494.3	P	0.000732	11	256	P	0.001953	11	457.5	P	0.000244	11	237.1	P	0.037598	11	384.5	P	0.001221	11	209.5	P	0.010742	11	376.7	P	0.001221	gb:AK105755.1 DB_XREF=gi:32990964 TID=Os.12738.1 CNT=36 FEA=FLmRNA TIER=FL STK=3 UG=Os.12738 UG_TITLE=(japonica cultivar-group) P0019E03.17 (P0019E03.17), mRNA DEF=Oryza sativa (japonica cultivar-group) cDNA clone:001-202-C08, full insert sequence. FL=gb:AK105755.1 gb:AB008845.1 REP_ORG=O. sativa
Os.5012.1.S1_at	11	607.6	P	0.000244	11	1222.3	P	0.000244	11	1125.4	P	0.000244	11	2457.2	P	0.000244	11	388.9	P	0.000244	11	899.4	P	0.000244	11	1180.3	P	0.000244	11	1851.8	P	0.000244	gb:AB037421.1 DB_XREF=gi:8574436 GEN=ALDH1a TID=Os.5012.1 CNT=20 FEA=FLmRNA TIER=FL+Stack STK=11 UG=Os.5012 DEF=Oryza sativa (japonica cultivar-group) ALDH1a mRNA for cytosolic aldehyde dehydrogenase, complete cds. PROD=cytosolic aldehyde dehydrogenase FL=gb:AB037421.1 gb:AK105638.1 gb:AK119571.1 gb:AK121462.1 REP_ORG=O. sativa
Os.7679.1.S1_at	11	3652.8	P	0.000244	11	2410.9	P	0.000244	11	3995.2	P	0.000244	11	3468.8	P	0.000244	11	4996.5	P	0.000244	11	3268.2	P	0.000244	11	5513.9	P	0.000244	11	5114.3	P	0.000244	gb:AF432204.1 DB_XREF=gi:16904060 TID=Os.7679.1 CNT=31 FEA=FLmRNA TIER=FL+Stack STK=11 UG=Os.7679 UG_TITLE=Hypothetical protein (rgi97) mRNA, complete cds DEF=Oryza sativa hypothetical protein (rgi97) mRNA, complete cds. FL=gb:AF432204.1 REP_ORG=O. sativa
Os.5031.1.S1_at	11	6257	P	0.000244	11	5966	P	0.000244	11	2466.2	P	0.000244	11	3536.2	P	0.000244	11	7622.7	P	0.000244	11	8986.3	P	0.000244	11	657.7	P	0.00293	11	2910	P	0.000244	gb:AB127580.1 DB_XREF=gi:38678113 GEN=RSOsPR10 TID=Os.5031.1 CNT=22 FEA=FLmRNA TIER=FL+Stack STK=11 UG=Os.5031 DEF=Oryza sativa (japonica cultivar-group) RSOsPR10 mRNA for root specific pathogenesis-related protein 10, complete cds. PROD=root specific pathogenesis-related protein 10 FL=gb:AB127580.1 gb:AK061606.1 REP_ORG=O. sativa
Os.12551.1.S1_s_at	11	1440.5	P	0.001221	11	3593	P	0.000244	11	435.6	P	0.001221	11	281.6	P	0.00293	11	1099.8	P	0.000732	11	1721.1	P	0.000244	11	1177.4	P	0.000244	11	2270.8	P	0.000244	gb:U57641.1 DB_XREF=gi:2897839 TID=Os.12551.1 CNT=17 FEA=FLmRNA TIER=FL+Stack STK=11 UG=Os.12551 UG_TITLE=O.sativa mRNA for group 3 LEA (type I) protein DEF=Oryza sativa LEA-like protein mRNA, embryo-specific clone Ose730, complete cds. FL=gb:AK119713.1 gb:U57641.1 REP_ORG=O. sativa
Os.22723.1.S1_a_at	11	12108.2	P	0.000244	11	13770.8	P	0.000244	11	16840	P	0.000244	11	14005.5	P	0.000244	11	11075.5	P	0.000244	11	8906.5	P	0.000244	11	15385.2	P	0.000244	11	14533.4	P	0.000244	gb:AK119682.1 DB_XREF=gi:37989305 TID=Os.22723.1 CNT=244 FEA=FLmRNA TIER=FL+Stack STK=10 UG=Os.22723 UG_TITLE=Elicitor and UV light related transcription factor (Elr) mRNA, complete cds DEF=Oryza sativa (japonica cultivar-group) cDNA clone:002-157-A01, full insert sequence. FL=gb:AK119682.1 gb:AY083611.1 REP_ORG=O. sativa
Os.12171.1.S1_at	11	16467	P	0.000244	11	20010.9	P	0.000244	11	15524.5	P	0.000244	11	14723.5	P	0.000244	11	17021.8	P	0.000244	11	20592.1	P	0.000244	11	16671.8	P	0.000244	11	16409	P	0.000244	gb:AK104691.1 DB_XREF=gi:32989900 TID=Os.12171.1 CNT=157 FEA=FLmRNA TIER=FL+Stack STK=10 UG=Os.12171 UG_TITLE=(japonica cultivar-group) cytoplasmic malate dehydrogenase (OSJNBa0055P24.3), mRNA DEF=Oryza sativa (japonica cultivar-group) cDNA clone:001-036-G07, full insert sequence. FL=gb:AK104691.1 gb:AF353203.1 gb:AK066396.1 REP_ORG=O. sativa
Os.12625.1.S1_a_at	11	25980	P	0.000244	11	26501.6	P	0.000244	11	25809.1	P	0.000244	11	21940.1	P	0.000244	11	32288.4	P	0.000244	11	28702.7	P	0.000244	11	26945.2	P	0.000244	11	27116.9	P	0.000244	gb:AK103738.1 DB_XREF=gi:32988947 TID=Os.12625.1 CNT=179 FEA=FLmRNA TIER=FL+Stack STK=10 UG=Os.12625 UG_TITLE=(japonica cultivar-group) putative plastidic ATPADP-transporter (P0707D10.36), mRNA DEF=Oryza sativa (japonica cultivar-group) cDNA clone:J033138K07, full insert sequence. FL=gb:D63582.1 gb:D63581.1 gb:AK119528.1 gb:AK103738.1 gb:AK119647.1 gb:AK071343.1 gb:AK072285.1 gb:AK119194.1 REP_OR…
Os.12625.1.S1_x_at	11	24493.8	P	0.000244	11	26532.5	P	0.000732	11	24154.2	P	0.000244	11	20653.7	P	0.000244	11	33501	P	0.000244	11	27402.1	P	0.000244	11	27202.5	P	0.000244	11	27991.9	P	0.000244	gb:AK103738.1 DB_XREF=gi:32988947 TID=Os.12625.1 CNT=179 FEA=FLmRNA TIER=FL+Stack STK=10 UG=Os.12625 UG_TITLE=(japonica cultivar-group) putative plastidic ATPADP-transporter (P0707D10.36), mRNA DEF=Oryza sativa (japonica cultivar-group) cDNA clone:J033138K07, full insert sequence. FL=gb:D63582.1 gb:D63581.1 gb:AK119528.1 gb:AK103738.1 gb:AK119647.1 gb:AK071343.1 gb:AK072285.1 gb:AK119194.1 REP_OR…
Os.5072.1.S1_at	11	13087.6	P	0.000244	11	13209.7	P	0.000244	11	14182.7	P	0.000244	11	15794	P	0.000244	11	13911.9	P	0.000244	11	15800.6	P	0.000244	11	16278.1	P	0.000244	11	18270.5	P	0.000244	gb:AK103027.1 DB_XREF=gi:32988236 TID=Os.5072.1 CNT=108 FEA=FLmRNA TIER=FL+Stack STK=10 UG=Os.5072 UG_TITLE=Beta-glucosidase mRNA, complete cds DEF=Oryza sativa (japonica cultivar-group) cDNA clone:J033117C01, full insert sequence. FL=gb:AK100165.1 gb:AK103027.1 gb:AK059920.1 gb:U28047.2 gb:AK105026.2 REP_ORG=O. sativa
Os.12349.1.S1_at	11	13610.4	P	0.000244	11	12709.1	P	0.000244	11	11779	P	0.000244	11	15593.7	P	0.000244	11	9446.7	P	0.000244	11	12429.9	P	0.000244	11	12047.1	P	0.000244	11	12521.4	P	0.000244	gb:AK100908.1 DB_XREF=gi:32986117 TID=Os.12349.1 CNT=82 FEA=FLmRNA TIER=FL+Stack STK=10 UG=Os.12349 UG_TITLE=(japonica cultivar-group) UXS-3 mRNA for UDP-glucuronic acid decarboxylase, complete cds DEF=Oryza sativa (japonica cultivar-group) cDNA clone:J023132F05, full insert sequence. FL=gb:AK060031.1 gb:AK100908.1 gb:AB079064.1 gb:AK061632.1 REP_ORG=O. sativa
Os.9.1.S1_at	11	2709.5	P	0.000244	11	2683.5	P	0.000244	11	2707.7	P	0.000244	11	3300.1	P	0.000244	11	3343.4	P	0.000244	11	3498.7	P	0.000244	11	2838.5	P	0.000244	11	3221.8	P	0.000244	gb:D14673.1 DB_XREF=gi:287297 TID=Os.9.1 CNT=74 FEA=FLmRNA TIER=FL+Stack STK=10 UG=Os.9 DEF=Oryza sativa (japonica cultivar-group) mRNA for aspartate aminotransferase, complete cds. PROD=aspartate aminotransferase FL=gb:AK103133.1 gb:AB110193.1 gb:AK104829.1 gb:AK099338.1 gb:AK103586.1 gb:AK067557.1 gb:D14673.1 REP_ORG=O. sativa
Os.9.1.S1_s_at	11	3372.5	P	0.000244	11	3911.7	P	0.000244	11	3715.6	P	0.000244	11	4018.4	P	0.000244	11	3432.4	P	0.000244	11	3864	P	0.000244	11	3506.8	P	0.000244	11	3628.9	P	0.000244	gb:D14673.1 DB_XREF=gi:287297 TID=Os.9.1 CNT=74 FEA=FLmRNA TIER=FL+Stack STK=10 UG=Os.9 DEF=Oryza sativa (japonica cultivar-group) mRNA for aspartate aminotransferase, complete cds. PROD=aspartate aminotransferase FL=gb:AK103133.1 gb:AB110193.1 gb:AK104829.1 gb:AK099338.1 gb:AK103586.1 gb:AK067557.1 gb:D14673.1 REP_ORG=O. sativa
Os.145.1.S1_a_at	11	3268.6	P	0.000244	11	3086	P	0.000244	11	3182.9	P	0.000244	11	3100.3	P	0.000244	11	3699.3	P	0.000244	11	3850.1	P	0.000244	11	3530.7	P	0.000244	11	3461.9	P	0.000244	gb:AK103936.1 DB_XREF=gi:32989145 TID=Os.145.1 CNT=59 FEA=FLmRNA TIER=FL+Stack STK=10 UG=Os.145 UG_TITLE=(japonica cultivar-group) mRNA for homologue of Tat binding protein, complete cds DEF=Oryza sativa (japonica cultivar-group) cDNA clone:001-013-G01, full insert sequence. FL=gb:AB037155.1 gb:AK103936.1 gb:AK062185.1 gb:AK101474.1 gb:D17788.1 REP_ORG=O. sativa
Os.10184.1.S1_s_at	11	5094.2	P	0.000244	11	5487.8	P	0.000732	11	5258.2	P	0.000244	11	4390.5	P	0.000732	11	3503	P	0.000244	11	4322.5	P	0.001221	11	3230.9	P	0.000732	11	3528	P	0.000732	gb:AB110192.1 DB_XREF=gi:32352181 TID=Os.10184.1 CNT=41 FEA=FLmRNA TIER=FL+Stack STK=10 UG=Os.10184 UG_TITLE=(japonica cultivar-group) mRNA for hypothetical protein, complete cds, clone: 21C4BG001 DEF=Oryza sativa (japonica cultivar-group) mRNA for hypothetical protein, complete cds, clone: 21C4BG001. FL=gb:AK106053.1 gb:AB110192.1 gb:AK071776.1 REP_ORG=O. sativa
Os.3708.1.S1_at	11	3744.9	P	0.000244	11	4154.8	P	0.000244	11	3546.6	P	0.000244	11	3966.5	P	0.000244	11	3964.7	P	0.000244	11	4831.9	P	0.000244	11	3983.9	P	0.000244	11	4187.9	P	0.000244	gb:AB026565.1 DB_XREF=gi:8671505 GEN=OsPBC1 TID=Os.3708.1 CNT=30 FEA=FLmRNA TIER=FL+Stack STK=10 UG=Os.3708 DEF=Oryza sativa (japonica cultivar-group) OsPBC1 mRNA for beta 3 subunit of 20S proteasome, complete cds. PROD=beta 3 subunit of 20S proteasome FL=gb:AK070915.1 gb:AB026565.1 REP_ORG=O. sativa
Os.5851.1.S1_at	11	4700.7	P	0.000244	11	3121.5	P	0.000244	11	3416.1	P	0.000244	11	3729.1	P	0.000244	11	5191.9	P	0.000244	11	3474.5	P	0.000244	11	3601.6	P	0.000244	11	3890.6	P	0.000244	gb:AK067649.1 DB_XREF=gi:32977667 TID=Os.5851.1 CNT=41 FEA=FLmRNA TIER=FL+Stack STK=10 UG=Os.5851 UG_TITLE=(japonica cultivar-group) cDNA clone:J013114G08, full insert sequence DEF=Oryza sativa (japonica cultivar-group) cDNA clone:J013114G08, full insert sequence. FL=gb:AK067649.1 gb:AY593959.1 REP_ORG=O. sativa
Os.5879.1.S1_at	11	1503.5	P	0.000244	11	1199.5	P	0.000244	11	709.5	P	0.000244	11	823.4	P	0.000244	11	1686.7	P	0.000244	11	1442.8	P	0.000244	11	708.5	P	0.000244	11	770.7	P	0.000244	gb:AY144497.1 DB_XREF=gi:34147318 TID=Os.5879.1 CNT=27 FEA=FLmRNA TIER=FL+Stack STK=10 UG=Os.5879 DEF=Oryza sativa (japonica cultivar-group) OsCDPK protein mRNA, complete cds. PROD=OsCDPK protein FL=gb:AY144497.1 gb:AK102308.1 REP_ORG=O. sativa
Os.427.1.S1_at	11	1777	P	0.000244	11	1705.4	P	0.000244	11	1326.5	P	0.000244	11	1948.8	P	0.000244	11	1690.5	P	0.000244	11	1524.5	P	0.000244	11	1375.8	P	0.000244	11	1855	P	0.000244	gb:AB031396.1 DB_XREF=gi:12249030 GEN=OsIRE1 TID=Os.427.1 CNT=21 FEA=FLmRNA TIER=FL+Stack STK=10 UG=Os.427 DEF=Oryza sativa mRNA for OsIre1p, complete cds. PROD=OsIre1p FL=gb:AB031396.1 gb:AK068617.1 REP_ORG=O. sativa
Os.11387.1.S1_a_at	11	577.8	P	0.000244	11	463.8	P	0.000244	11	549.8	P	0.000244	11	541.3	P	0.000244	11	701.9	P	0.000244	11	546.3	P	0.000244	11	673.4	P	0.000244	11	646.8	P	0.000244	gb:AB154521.1 DB_XREF=gi:40217606 GEN=OsCIN4 TID=Os.11387.1 CNT=21 FEA=FLmRNA TIER=FL+Stack STK=10 UG=Os.11387 DEF=Oryza sativa (japonica cultivar-group) OsCIN4 mRNA for cell wall invertase, complete cds. PROD=cell wall invertase FL=gb:AK067444.1 gb:AK061744.1 gb:AB154521.1 REP_ORG=O. sativa
Os.9318.1.S1_at	11	4.2	A	0.780518	11	65	P	0.001953	11	3.5	A	0.850342	11	33.4	A	0.219482	11	10.1	A	0.592773	11	44.5	A	0.466064	11	4.2	A	0.870361	11	9	A	0.601074	gb:AK109149.1 DB_XREF=gi:32994358 TID=Os.9318.1 CNT=31 FEA=FLmRNA TIER=FL+Stack STK=10 UG=Os.9318 UG_TITLE=Root-specific RCc3 mRNA, complete cds DEF=Oryza sativa (japonica cultivar-group) cDNA clone:002-155-F07, full insert sequence. FL=gb:AK109149.1 gb:L27208.1 REP_ORG=O. sativa
Os.1478.1.S1_at	11	41.4	A	0.633789	11	41.7	A	0.567627	11	73.6	A	0.5	11	57.8	A	0.19458	11	10.6	A	0.633789	11	77.7	A	0.398926	11	1033.5	P	0.005859	11	8.9	A	0.533936	gb:AB021746.2 DB_XREF=gi:4586377 GEN=osnas1 TID=Os.1478.1 CNT=40 FEA=FLmRNA TIER=FL+Stack STK=10 UG=Os.1478 DEF=Oryza sativa (indica cultivar-group) osnas1 mRNA for nicotianamine synthase 1, complete cds. PROD=nicotianamine synthase 1 FL=gb:AB021746.2 gb:AK112069.1 REP_ORG=O. sativa
Os.22631.1.S1_a_at	11	6425.5	P	0.000244	11	11272.7	P	0.000244	11	5871.4	P	0.000244	11	8241.8	P	0.000244	11	4610.3	P	0.000244	11	7666.3	P	0.000244	11	4768.8	P	0.000244	11	4568.8	P	0.000244	gb:AK069968.1 DB_XREF=gi:32979992 TID=Os.22631.1 CNT=21 FEA=FLmRNA TIER=FL+Stack STK=10 UG=Os.22631 UG_TITLE=(japonica cultivar-group) putative phospho-2-dehydro-3-deoxyheptonate aldolase 1, chloroplast precursor (P0594D10.35), mRNA DEF=Oryza sativa (japonica cultivar-group) cDNA clone:J023038D13, full insert sequence. FL=gb:AK069968.1 gb:AB122058.1 gb:AK105687.1 REP_ORG=O. sativa
Os.406.1.S1_a_at	11	1165.4	P	0.000244	11	1286	P	0.000244	11	967.9	P	0.000244	11	806.9	P	0.000732	11	973.9	P	0.001221	11	1064.5	P	0.000244	11	545.8	P	0.000732	11	467.6	P	0.001221	gb:AF332873.1 DB_XREF=gi:12698875 TID=Os.406.1 CNT=16 FEA=FLmRNA TIER=FL+Stack STK=10 UG=Os.406 DEF=Oryza sativa MAP kinase BIMK1 mRNA, complete cds. PROD=MAP kinase BIMK1 FL=gb:AK067339.1 gb:AK104834.1 gb:AF332873.1 gb:AF216315.1 gb:AF479883.1 REP_ORG=O. sativa
Os.7992.1.S1_a_at	11	30545.2	P	0.000244	11	33210.1	P	0.000244	11	33042.5	P	0.000244	11	26571.7	P	0.000244	11	42926.6	P	0.000244	11	36856.2	P	0.000244	11	38745.9	P	0.000732	11	36935.1	P	0.000732	gb:AF001396.1 DB_XREF=gi:2072554 TID=Os.7992.1 CNT=252 FEA=FLmRNA TIER=FL+Stack STK=9 UG=Os.7992 DEF=Oryza sativa metallothionein-like protein mRNA, complete cds. PROD=metallothionein-like protein FL=gb:AF001396.1 gb:AF147786.1 REP_ORG=O. sativa
Os.12244.1.S1_at	11	2395.9	P	0.000244	11	513	P	0.00415	11	4597.6	P	0.000244	11	2302	P	0.000244	11	3118.2	P	0.000244	11	628.1	P	0.010742	11	4950.4	P	0.000244	11	7560.9	P	0.000244	gb:AB110191.1 DB_XREF=gi:32352179 TID=Os.12244.1 CNT=204 FEA=FLmRNA TIER=FL+Stack STK=9 UG=Os.12244 DEF=Oryza sativa (japonica cultivar-group) mRNA for heat shock protein 18, complete cds, clone: 21C4AB003. PROD=heat shock protein 18 FL=gb:AK119616.1 gb:AK119239.1 gb:AK119675.1 gb:AK119664.1 gb:AK073671.1 gb:AB110191.1 gb:AK104129.1 REP_ORG=O. sativa
Os.9282.1.S1_at	11	11773.1	P	0.000244	11	14629.9	P	0.000244	11	11157.8	P	0.000244	11	13867.2	P	0.000244	11	12509.4	P	0.000244	11	16557.2	P	0.000244	11	12155.5	P	0.000244	11	15269.7	P	0.000244	gb:D12637.1 DB_XREF=gi:218144 TID=Os.9282.1 CNT=127 FEA=FLmRNA TIER=FL+Stack STK=9 UG=Os.9282 DEF=Oryza sativa (japonica cultivar-group) mRNA for ATPADP translocator, complete cds. PROD=ATPADP translocator FL=gb:AK119207.1 gb:D12637.1 gb:AK073448.1 gb:AK100143.1 REP_ORG=O. sativa
Os.8629.1.S1_x_at	11	11958.8	P	0.001221	11	13540.3	P	0.000732	11	13219.8	P	0.000732	11	12587.6	P	0.000732	11	10983.8	P	0.001953	11	12016.2	P	0.000244	11	10407.4	P	0.000244	11	12511.4	P	0.000732	gb:AF017360.1 DB_XREF=gi:2407274 TID=Os.8629.1 CNT=93 FEA=FLmRNA TIER=FL+Stack STK=9 UG=Os.8629 DEF=Oryza sativa lipid transfer protein LPT III mRNA, complete cds. PROD=lipid transfer protein LPT III FL=gb:AK059808.1 gb:U77295.1 gb:AF017360.1 REP_ORG=O. sativa
Os.9729.1.S1_a_at	11	7109.3	P	0.000244	11	7795.8	P	0.000244	11	5962.2	P	0.000244	11	6678.2	P	0.000244	11	7175.4	P	0.000244	11	8021.5	P	0.000244	11	5660.9	P	0.000244	11	9396.2	P	0.000244	gb:AF442962.1 DB_XREF=gi:17105222 TID=Os.9729.1 CNT=62 FEA=FLmRNA TIER=FL+Stack STK=9 UG=Os.9729 DEF=Oryza sativa peroxisomal multifunctional protein mRNA, complete cds. PROD=peroxisomal multifunctional protein FL=gb:AK061665.1 gb:AK073294.1 gb:AF442962.1 REP_ORG=O. sativa
Os.10787.1.S1_at	11	9034.3	P	0.000244	11	8616.7	P	0.000244	11	6271.5	P	0.000244	11	6680	P	0.000244	11	10526	P	0.000244	11	8894.9	P	0.000244	11	6800.5	P	0.000244	11	7836.4	P	0.000244	gb:AK065730.1 DB_XREF=gi:32975748 TID=Os.10787.1 CNT=41 FEA=FLmRNA TIER=FL+Stack STK=9 UG=Os.10787 UG_TITLE=(japonica cultivar-group) mRNA for hypothetical protein, complete cds, clone: 17FPG011 DEF=Oryza sativa (japonica cultivar-group) cDNA clone:J013037C05, full insert sequence. FL=gb:AB110189.1 gb:AK065730.1 REP_ORG=O. sativa
Os.7840.1.S1_at	11	3832.4	P	0.000244	11	3244.1	P	0.000244	11	3817.6	P	0.000244	11	4425.9	P	0.000244	11	4445.3	P	0.000244	11	3831.9	P	0.000244	11	4120	P	0.000244	11	4584.2	P	0.000244	gb:AK066832.1 DB_XREF=gi:32976850 TID=Os.7840.1 CNT=38 FEA=FLmRNA TIER=FL+Stack STK=9 UG=Os.7840 UG_TITLE=(japonica cultivar-group) unnamed protein product (Gene), mRNA DEF=Oryza sativa (japonica cultivar-group) cDNA clone:J013075A09, full insert sequence. FL=gb:AF503585.1 gb:AK068959.1 gb:AK066832.1 REP_ORG=O. sativa
Os.6961.1.S1_a_at	11	11665.6	P	0.000244	11	8463.6	P	0.000244	11	8346.3	P	0.000244	11	7389.6	P	0.000244	11	9116.7	P	0.000244	11	6923.8	P	0.000244	11	5040.8	P	0.000244	11	4569.2	P	0.000244	gb:AK061801.1 DB_XREF=gi:32971819 TID=Os.6961.1 CNT=28 FEA=FLmRNA TIER=FL+Stack STK=9 UG=Os.6961 UG_TITLE=(japonica cultivar-group) isolate 20462 senescence-associated protein-like protein mRNA, complete cds DEF=Oryza sativa (japonica cultivar-group) cDNA clone:001-039-H10, full insert sequence. FL=gb:AK106158.1 gb:AK061801.1 gb:AY224518.1 REP_ORG=O. sativa
Os.1005.1.S1_at	11	3383.6	P	0.000244	11	3977.6	P	0.000244	11	3738.7	P	0.000244	11	4769.5	P	0.000244	11	3193	P	0.000244	11	4080.8	P	0.000244	11	3172.6	P	0.000244	11	4039.6	P	0.000244	gb:AF367205.1 DB_XREF=gi:17225988 TID=Os.1005.1 CNT=36 FEA=FLmRNA TIER=FL+Stack STK=9 UG=Os.1005 DEF=Oryza sativa 1-deoxy-D-xylulose 5-phosphate reductoisomerase precursor, mRNA, complete cds; nuclear gene for plastid product. PROD=1-deoxy-D-xylulose 5-phosphate reductoisomeraseprecursor FL=gb:AK059692.1 gb:AK099702.1 gb:AF367205.1 REP_ORG=O. sativa
Os.5599.1.S1_at	11	1430.5	P	0.000732	11	2280.8	P	0.000244	11	1515.4	P	0.000732	11	2923.7	P	0.000732	11	2271	P	0.000732	11	2309.7	P	0.000732	11	1467.3	P	0.000732	11	2439.2	P	0.000244	gb:AK068312.1 DB_XREF=gi:32978330 TID=Os.5599.1 CNT=36 FEA=FLmRNA TIER=FL+Stack STK=9 UG=Os.5599 UG_TITLE=(japonica cultivar-group) AP2-domain DRE binding factor DBF1 mRNA, complete cds DEF=Oryza sativa (japonica cultivar-group) cDNA clone:J013151K12, full insert sequence. FL=gb:AK068312.1 gb:AK105725.1 gb:AY297448.1 REP_ORG=O. sativa
Os.5599.1.S1_x_at	11	2188.7	P	0.000732	11	3917.3	P	0.000244	11	2569.4	P	0.000732	11	4477.7	P	0.000244	11	3061.7	P	0.000732	11	4139.9	P	0.000244	11	2556.9	P	0.000732	11	3430.1	P	0.000244	gb:AK068312.1 DB_XREF=gi:32978330 TID=Os.5599.1 CNT=36 FEA=FLmRNA TIER=FL+Stack STK=9 UG=Os.5599 UG_TITLE=(japonica cultivar-group) AP2-domain DRE binding factor DBF1 mRNA, complete cds DEF=Oryza sativa (japonica cultivar-group) cDNA clone:J013151K12, full insert sequence. FL=gb:AK068312.1 gb:AK105725.1 gb:AY297448.1 REP_ORG=O. sativa
Os.9416.1.S1_at	11	2146	P	0.000244	11	3149.2	P	0.000244	11	1479.3	P	0.000244	11	1599.8	P	0.000244	11	1460.5	P	0.000732	11	1987.2	P	0.000244	11	991	P	0.000244	11	1060	P	0.000244	gb:AB073749.1 DB_XREF=gi:20196209 GEN=OsCIN1 TID=Os.9416.1 CNT=27 FEA=FLmRNA TIER=FL+Stack STK=9 UG=Os.9416 DEF=Oryza sativa (japonica cultivar-group) OsCIN1 mRNA for cell wall invertase, complete cds. PROD=cell wall invertase FL=gb:AB073749.1 gb:AY342319.1 gb:AK121403.1 REP_ORG=O. sativa
Os.11442.1.S1_at	11	3293.1	P	0.000732	11	2657.7	P	0.000732	11	2902.2	P	0.000732	11	3027.7	P	0.000732	11	3168.2	P	0.000732	11	2707.8	P	0.000244	11	3318.9	P	0.000732	11	4198.2	P	0.000244	gb:AB066560.1 DB_XREF=gi:29466963 GEN=ossap1 TID=Os.11442.1 CNT=27 FEA=FLmRNA TIER=FL+Stack STK=9 UG=Os.11442 DEF=Oryza sativa ossap1 gene for putative secretory acid phosphatase precursor, complete cds. PROD=putative secretory acid phosphatase precursor FL=gb:AB066560.1 gb:AF356352.1 gb:AK061635.1 REP_ORG=O. sativa
Os.3340.1.S1_a_at	11	4183	P	0.000244	11	4800.1	P	0.000732	11	6010.3	P	0.000244	11	4691.6	P	0.000732	11	4025	P	0.000732	11	4233	P	0.000732	11	5705.9	P	0.000732	11	5864.8	P	0.000732	gb:AK061946.1 DB_XREF=gi:32971964 TID=Os.3340.1 CNT=25 FEA=FLmRNA TIER=FL+Stack STK=9 UG=Os.3340 UG_TITLE=Putative transcription factor OsGLK1 (Glk1) mRNA, complete cds DEF=Oryza sativa (japonica cultivar-group) cDNA clone:001-042-E04, full insert sequence. FL=gb:AK122161.1 gb:AK061946.1 gb:AF318581.1 gb:AK098909.1 gb:AK065184.1 REP_ORG=O. sativa
Os.8470.1.S1_at	11	5.7	A	0.932373	11	2.8	A	0.991943	11	3	A	0.953857	11	18	A	0.828613	11	8.9	A	0.904785	11	3.9	A	0.99707	11	3.9	A	0.981445	11	3.5	A	0.932373	gb:AF516927.1 DB_XREF=gi:31324258 TID=Os.8470.1 CNT=38 FEA=FLmRNA TIER=FL+Stack STK=9 UG=Os.8470 DEF=Oryza sativa embryo-specific protein mRNA, complete cds. PROD=embryo-specific protein FL=gb:AF049348.1 gb:U25969.1 gb:AF516927.1 gb:AK108352.1 gb:AK073083.1 REP_ORG=O. sativa
Os.2210.1.S1_at	11	722.8	P	0.000244	11	774.1	P	0.000244	11	916.9	P	0.000732	11	539.8	P	0.001953	11	1043.8	P	0.000244	11	1142.7	P	0.000244	11	673.1	P	0.001221	11	359.4	P	0.00293	gb:AF032972.1 DB_XREF=gi:2655286 GEN=GER2 TID=Os.2210.1 CNT=35 FEA=FLmRNA TIER=FL+Stack STK=9 UG=Os.2210 DEF=Oryza sativa germin-like protein 2 (GER2) mRNA, complete cds. PROD=germin-like protein 2 FL=gb:AF032972.1 gb:AK059781.1 REP_ORG=O. sativa
Os.10583.1.S1_at	11	389	P	0.000732	11	468.8	P	0.000244	11	454.1	P	0.000244	11	468.7	P	0.000244	11	292.6	P	0.001221	11	428.1	P	0.000732	11	686.1	P	0.000732	11	777.5	P	0.000244	gb:AF171223.1 DB_XREF=gi:5679335 TID=Os.10583.1 CNT=28 FEA=FLmRNA TIER=FL+Stack STK=9 UG=Os.10583 DEF=Oryza sativa putative zinc finger protein mRNA, complete cds. PROD=putative zinc finger protein FL=gb:AK061234.1 gb:AF171223.1 gb:AK099058.1 REP_ORG=O. sativa
Os.10583.1.S1_s_at	11	479.5	P	0.000244	11	392.1	P	0.000244	11	454.1	P	0.000244	11	544.2	P	0.000244	11	312	P	0.000244	11	435.5	P	0.000732	11	801.5	P	0.000244	11	1015	P	0.000244	gb:AF171223.1 DB_XREF=gi:5679335 TID=Os.10583.1 CNT=28 FEA=FLmRNA TIER=FL+Stack STK=9 UG=Os.10583 DEF=Oryza sativa putative zinc finger protein mRNA, complete cds. PROD=putative zinc finger protein FL=gb:AK061234.1 gb:AF171223.1 gb:AK099058.1 REP_ORG=O. sativa
Os.3920.1.S1_at	11	3083.9	P	0.000244	11	5041.7	P	0.000244	11	3559.5	P	0.000244	11	2717.5	P	0.000244	11	2795.3	P	0.000244	11	3474.1	P	0.000244	11	2179.1	P	0.000244	11	2435.5	P	0.000244	gb:AB047923.1 DB_XREF=gi:9967161 GEN=COX6b2 TID=Os.3920.1 CNT=14 FEA=FLmRNA TIER=FL+Stack STK=9 UG=Os.3920 DEF=Oryza sativa (japonica cultivar-group) COX6b2 mRNA for cytochrome c oxidase subunit 6b, complete cds. PROD=cytochrome c oxidase subunit 6b FL=gb:AK111257.1 gb:AB047923.1 REP_ORG=O. sativa
Os.7909.1.S1_at	11	7652.1	P	0.000244	11	10703.2	P	0.000244	11	11825.9	P	0.000244	11	11633.4	P	0.000244	11	5071.8	P	0.000244	11	7954.5	P	0.000244	11	9160	P	0.000244	11	8178.4	P	0.000244	gb:AK071969.1 DB_XREF=gi:32981992 TID=Os.7909.1 CNT=134 FEA=FLmRNA TIER=FL+Stack STK=8 UG=Os.7909 UG_TITLE=Shoot GS1 mRNA for cytosolic glutamine synthetase (EC 6.3.1.2) (clone lambda-GS28) DEF=Oryza sativa (japonica cultivar-group) cDNA clone:J013083D11, full insert sequence. FL=gb:AB037595.1 gb:AK104987.2 gb:AK061157.1 gb:AK109397.2 gb:AK071969.1 REP_ORG=O. sativa
Os.17959.1.S1_a_at	11	8214.8	P	0.000244	11	10547.2	P	0.000244	11	21359.6	P	0.000244	11	17164.8	P	0.000244	11	6948	P	0.000244	11	8074.2	P	0.000244	11	20793.9	P	0.000244	11	17502.5	P	0.000244	gb:AF357884.1 DB_XREF=gi:19880026 TID=Os.17959.1 CNT=56 FEA=FLmRNA TIER=FL+Stack STK=8 UG=Os.17959 DEF=Oryza sativa glyceraldehyde-3-phosphate dehydrogenase mRNA, complete cds. PROD=glyceraldehyde-3-phosphate dehydrogenase FL=gb:AK062559.1 gb:AF357884.1 REP_ORG=O. sativa
Os.166.1.S1_at	11	18138.1	P	0.000244	11	21671.2	P	0.000244	11	17632.9	P	0.000244	11	14746.4	P	0.000244	11	18286.4	P	0.000244	11	18943.1	P	0.000244	11	16757.3	P	0.000244	11	13123.2	P	0.000244	gb:D45383.1 DB_XREF=gi:1747293 TID=Os.166.1 CNT=63 FEA=FLmRNA TIER=FL+Stack STK=8 UG=Os.166 DEF=Oryza sativa mRNA for vacuolar H+-pyrophosphatase, complete cds. PROD=vacuolar H+-pyrophosphatase FL=gb:AK119631.1 gb:D45383.1 gb:AK099807.1 REP_ORG=O. sativa
Os.2248.1.S1_at	11	20394.4	P	0.000244	11	22925.5	P	0.000244	11	22178.8	P	0.000244	11	17739.9	P	0.000244	11	24995.5	P	0.000244	11	23500.4	P	0.000244	11	24433.7	P	0.000244	11	21372	P	0.000244	gb:AF093631.1 DB_XREF=gi:3885885 GEN=RISP TID=Os.2248.1 CNT=42 FEA=FLmRNA TIER=FL+Stack STK=8 UG=Os.2248 DEF=Oryza sativa Rieske Fe-S precursor protein (RISP) mRNA, complete cds. PROD=Rieske Fe-S precursor protein FL=gb:AK071634.1 gb:AF093631.1 REP_ORG=O. sativa
Os.12331.1.S1_at	11	2671.1	P	0.000244	11	1955	P	0.000244	11	2372.2	P	0.000244	11	2958.2	P	0.000244	11	2761.4	P	0.000244	11	2436.3	P	0.000244	11	2722.7	P	0.000244	11	3584.1	P	0.000244	gb:AY156510.1 DB_XREF=gi:27085277 GEN=DPK1 TID=Os.12331.1 CNT=30 FEA=FLmRNA TIER=FL+Stack STK=8 UG=Os.12331 DEF=Oryza sativa (japonica cultivar-group) serinethreonine protein kinase (DPK1) mRNA, complete cds. PROD=serinethreonine protein kinase FL=gb:AK121704.1 gb:AK111800.1 gb:AK099003.1 gb:AK111601.1 gb:AY156510.1 REP_ORG=O. sativa
Os.11756.1.S1_at	11	5569.9	P	0.000244	11	4925.3	P	0.000244	11	6062.7	P	0.000244	11	4963.4	P	0.000244	11	4378.6	P	0.000244	11	3552.3	P	0.000244	11	4449.9	P	0.000244	11	3323.6	P	0.000244	gb:AK062233.1 DB_XREF=gi:32972251 TID=Os.11756.1 CNT=25 FEA=FLmRNA TIER=FL+Stack STK=8 UG=Os.11756 UG_TITLE=(japonica cultivar-group) fructose-1,6-bisphosphatase (OJ1364E02.13), mRNA DEF=Oryza sativa (japonica cultivar-group) cDNA clone:001-047-D10, full insert sequence. FL=gb:AB007194.1 gb:AK062233.1 REP_ORG=O. sativa
Os.11756.1.S1_s_at	11	7470.8	P	0.000244	11	6696.1	P	0.000244	11	8399.7	P	0.000244	11	7427.4	P	0.000244	11	7223.8	P	0.000244	11	5897.7	P	0.000244	11	7484.6	P	0.000244	11	6416	P	0.000244	gb:AK062233.1 DB_XREF=gi:32972251 TID=Os.11756.1 CNT=25 FEA=FLmRNA TIER=FL+Stack STK=8 UG=Os.11756 UG_TITLE=(japonica cultivar-group) fructose-1,6-bisphosphatase (OJ1364E02.13), mRNA DEF=Oryza sativa (japonica cultivar-group) cDNA clone:001-047-D10, full insert sequence. FL=gb:AB007194.1 gb:AK062233.1 REP_ORG=O. sativa
Os.2230.1.S1_at	11	1226.1	P	0.000244	11	2176	P	0.000244	11	2751.5	P	0.000244	11	2763.8	P	0.000244	11	675.8	P	0.000244	11	1319.8	P	0.000244	11	1767.1	P	0.000244	11	2581.3	P	0.000244	gb:AF056027.1 DB_XREF=gi:3377508 GEN=REH1 TID=Os.2230.1 CNT=28 FEA=FLmRNA TIER=FL+Stack STK=8 UG=Os.2230 DEF=Oryza sativa auxin transport protein REH1 (REH1) mRNA, complete cds. PROD=auxin transport protein REH1 FL=gb:AF056027.1 gb:AK102343.1 gb:AK099634.1 REP_ORG=O. sativa
Os.4704.1.S1_at	11	1819.6	P	0.000732	11	1833.4	P	0.000732	11	2175.4	P	0.000244	11	2197.6	P	0.000244	11	1586.9	P	0.000732	11	1199.1	P	0.001221	11	2172.7	P	0.001953	11	1944.5	P	0.000732	gb:D87819.1 DB_XREF=gi:2723470 GEN=OsSUT1 TID=Os.4704.1 CNT=29 FEA=FLmRNA TIER=FL+Stack STK=8 UG=Os.4704 DEF=Oryza sativa (japonica cultivar-group) mRNA for sucrose transporter, complete cds. PROD=sucrose transporter FL=gb:AK109355.2 gb:AK100027.1 gb:D87819.1 REP_ORG=O. sativa
Os.22635.1.S1_s_at	11	1326.9	P	0.000244	11	1930.1	P	0.000244	11	1670.6	P	0.000244	11	2675.3	P	0.000244	11	1218.5	P	0.000244	11	2010.4	P	0.000244	11	1749.9	P	0.000244	11	2113.8	P	0.000244	gb:AK070803.1 DB_XREF=gi:32980826 TID=Os.22635.1 CNT=23 FEA=FLmRNA TIER=FL+Stack STK=8 UG=Os.22635 UG_TITLE=(japonica cultivar-group) unknown protein (OSJNBa0047G15.26), mRNA DEF=Oryza sativa (japonica cultivar-group) cDNA clone:J023069D21, full insert sequence. FL=gb:AK109393.2 gb:AK070803.1 gb:AB080694.1 REP_ORG=O. sativa
Os.5973.1.S1_at	11	5387.8	P	0.000244	11	5070.3	P	0.000244	11	4691.6	P	0.000244	11	5367.2	P	0.000244	11	4958.3	P	0.000244	11	5487.3	P	0.000244	11	4575.9	P	0.000244	11	4769.9	P	0.000244	gb:AK103551.1 DB_XREF=gi:32988760 TID=Os.5973.1 CNT=22 FEA=FLmRNA TIER=FL+Stack STK=8 UG=Os.5973 UG_TITLE=(japonica cultivar-group) OsRPN8 mRNA for 26S proteasome regulatory particle non-ATPase subunit8, complete cds DEF=Oryza sativa (japonica cultivar-group) cDNA clone:J033132F12, full insert sequence. FL=gb:AK061835.1 gb:AK103551.1 gb:AK104076.1 gb:AB037150.1 REP_ORG=O. sativa
Os.22086.1.S1_at	11	5773.8	P	0.000244	11	6603.7	P	0.000244	11	5527	P	0.000244	11	6268.5	P	0.000244	11	6353.3	P	0.000244	11	6734.5	P	0.000244	11	2892.7	P	0.000244	11	3036.8	P	0.000244	gb:AF014467.1 DB_XREF=gi:2429285 GEN=POX22.3 TID=Os.22086.1 CNT=14 FEA=FLmRNA TIER=FL+Stack STK=8 UG=Os.22086 DEF=Oryza sativa peroxidase (POX22.3) mRNA, complete cds. PROD=peroxidase FL=gb:AK073202.1 gb:AK104710.1 gb:AF014467.1 gb:AK122028.1 gb:AK099382.1 REP_ORG=O. sativa
Os.27479.1.S1_at	11	1674	P	0.000244	11	1981.1	P	0.000244	11	1425.1	P	0.000244	11	1578.9	P	0.000244	11	1550.1	P	0.000244	11	1617.6	P	0.000244	11	1316.1	P	0.000244	11	1282.9	P	0.000244	gb:AK066168.1 DB_XREF=gi:32976186 TID=Os.27479.1 CNT=17 FEA=FLmRNA TIER=FL+Stack STK=8 UG=Os.27479 UG_TITLE=(japonica cultivar-group) cDNA clone:001-033-C09, full insert sequence DEF=Oryza sativa (japonica cultivar-group) cDNA clone:J013055J22, full insert sequence. FL=gb:AY360145.1 gb:AK104336.1 gb:AK066168.1 REP_ORG=O. sativa
Os.10171.1.S1_at	11	29.5	A	0.19458	11	42.4	A	0.129639	11	90.7	P	0.010742	11	78	P	0.00415	11	43.5	A	0.246094	11	105.6	A	0.149658	11	38.5	A	0.129639	11	85	A	0.111572	gb:AY466108.1 DB_XREF=gi:39748091 GEN=LTP1 TID=Os.10171.1 CNT=16 FEA=FLmRNA TIER=FL+Stack STK=8 UG=Os.10171 DEF=Oryza sativa (japonica cultivar-group) lipid transfer protein-like protein (LTP1) mRNA, complete cds. PROD=lipid transfer protein-like protein FL=gb:AY466108.1 gb:AK103618.1 REP_ORG=O. sativa
Os.3293.1.S1_at	11	1050.4	P	0.000244	11	979.4	P	0.000244	11	908.5	P	0.000244	11	953.1	P	0.000244	11	1093	P	0.000244	11	1378	P	0.000244	11	954.8	P	0.000244	11	1078.8	P	0.000244	gb:AF372831.1 DB_XREF=gi:13991924 TID=Os.3293.1 CNT=19 FEA=FLmRNA TIER=FL+Stack STK=8 UG=Os.3293 DEF=Oryza sativa hexokinase I mRNA, complete cds. PROD=hexokinase I FL=gb:AF372831.1 gb:AK065207.1 REP_ORG=O. sativa
Os.3401.1.S1_at	11	2360.8	P	0.000244	11	1998.4	P	0.000732	11	1852.1	P	0.000244	11	2737.1	P	0.000244	11	3014.6	P	0.000732	11	2820	P	0.000244	11	1831	P	0.000732	11	2509.1	P	0.000244	gb:AB125304.1 DB_XREF=gi:46917333 GEN=SAPK3 TID=Os.3401.1 CNT=14 FEA=FLmRNA TIER=FL+Stack STK=8 UG=Os.3401 DEF=Oryza sativa (japonica cultivar-group) SAPK3 mRNA for serinethreonine protein kinase SAPK3, complete cds. PROD=serinethreonine protein kinase SAPK3 FL=gb:AB125304.1 gb:AK059800.1 gb:D88399.1 gb:AK103690.1 REP_ORG=O. sativa
Os.8013.1.S1_at	11	1.8	A	0.696289	11	47.4	A	0.219482	11	37.1	A	0.633789	11	2.7	A	0.888428	11	3.9	A	0.753906	11	21.8	A	0.303711	11	6	A	0.780518	11	3.9	A	0.72583	gb:M28159.1 DB_XREF=gi:556400 GEN=Gt22 TID=Os.8013.1 CNT=102 FEA=FLmRNA TIER=FL+Stack STK=8 UG=Os.8013 DEF=Oryza sativa glutelin 1 (Gt22) mRNA, complete cds. PROD=glutelin FL=gb:AK107271.1 gb:M28159.1 REP_ORG=O. sativa
Os.4976.1.S1_at	11	10	A	0.5	11	9.2	A	0.567627	11	9.1	A	0.665527	11	6.8	A	0.567627	11	18.9	A	0.432373	11	33.1	A	0.366211	11	7.8	A	0.601074	11	4.6	A	0.72583	gb:AB012855.1 DB_XREF=gi:3061268 TID=Os.4976.1 CNT=68 FEA=FLmRNA TIER=FL+Stack STK=8 UG=Os.4976 DEF=Oryza sativa mRNA for chitinase, complete cds. PROD=chitinase FL=gb:AB018248.1 gb:AK071196.1 gb:AB096139.1 gb:AB012855.1 REP_ORG=O. sativa
Os.12251.1.S1_at	11	85.2	A	0.432373	11	9.1	A	0.828613	11	22.6	A	0.601074	11	76.9	A	0.432373	11	71	A	0.5	11	50.7	A	0.601074	11	14.9	A	0.80542	11	60.1	A	0.491699	gb:U43931.1 DB_XREF=gi:1171353 TID=Os.12251.1 CNT=40 FEA=FLmRNA TIER=FL+Stack STK=8 UG=Os.12251 DEF=Oryza sativa 18 kDa oleosin mRNA, complete cds. PROD=18 kDa oleosin FL=gb:U43931.1 REP_ORG=O. sativa
Os.11398.1.S1_at	11	14896.2	P	0.000244	11	16408.9	P	0.000244	11	16673.7	P	0.000244	11	13724.5	P	0.000244	11	14254	P	0.000244	11	17039.6	P	0.000244	11	16794.1	P	0.000244	11	17217.1	P	0.000244	gb:AK072923.1 DB_XREF=gi:32982946 TID=Os.11398.1 CNT=51 FEA=FLmRNA TIER=FL+Stack STK=8 UG=Os.11398 UG_TITLE=(japonica cultivar-group) putative proline-rich protein (OSJNBa0031A07.13), mRNA DEF=Oryza sativa (japonica cultivar-group) cDNA clone:J023146D17, full insert sequence. FL=gb:AK061576.1 gb:AK058887.1 gb:AB071178.1 gb:AK072923.1 gb:AK104542.1 gb:AK104257.1 REP_ORG=O. sativa
Os.4997.1.S1_s_at	11	5778.1	P	0.000244	11	6443.6	P	0.000244	11	6243.8	P	0.000244	11	3929.3	P	0.000244	11	5219.6	P	0.000244	11	4643	P	0.000244	11	6032.5	P	0.000244	11	4249	P	0.000244	gb:AF050674.1 DB_XREF=gi:2961175 TID=Os.4997.1 CNT=31 FEA=FLmRNA TIER=FL+Stack STK=8 UG=Os.4997 DEF=Oryza sativa ribosomal protein L27 precursor, mRNA, nuclear gene encoding chloroplast protein, complete cds. PROD=ribosomal protein L27 precursor FL=gb:AF050674.1 gb:AK061690.1 REP_ORG=O. sativa
Os.12200.1.S1_s_at	11	310.3	A	0.219482	11	897.3	P	0.01416	11	329.3	A	0.303711	11	3244.7	P	0.000244	11	440.1	A	0.219482	11	2193.1	P	0.001953	11	486.6	A	0.27417	11	6785.5	P	0.000244	gb:AK103358.1 DB_XREF=gi:32988567 TID=Os.12200.1 CNT=36 FEA=FLmRNA TIER=FL+Stack STK=8 UG=Os.12200 UG_TITLE=Glutathione s-transferase (GST1) mRNA, complete cds DEF=Oryza sativa (japonica cultivar-group) cDNA clone:J033126L16, full insert sequence. FL=gb:AK103358.1 gb:AF050102.1 REP_ORG=O. sativa
Os.2404.1.S1_at	11	583.6	P	0.000244	11	508.4	P	0.000244	11	1134.4	P	0.000244	11	855.6	P	0.000244	11	264.8	P	0.000244	11	458.3	P	0.000244	11	702.6	P	0.000732	11	467.7	P	0.000244	gb:AF261274.1 DB_XREF=gi:8118429 GEN=EXPB6 TID=Os.2404.1 CNT=23 FEA=FLmRNA TIER=FL+Stack STK=8 UG=Os.2404 DEF=Oryza sativa beta-expansin (EXPB6) mRNA, complete cds. PROD=beta-expansin FL=gb:AK105799.1 gb:AF261274.1 gb:AK101728.1 gb:AK061498.1 gb:AK104197.1 REP_ORG=O. sativa
Os.3766.1.S1_at	11	758.6	P	0.000244	11	894.5	P	0.000244	11	1400.4	P	0.000244	11	1946.3	P	0.000244	11	677.6	P	0.000244	11	616.2	P	0.000244	11	1111.2	P	0.000244	11	1269.6	P	0.000244	gb:AK069262.1 DB_XREF=gi:32979286 TID=Os.3766.1 CNT=23 FEA=FLmRNA TIER=FL+Stack STK=8 UG=Os.3766 UG_TITLE=(japonica cultivar-group) ethylene-responsive element binding factor 3 (P0699H05.22), mRNA DEF=Oryza sativa (japonica cultivar-group) cDNA clone:J023010G17, full insert sequence. FL=gb:AB037183.1 gb:AB036883.1 gb:AK061380.1 gb:AK069262.1 REP_ORG=O. sativa
Os.4159.1.S1_at	11	4614	P	0.000244	11	3170.6	P	0.000244	11	5113.3	P	0.000244	11	1880.7	P	0.000244	11	4003.1	P	0.000244	11	5080.7	P	0.000244	11	2126.1	P	0.000244	11	2067.2	P	0.000244	gb:AF030167.1 DB_XREF=gi:2623812 TID=Os.4159.1 CNT=20 FEA=FLmRNA TIER=FL+Stack STK=8 UG=Os.4159 DEF=Oryza sativa glucanase mRNA, complete cds. PROD=glucanase FL=gb:AF030167.1 gb:AB027429.1 gb:AK104472.1 gb:AK060113.1 gb:AK060862.1 REP_ORG=O. sativa
Os.4759.1.S1_at	11	12.4	A	0.466064	11	257.1	P	0.018555	11	40.9	A	0.432373	11	310.9	P	0.008057	11	8.9	A	0.432373	11	298.1	P	0.01416	11	44.8	A	0.27417	11	733	P	0.000732	gb:AF309377.1 DB_XREF=gi:11177830 TID=Os.4759.1 CNT=19 FEA=FLmRNA TIER=FL+Stack STK=8 UG=Os.4759 DEF=Oryza sativa (japonica cultivar-group) clone C62181 putative glutathione S-transferase OsGSTU5 mRNA, complete cds. PROD=putative glutathione S-transferase OsGSTU5 FL=gb:AF309377.1 gb:AK120037.1 gb:AK103316.1 REP_ORG=O. sativa
Os.7098.1.S1_at	11	3648.9	P	0.000244	11	3052.1	P	0.000244	11	3019.5	P	0.000244	11	3593.6	P	0.000244	11	3182.9	P	0.000244	11	3858.8	P	0.000244	11	3628.4	P	0.000244	11	3885.8	P	0.000244	gb:AK106508.1 DB_XREF=gi:32991717 TID=Os.7098.1 CNT=10 FEA=FLmRNA TIER=FL+Stack STK=8 UG=Os.7098 UG_TITLE=(japonica cultivar-group) cDNA clone:002-105-G09, full insert sequence DEF=Oryza sativa (japonica cultivar-group) cDNA clone:002-105-G09, full insert sequence. FL=gb:AY335487.1 gb:AK106508.1 REP_ORG=O. sativa
Os.12625.2.S1_x_at	11	27023	P	0.000244	11	27201.3	P	0.000244	11	26039.8	P	0.000244	11	23215.6	P	0.000244	11	32975.3	P	0.000244	11	29337.1	P	0.000244	11	28857.8	P	0.000244	11	28539.3	P	0.000244	gb:D63583.1 DB_XREF=gi:2662346 TID=Os.12625.2 CNT=237 FEA=FLmRNA TIER=FL+Stack STK=7 UG=Os.12625 DEF=Oryza sativa mRNA for EF-1 alpha, complete cds. PROD=EF-1 alpha FL=gb:AK119537.1 gb:D63583.1 gb:AK061464.1 REP_ORG=O. sativa
Os.12774.1.S1_at	11	17871.2	P	0.000244	11	20457	P	0.000244	11	18932.7	P	0.000244	11	14014.4	P	0.000244	11	17222.4	P	0.000244	11	18939.8	P	0.000244	11	18145.8	P	0.000244	11	16388.7	P	0.000244	gb:D12633.1 DB_XREF=gi:303838 TID=Os.12774.1 CNT=84 FEA=FLmRNA TIER=FL+Stack STK=7 UG=Os.12774 DEF=Oryza sativa (japonica cultivar-group) mRNA for 40S subunit ribosomal protein, complete cds. PROD=40S subunit ribosomal protein FL=gb:AK104084.1 gb:D12633.1 gb:AK119262.1 gb:AK073724.1 REP_ORG=O. sativa
Os.11330.1.S1_a_at	11	11120.3	P	0.000244	11	12252.4	P	0.000244	11	17872.5	P	0.000244	11	17208.1	P	0.000244	11	11712	P	0.000732	11	12207.1	P	0.000244	11	16782.8	P	0.000244	11	17944.2	P	0.000244	gb:AK103938.1 DB_XREF=gi:32989147 TID=Os.11330.1 CNT=73 FEA=FLmRNA TIER=FL+Stack STK=7 UG=Os.11330 UG_TITLE=(japonica cultivar-group) putative plasma membrane intrinsic protein (OJ1047_A06.17), mRNA DEF=Oryza sativa (japonica cultivar-group) cDNA clone:001-013-G03, full insert sequence. FL=gb:AK119656.1 gb:AK105524.1 gb:AK103938.1 gb:AK060712.1 gb:AK103970.1 gb:AF062393.1 gb:AK072519.1 REP_ORG=O.…
Os.11330.1.S1_x_at	11	7918.2	P	0.000244	11	9119.1	P	0.000244	11	15920.4	P	0.000244	11	14433.9	P	0.000244	11	5583	P	0.000244	11	7497.7	P	0.000244	11	13323.7	P	0.000244	11	14904.2	P	0.000244	gb:AK103938.1 DB_XREF=gi:32989147 TID=Os.11330.1 CNT=73 FEA=FLmRNA TIER=FL+Stack STK=7 UG=Os.11330 UG_TITLE=(japonica cultivar-group) putative plasma membrane intrinsic protein (OJ1047_A06.17), mRNA DEF=Oryza sativa (japonica cultivar-group) cDNA clone:001-013-G03, full insert sequence. FL=gb:AK119656.1 gb:AK105524.1 gb:AK103938.1 gb:AK060712.1 gb:AK103970.1 gb:AF062393.1 gb:AK072519.1 REP_ORG=O.…
Os.11330.1.S2_at	11	1472.4	P	0.000244	11	1130.1	P	0.000244	11	611.7	P	0.000244	11	206.3	P	0.000244	11	1533.5	P	0.000244	11	1025.5	P	0.000244	11	693.1	P	0.000244	11	547.2	P	0.000244	gb:AK105524.1 DB_XREF=gi:32990733 TID=Os.11330.1 CNT=73 FEA=FLmRNA TIER=FL STK=1 UG=Os.11330 UG_TITLE=(japonica cultivar-group) putative plasma membrane intrinsic protein (OJ1047_A06.17), mRNA DEF=Oryza sativa (japonica cultivar-group) cDNA clone:001-127-G02, full insert sequence. FL=gb:AK119656.1 gb:AK105524.1 gb:AK103938.1 gb:AK060712.1 gb:AK103970.1 gb:AF062393.1 gb:AK072519.1 REP_ORG=O. sativa
Os.12283.1.S1_at	11	24120.5	P	0.000244	11	25352.8	P	0.000244	11	24599.2	P	0.000244	11	21689	P	0.000244	11	29760.7	P	0.000244	11	27503.3	P	0.000244	11	29864.2	P	0.000244	11	25760.8	P	0.000244	gb:AK060493.1 DB_XREF=gi:32970511 TID=Os.12283.1 CNT=60 FEA=FLmRNA TIER=FL+Stack STK=7 UG=Os.12283 UG_TITLE=(japonica cultivar-group) photosystem-1 F subunit precursor (OSJNBa0010I09.4), mRNA DEF=Oryza sativa (japonica cultivar-group) cDNA clone:001-016-D02, full insert sequence. FL=gb:AK069791.1 gb:AK059890.1 gb:AF093634.1 gb:AK060493.1 REP_ORG=O. sativa
Os.10136.1.S1_at	11	20813.4	P	0.000244	11	23334.2	P	0.000244	11	26376.7	P	0.000244	11	18825	P	0.000244	11	20936.8	P	0.000244	11	18179.5	P	0.000244	11	27491.1	P	0.000244	11	20351.2	P	0.000244	gb:AF093635.1 DB_XREF=gi:3885893 GEN=PSI-H TID=Os.10136.1 CNT=47 FEA=FLmRNA TIER=FL+Stack STK=7 UG=Os.10136 DEF=Oryza sativa photosystem-1 H subunit GOS5 (PSI-H) mRNA, complete cds. PROD=photosystem-1 H subunit GOS5 FL=gb:AK060254.1 gb:AF093635.1 gb:AK061603.1 REP_ORG=O. sativa
Os.10894.1.S1_at	11	5010.8	P	0.000244	11	6543.6	P	0.000244	11	7385.1	P	0.000244	11	9474.5	P	0.000244	11	3312.4	P	0.000732	11	4848.5	P	0.000732	11	5785.8	P	0.000244	11	7287.7	P	0.000244	gb:AK120180.1 DB_XREF=gi:37989803 TID=Os.10894.1 CNT=60 FEA=FLmRNA TIER=FL+Stack STK=7 UG=Os.10894 UG_TITLE=(japonica cultivar-group) beta-tubulin (OSJNBa0091J19.2), mRNA DEF=Oryza sativa (japonica cultivar-group) cDNA clone:J013033M18, full insert sequence. FL=gb:D13224.1 gb:AK120180.1 gb:AK061888.1 REP_ORG=O. sativa
Os.10894.1.S1_s_at	11	2572	P	0.000244	11	3124.4	P	0.000244	11	3883.2	P	0.000244	11	5608.9	P	0.000244	11	2140.1	P	0.000244	11	3392.9	P	0.000244	11	3455.9	P	0.000244	11	5118.7	P	0.000244	gb:AK120180.1 DB_XREF=gi:37989803 TID=Os.10894.1 CNT=60 FEA=FLmRNA TIER=FL+Stack STK=7 UG=Os.10894 UG_TITLE=(japonica cultivar-group) beta-tubulin (OSJNBa0091J19.2), mRNA DEF=Oryza sativa (japonica cultivar-group) cDNA clone:J013033M18, full insert sequence. FL=gb:D13224.1 gb:AK120180.1 gb:AK061888.1 REP_ORG=O. sativa
Os.2354.1.S1_at	11	7627.1	P	0.000244	11	8156.4	P	0.000244	11	4898.4	P	0.000244	11	5538.3	P	0.000244	11	7482.9	P	0.000244	11	8864.9	P	0.000244	11	4994.9	P	0.000244	11	5721.3	P	0.000244	gb:AF193803.1 DB_XREF=gi:6689917 TID=Os.2354.1 CNT=66 FEA=FLmRNA TIER=FL+Stack STK=7 UG=Os.2354 DEF=Oryza sativa transcription factor EREBP1 mRNA, complete cds. PROD=transcription factor EREBP1 FL=gb:AF193803.1 gb:AK119885.1 gb:AK064027.1 gb:AK103783.1 gb:AK119643.1 REP_ORG=O. sativa
Os.425.1.S1_s_at	11	3577.9	P	0.000244	11	5559	P	0.000244	11	5004.8	P	0.000244	11	4377.5	P	0.000244	11	2703.2	P	0.000244	11	3229.6	P	0.000244	11	3730.1	P	0.000244	11	3521.7	P	0.000244	gb:AK066791.1 DB_XREF=gi:32976809 TID=Os.425.1 CNT=32 FEA=FLmRNA TIER=FL+Stack STK=7 UG=Os.425 UG_TITLE=(japonica cultivar-group) mRNA for UDP-glucuronyltransferase-l, complete cds DEF=Oryza sativa (japonica cultivar-group) cDNA clone:J013084K17, full insert sequence. FL=gb:AK058927.1 gb:AB054003.1 gb:AK066791.1 REP_ORG=O. sativa
Os.9253.1.S1_s_at	11	11298.9	P	0.000244	11	11993.4	P	0.000244	11	9017.4	P	0.000244	11	7821.1	P	0.000244	11	11254.4	P	0.000244	11	11869.6	P	0.000244	11	9582.6	P	0.000244	11	8976.7	P	0.000244	gb:AK064936.1 DB_XREF=gi:32974954 TID=Os.9253.1 CNT=42 FEA=FLmRNA TIER=FL+Stack STK=7 UG=Os.9253 UG_TITLE=Rice (YK426) mRNA, complete cds DEF=Oryza sativa (japonica cultivar-group) cDNA clone:J013000P02, full insert sequence. FL=gb:D83527.1 gb:AY323481.1 gb:AK064936.1 REP_ORG=O. sativa
Os.12805.1.S1_at	11	12013.5	P	0.000244	11	17881.9	P	0.000244	11	13933.1	P	0.000244	11	10347.9	P	0.000244	11	10723.8	P	0.000244	11	18037.5	P	0.000244	11	11689.7	P	0.000244	11	9155.7	P	0.000244	gb:AB001883.1 DB_XREF=gi:3618309 TID=Os.12805.1 CNT=31 FEA=FLmRNA TIER=FL+Stack STK=7 UG=Os.12805 DEF=Oryza sativa (japonica cultivar-group) mRNA for zinc finger protein, complete cds, clone:E10707. PROD=zinc finger protein FL=gb:AK061664.1 gb:AB001883.1 REP_ORG=O. sativa
Os.4600.1.S1_at	11	7912.1	P	0.000244	11	5691.5	P	0.000244	11	7699.5	P	0.000244	11	8497.1	P	0.000244	11	9851.1	P	0.000244	11	6751.7	P	0.000244	11	9199.8	P	0.000244	11	9680.1	P	0.000244	gb:AB098063.1 DB_XREF=gi:33354148 GEN=OsSPDS2 TID=Os.4600.1 CNT=39 FEA=FLmRNA TIER=FL+Stack STK=7 UG=Os.4600 DEF=Oryza sativa (japonica cultivar-group) OsSPDS2 mRNA for aminopropyl transferase, complete cds. PROD=aminopropyl transferase FL=gb:AK067301.1 gb:AB098063.1 gb:AK068518.1 REP_ORG=O. sativa
Os.19289.1.S1_a_at	11	1969	P	0.000244	11	1222.7	P	0.000244	11	2323.4	P	0.000244	11	2319.3	P	0.000244	11	2644.9	P	0.000244	11	1252	P	0.000244	11	2435.1	P	0.000244	11	1968.5	P	0.000244	gb:AB103094.1 DB_XREF=gi:28372346 GEN=OsCRY2 TID=Os.19289.1 CNT=43 FEA=FLmRNA TIER=FL+Stack STK=7 UG=Os.19289 DEF=Oryza sativa (japonica cultivar-group) OsCRY2 mRNA for cryptochrome 2, complete cds. PROD=cryptochrome 2 FL=gb:AK099334.1 gb:AB103094.1 gb:AK065669.1 REP_ORG=O. sativa
Os.1321.1.S1_at	11	9321.6	P	0.000244	11	7717.8	P	0.000244	11	8758.4	P	0.000244	11	9029	P	0.000244	11	9301.3	P	0.000244	11	8046.2	P	0.000244	11	8696.7	P	0.000244	11	8975.6	P	0.000244	gb:AK066648.1 DB_XREF=gi:32976666 TID=Os.1321.1 CNT=32 FEA=FLmRNA TIER=FL+Stack STK=7 UG=Os.1321 UG_TITLE=GDP dissociation inhibitor protein OsGDI1 (OsGDI1) mRNA, complete cds DEF=Oryza sativa (japonica cultivar-group) cDNA clone:J013071E21, full insert sequence. FL=gb:AF016896.1 gb:AK066648.1 REP_ORG=O. sativa
Os.5480.1.S1_at	11	4043.2	P	0.000244	11	5129.5	P	0.000244	11	5804.8	P	0.000244	11	6016.3	P	0.000244	11	4506.2	P	0.000244	11	4715.2	P	0.000244	11	5377.1	P	0.000244	11	6640.5	P	0.000244	gb:AK072675.1 DB_XREF=gi:32982698 TID=Os.5480.1 CNT=22 FEA=FLmRNA TIER=FL+Stack STK=7 UG=Os.5480 UG_TITLE=(japonica cultivar-group) OsCyp3 mRNA for cyclophilin, complete cds DEF=Oryza sativa (japonica cultivar-group) cDNA clone:J023135C15, full insert sequence. FL=gb:AB067654.1 gb:AK072675.1 REP_ORG=O. sativa
Os.11992.1.S1_at	11	2874.4	P	0.000732	11	2762.6	P	0.000732	11	2408.4	P	0.000732	11	3161.1	P	0.000732	11	3316.9	P	0.000732	11	3149.5	P	0.000732	11	2565.9	P	0.000732	11	3130.1	P	0.000732	gb:AK103366.1 DB_XREF=gi:32988575 TID=Os.11992.1 CNT=31 FEA=FLmRNA TIER=FL+Stack STK=7 UG=Os.11992 UG_TITLE=(japonica cultivar-group) RNase L inhibitor-like protein mRNA, complete cds DEF=Oryza sativa (japonica cultivar-group) cDNA clone:J033126O11, full insert sequence. FL=gb:AK103366.1 gb:AK102362.1 gb:AY093583.1 REP_ORG=O. sativa
Os.20028.1.S1_at	11	1378.9	P	0.000244	11	1021.4	P	0.000244	11	1368.4	P	0.000244	11	1310.2	P	0.000244	11	1290.1	P	0.000244	11	946.2	P	0.000244	11	1224.7	P	0.000732	11	997.7	P	0.000244	gb:AF459793.1 DB_XREF=gi:23305050 GEN=WRKY TID=Os.20028.1 CNT=22 FEA=FLmRNA TIER=FL+Stack STK=7 UG=Os.20028 DEF=Oryza sativa (indica cultivar-group) WRKY transcription factor (WRKY) mRNA, complete cds. PROD=WRKY transcription factor FL=gb:AF459793.1 gb:AK103745.1 gb:AK065078.1 REP_ORG=O. sativa
Os.15700.1.S1_at	11	6530.3	P	0.000244	11	3705.8	P	0.000244	11	6661.6	P	0.000244	11	4780.9	P	0.000244	11	6975.8	P	0.000244	11	4559.3	P	0.000244	11	6378.3	P	0.000244	11	5529.2	P	0.000244	gb:AF456329.1 DB_XREF=gi:18251458 TID=Os.15700.1 CNT=26 FEA=FLmRNA TIER=FL+Stack STK=7 UG=Os.15700 DEF=Oryza sativa fructose-6-phosphate-2-kinasefructose-2,6-bisphosphatase mRNA, complete cds. PROD=fructose-6-phosphate-2-kinasefructose-2,6-bisphosphatase FL=gb:AF456329.1 gb:AK072243.1 gb:AK105066.1 gb:AK065086.1 REP_ORG=O. sativa
Os.10235.1.S1_at	11	1502.4	P	0.000244	11	1897.3	P	0.000244	11	2694.8	P	0.000244	11	2317.6	P	0.000244	11	1371.3	P	0.000244	11	1408.1	P	0.000244	11	2271.4	P	0.000244	11	1657.6	P	0.000244	gb:AK119625.1 DB_XREF=gi:37989248 TID=Os.10235.1 CNT=23 FEA=FLmRNA TIER=FL+Stack STK=7 UG=Os.10235 UG_TITLE=(japonica cultivar-group) isolate 20587 AOBP-like protein mRNA, complete cds DEF=Oryza sativa (japonica cultivar-group) cDNA clone:002-117-H10, full insert sequence. FL=gb:AK065816.1 gb:AK104095.1 gb:AY224430.1 gb:AK119625.1 REP_ORG=O. sativa
Os.1851.1.S1_at	11	11759.8	P	0.000244	11	9009.4	P	0.000244	11	11579	P	0.000244	11	11368.3	P	0.000244	11	9417.3	P	0.000244	11	7152	P	0.000244	11	11424.9	P	0.000244	11	10224.8	P	0.000244	gb:AB049822.1 DB_XREF=gi:12082313 GEN=ALS TID=Os.1851.1 CNT=22 FEA=FLmRNA TIER=FL+Stack STK=7 UG=Os.1851 DEF=Oryza sativa ALS mRNA for acetolactate synthase, complete cds, herbicide sensitive wild type. PROD=acetolactate synthase FL=gb:AB049822.1 gb:AB049823.1 gb:AK058963.1 REP_ORG=O. sativa
Os.10309.1.S1_at	11	3185.6	P	0.000244	11	3970.8	P	0.000244	11	3149.2	P	0.000244	11	3574.6	P	0.000244	11	3728.1	P	0.000244	11	3991	P	0.000244	11	2851.7	P	0.000244	11	3477.2	P	0.000244	gb:AK100527.1 DB_XREF=gi:32985736 TID=Os.10309.1 CNT=20 FEA=FLmRNA TIER=FL+Stack STK=7 UG=Os.10309 UG_TITLE=(japonica cultivar-group) cDNA clone:J023101D09, full insert sequence DEF=Oryza sativa (japonica cultivar-group) cDNA clone:J023101D09, full insert sequence. FL=gb:AK059253.1 gb:AB117987.1 gb:AK100527.1 REP_ORG=O. sativa
Os.272.1.S1_at	11	1260.9	P	0.000244	11	547.2	P	0.000244	11	884.7	P	0.000244	11	955.4	P	0.000244	11	1303.5	P	0.000244	11	729.4	P	0.000244	11	1157.2	P	0.000244	11	1119.9	P	0.000244	gb:AB109891.1 DB_XREF=gi:30578175 GEN=PHYA TID=Os.272.1 CNT=15 FEA=FLmRNA TIER=FL+Stack STK=7 UG=Os.272 DEF=Oryza sativa (japonica cultivar-group) PHYA mRNA for phytochrome A, complete cds. PROD=phytochrome A FL=gb:AK072482.1 gb:AB109891.1 REP_ORG=O. sativa
Os.25752.1.S1_at	11	1429.6	P	0.000244	11	1108.4	P	0.000244	11	1068	P	0.000732	11	1028.2	P	0.000244	11	1682.6	P	0.000244	11	1722.4	P	0.000244	11	1397.7	P	0.000244	11	1317.6	P	0.000244	gb:AB109200.1 DB_XREF=gi:30314654 GEN=OsRFC1 TID=Os.25752.1 CNT=15 FEA=FLmRNA TIER=FL+Stack STK=7 UG=Os.25752 DEF=Oryza sativa (japonica cultivar-group) OsRFC1 mRNA for replication factor C 110 kDa subunit, complete cds. PROD=replication factor C 110 kDa subunit FL=gb:AK101875.1 gb:AB109200.1 gb:AK070564.1 gb:AK102991.1 gb:AK060194.1 REP_ORG=O. sativa
Os.2416.1.S1_a_at	11	4146.2	P	0.000244	11	4787.9	P	0.000244	11	3188.1	P	0.000244	11	1782.9	P	0.000244	11	4852	P	0.000244	11	4500	P	0.000244	11	1484.7	P	0.000244	11	1652.9	P	0.000244	gb:AB027428.1 DB_XREF=gi:4884525 TID=Os.2416.1 CNT=14 FEA=FLmRNA TIER=FL+Stack STK=7 UG=Os.2416 DEF=Oryza sativa mRNA for beta 1,3-glucanase, complete cds, clone:E1149. PROD=beta 1,3-glucanase FL=gb:AB027428.1 gb:AK070677.1 gb:AK104862.1 REP_ORG=O. sativa
Os.11988.1.S1_at	11	2651.6	P	0.000244	11	3219.3	P	0.000244	11	2740.9	P	0.000244	11	3619.7	P	0.000244	11	2161.9	P	0.000244	11	2698.8	P	0.000244	11	2613.3	P	0.000244	11	2432.9	P	0.000244	gb:AB077993.1 DB_XREF=gi:19072101 GEN=Roc1 TID=Os.11988.1 CNT=15 FEA=FLmRNA TIER=FL+Stack STK=7 UG=Os.11988 DEF=Oryza sativa mRNA for Roc1, complete cds. PROD=Roc1 FL=gb:AK120496.1 gb:AB077993.1 REP_ORG=O. sativa
Os.4192.1.S1_at	11	3758.9	P	0.000244	11	2857.6	P	0.000244	11	3528.9	P	0.000244	11	3999.4	P	0.000244	11	5156.5	P	0.000244	11	3842.9	P	0.000244	11	2227.2	P	0.000244	11	1554	P	0.000244	gb:AB019240.2 DB_XREF=gi:6045130 GEN=RPR1h TID=Os.4192.1 CNT=13 FEA=FLmRNA TIER=FL+Stack STK=7 UG=Os.4192 DEF=Oryza sativa (indica cultivar-group) mRNA for RPR1h, complete cds. PROD=RPR1h FL=gb:AK111665.1 gb:AB019240.2 gb:AB019186.1 REP_ORG=O. sativa
Os.8926.1.S1_at	11	12.3	A	0.696289	11	19	A	0.5	11	41.8	A	0.633789	11	20.6	A	0.466064	11	3.4	A	0.943848	11	6.2	A	0.850342	11	34.3	A	0.398926	11	31.5	A	0.398926	gb:AB020973.1 DB_XREF=gi:4996283 GEN=Oshsp26 TID=Os.8926.1 CNT=44 FEA=FLmRNA TIER=FL+Stack STK=7 UG=Os.8926 DEF=Oryza sativa mRNA for heat shock protein 26, complete cds. PROD=heat shock protein 26 FL=gb:AK120048.1 gb:AK120045.1 gb:AK063618.1 gb:AB020973.1 REP_ORG=O. sativa
Os.37729.1.S1_s_at	11	15588	P	0.000244	11	12995.1	P	0.000244	11	15015.5	P	0.000244	11	6911.1	P	0.000244	11	18962.7	P	0.000244	11	12277.8	P	0.000244	11	13574.8	P	0.000244	11	9134.5	P	0.000244	gb:AB098712.1 DB_XREF=gi:32188026 GEN=ti TID=Os.37729.1 CNT=23 FEA=FLmRNA TIER=FL+Stack STK=7 UG=Os.37729 DEF=Oryza sativa (japonica cultivar-group) ti mRNA for trypsin inhibitor, complete cds. PROD=trypsin inhibitor FL=gb:U76004.1 gb:AB098712.1 REP_ORG=O. sativa
Os.4166.1.S1_at	11	292	P	0.000732	11	249.3	P	0.001221	11	1472.8	P	0.000244	11	1108.6	P	0.000244	11	179.5	P	0.000244	11	240.5	P	0.000732	11	1369.7	P	0.000244	11	795.4	P	0.000244	gb:D50317.1 DB_XREF=gi:2627057 TID=Os.4166.1 CNT=17 FEA=FLmRNA TIER=FL+Stack STK=7 UG=Os.4166 UG_TITLE=(japonica cultivar-group) mRNA for ADP glucose pyrophosphorylase large subunit, complete cds DEF=Oryza sativa (japonica cultivar-group) mRNA for ADP glucose pyrophosphorylase large subunit, complete cds. FL=gb:AK100910.1 gb:D50317.1 REP_ORG=O. sativa
Os.10032.1.S1_at	11	151.7	P	0.000732	11	162.8	P	0.010742	11	186.4	P	0.00415	11	311.3	P	0.000244	11	84.3	P	0.000244	11	223.5	P	0.00293	11	183.2	P	0.00293	11	345.4	P	0.001953	gb:AB029509.1 DB_XREF=gi:5902927 GEN=OsRac2 TID=Os.10032.1 CNT=17 FEA=FLmRNA TIER=FL+Stack STK=7 UG=Os.10032 DEF=Oryza sativa mRNA for small GTP-binding protein OsRac2, complete cds. PROD=small GTP-binding protein OsRac2 FL=gb:AK101866.1 gb:AB029509.1 REP_ORG=O. sativa
Os.10746.1.S1_a_at	11	305.2	P	0.000732	11	311.4	P	0.000244	11	257.9	P	0.000732	11	325.5	P	0.000244	11	328.4	P	0.000732	11	284.4	P	0.001953	11	252.7	P	0.000244	11	318.4	P	0.00293	gb:AB125308.1 DB_XREF=gi:46917341 GEN=SAPK7 TID=Os.10746.1 CNT=14 FEA=FLmRNA TIER=FL+Stack STK=7 UG=Os.10746 DEF=Oryza sativa (japonica cultivar-group) SAPK7 mRNA for serinethreonine protein kinase SAPK7, complete cds. PROD=serinethreonine protein kinase SAPK7 FL=gb:AB125308.1 gb:AK122087.1 REP_ORG=O. sativa
Os.8664.1.S1_at	11	2667.8	P	0.000244	11	2861.2	P	0.000244	11	3241.7	P	0.000244	11	3069.8	P	0.000244	11	2896	P	0.000244	11	2677.5	P	0.000244	11	2948.9	P	0.000244	11	2920	P	0.000244	gb:AF402793.1 DB_XREF=gi:15430708 TID=Os.8664.1 CNT=11 FEA=FLmRNA TIER=FL+Stack STK=7 UG=Os.8664 DEF=Oryza sativa (japonica cultivar-group) clone RICS4992A putative glutathione S-transferase OsGSTT1 mRNA, complete cds. PROD=putative glutathione S-transferase OsGSTT1 FL=gb:AK104738.1 gb:AF402793.1 gb:AK060166.1 REP_ORG=O. sativa
Os.4610.1.S1_at	11	7050.2	P	0.000244	11	5614.6	P	0.000244	11	5446.6	P	0.000244	11	4610.6	P	0.000244	11	7302.3	P	0.000244	11	6283.1	P	0.000244	11	5047.3	P	0.000244	11	5832.5	P	0.000244	gb:L34039.1 DB_XREF=gi:601870 TID=Os.4610.1 CNT=33 FEA=FLmRNA TIER=FL+Stack STK=7 UG=Os.4610 UG_TITLE=Manganese superoxide dismutase (rmsod1) mRNA, complete cds DEF=Oryza sativa manganese superoxide dismutase (rmsod2) mRNA, complete cds. FL=gb:AK104160.1 gb:AK119904.1 gb:AK070528.1 gb:AK104030.1 gb:L34039.1 gb:L34038.1 gb:L19436.1 REP_ORG=O. sativa
Os.4610.1.A1_at	11	3.6	A	0.780518	11	19.4	A	0.753906	11	2.9	A	0.919434	11	2.2	A	0.953857	11	3.6	A	0.953857	11	2.2	A	0.953857	11	2.7	A	0.962402	11	2.8	A	0.962402	gb:AK104160.1 DB_XREF=gi:32989369 TID=Os.4610.1 CNT=33 FEA=FLmRNA TIER=ConsEnd STK=0 UG=Os.4610 UG_TITLE=Manganese superoxide dismutase (rmsod1) mRNA, complete cds DEF=Oryza sativa (japonica cultivar-group) cDNA clone:006-211-E09, full insert sequence. FL=gb:AK104160.1 gb:AK119904.1 gb:AK070528.1 gb:AK104030.1 gb:L34039.1 gb:L34038.1 gb:L19436.1 REP_ORG=O. sativa
Os.4610.1.A1_s_at	11	411.6	P	0.01416	11	577.5	P	0.001221	11	645.1	P	0.001953	11	476.7	P	0.00415	11	307.9	P	0.023926	11	299.1	P	0.018555	11	292.2	P	0.01416	11	342.8	P	0.018555	gb:AK104160.1 DB_XREF=gi:32989369 TID=Os.4610.1 CNT=33 FEA=FLmRNA TIER=ConsEnd STK=0 UG=Os.4610 UG_TITLE=Manganese superoxide dismutase (rmsod1) mRNA, complete cds DEF=Oryza sativa (japonica cultivar-group) cDNA clone:006-211-E09, full insert sequence. FL=gb:AK104160.1 gb:AK119904.1 gb:AK070528.1 gb:AK104030.1 gb:L34039.1 gb:L34038.1 gb:L19436.1 REP_ORG=O. sativa
Os.12388.1.S1_at	11	23706.3	P	0.000244	11	24142.5	P	0.000244	11	19057.4	P	0.000244	11	17201.5	P	0.000244	11	30436.7	P	0.000244	11	27765	P	0.000244	11	20725.6	P	0.000244	11	19001.7	P	0.000244	gb:AF039573.1 DB_XREF=gi:2773153 GEN=Asr1 TID=Os.12388.1 CNT=281 FEA=FLmRNA TIER=FL+Stack STK=6 UG=Os.12388 DEF=Oryza sativa abscisic acid- and stress-inducible protein (Asr1) mRNA, complete cds. PROD=abscisic acid- and stress-inducible protein FL=gb:AK119547.1 gb:AK064892.1 gb:AK104677.1 gb:AK119208.1 gb:AF039573.1 REP_ORG=O. sativa
Os.12388.1.S1_x_at	11	21452.9	P	0.000244	11	23884.5	P	0.000244	11	17548.8	P	0.000244	11	16178.2	P	0.000244	11	26572.3	P	0.000244	11	25203.9	P	0.000244	11	19371.9	P	0.000244	11	17993.1	P	0.000244	gb:AF039573.1 DB_XREF=gi:2773153 GEN=Asr1 TID=Os.12388.1 CNT=281 FEA=FLmRNA TIER=FL+Stack STK=6 UG=Os.12388 DEF=Oryza sativa abscisic acid- and stress-inducible protein (Asr1) mRNA, complete cds. PROD=abscisic acid- and stress-inducible protein FL=gb:AK119547.1 gb:AK064892.1 gb:AK104677.1 gb:AK119208.1 gb:AF039573.1 REP_ORG=O. sativa
Os.12393.2.S1_at	10	24529.4	P	0.000488	10	26964.5	P	0.000488	10	35079.9	P	0.000488	10	26168.8	P	0.000488	10	24162.7	P	0.000488	10	23042.7	P	0.000488	10	41344.5	P	0.000488	10	36876.7	P	0.000488	gb:D30763.1 DB_XREF=gi:505134 TID=Os.12393.2 CNT=205 FEA=FLmRNA TIER=FL+Stack STK=6 UG=Os.12393 DEF=Oryza sativa (japonica cultivar-group) mRNA for ferredoxin, complete cds. PROD=ferredoxin FL=gb:AK119605.1 gb:AY072818.1 gb:AK119206.1 gb:D30763.1 gb:AK061654.1 gb:AK119709.1 gb:AK120393.1 REP_ORG=O. sativa
Os.12393.2.S1_s_at	11	17979.2	P	0.000244	11	17859	P	0.000244	11	26579.9	P	0.000244	11	20405.3	P	0.000244	11	16866	P	0.000244	11	16270.2	P	0.000244	11	30444.2	P	0.000244	11	25714.1	P	0.000244	gb:D30763.1 DB_XREF=gi:505134 TID=Os.12393.2 CNT=205 FEA=FLmRNA TIER=FL+Stack STK=6 UG=Os.12393 DEF=Oryza sativa (japonica cultivar-group) mRNA for ferredoxin, complete cds. PROD=ferredoxin FL=gb:AK119605.1 gb:AY072818.1 gb:AK119206.1 gb:D30763.1 gb:AK061654.1 gb:AK119709.1 gb:AK120393.1 REP_ORG=O. sativa
Os.12393.2.S1_x_at	11	26080.3	P	0.000244	11	29462.9	P	0.000244	11	34604.2	P	0.000244	11	25357	P	0.000244	11	27877.9	P	0.000244	11	24880.8	P	0.000244	11	42507.4	P	0.000244	11	37622.3	P	0.000244	gb:D30763.1 DB_XREF=gi:505134 TID=Os.12393.2 CNT=205 FEA=FLmRNA TIER=FL+Stack STK=6 UG=Os.12393 DEF=Oryza sativa (japonica cultivar-group) mRNA for ferredoxin, complete cds. PROD=ferredoxin FL=gb:AK119605.1 gb:AY072818.1 gb:AK119206.1 gb:D30763.1 gb:AK061654.1 gb:AK119709.1 gb:AK120393.1 REP_ORG=O. sativa
Os.4831.1.S1_a_at	11	17510.8	P	0.000244	11	16152.1	P	0.000244	11	20612.9	P	0.000244	11	17055.2	P	0.000244	11	15566.7	P	0.000244	11	13988.4	P	0.000244	11	19893.7	P	0.000244	11	17003.8	P	0.000244	gb:AF145053.1 DB_XREF=gi:6525064 GEN=tufA TID=Os.4831.1 CNT=68 FEA=FLmRNA TIER=FL+Stack STK=6 UG=Os.4831 DEF=Oryza sativa chloroplast translational elongation factor Tu (tufA) mRNA, complete cds; nuclear gene for chloroplast product. PROD=chloroplast translational elongation factor Tu FL=gb:AF145053.1 gb:AK104785.1 gb:AK119587.1 gb:AK064937.1 REP_ORG=O. sativa
Os.12610.1.S1_at	11	15354.3	P	0.000244	11	19933.9	P	0.000244	11	10343.2	P	0.000244	11	11547.5	P	0.000244	11	15724	P	0.000244	11	17795	P	0.000244	11	9636.4	P	0.000244	11	11280.4	P	0.000244	gb:AF155333.2 DB_XREF=gi:5148935 TID=Os.12610.1 CNT=96 FEA=FLmRNA TIER=FL+Stack STK=6 UG=Os.12610 DEF=Oryza sativa NADP-specific isocitrate dehydrogenase mRNA, complete cds. PROD=NADP-specific isocitrate dehydrogenase FL=gb:AF155333.2 gb:AK061752.1 REP_ORG=O. sativa
Os.3420.1.S1_at	11	10267.8	P	0.000244	11	11407.4	P	0.000244	11	11095.6	P	0.000244	11	13117.8	P	0.000244	11	9885.9	P	0.000244	11	12167.9	P	0.000244	11	11912.8	P	0.000244	11	14353.4	P	0.000244	gb:AB047313.1 DB_XREF=gi:30409355 GEN=OsRAc1 TID=Os.3420.1 CNT=45 FEA=FLmRNA TIER=FL+Stack STK=6 UG=Os.3420 DEF=Oryza sativa (japonica cultivar-group) OsRAc1 mRNA for actin, complete cds. PROD=actin FL=gb:AK100267.1 gb:AK058421.1 gb:AB047313.1 REP_ORG=O. sativa
Os.3420.1.S1_s_at	11	7354.7	P	0.000244	11	9462.2	P	0.000244	11	9039.7	P	0.000244	11	11389.5	P	0.000244	11	5319.5	P	0.000244	11	9610.5	P	0.000244	11	9048.3	P	0.000244	11	8591.2	P	0.000244	gb:AB047313.1 DB_XREF=gi:30409355 GEN=OsRAc1 TID=Os.3420.1 CNT=45 FEA=FLmRNA TIER=FL+Stack STK=6 UG=Os.3420 DEF=Oryza sativa (japonica cultivar-group) OsRAc1 mRNA for actin, complete cds. PROD=actin FL=gb:AK100267.1 gb:AK058421.1 gb:AB047313.1 REP_ORG=O. sativa
Os.5933.1.S1_at	11	18938.8	P	0.000244	11	21009.4	P	0.000244	11	19260.2	P	0.000244	11	18946.1	P	0.000244	11	21352.1	P	0.000244	11	21027.6	P	0.000244	11	20896.1	P	0.000244	11	21233	P	0.000244	gb:AY554029.1 DB_XREF=gi:46242598 GEN=hox16 TID=Os.5933.1 CNT=51 FEA=FLmRNA TIER=FL+Stack STK=6 UG=Os.5933 DEF=Oryza sativa (japonica cultivar-group) clone R4057 Hox16 (hox16) mRNA, complete cds. PROD=Hox16 FL=gb:AY559045.1 gb:AK119592.1 gb:AK058364.1 gb:AY554029.1 REP_ORG=O. sativa
Os.1606.1.S1_at	11	6958.9	P	0.000244	11	4894.2	P	0.000244	11	9748.5	P	0.000244	11	4577.2	P	0.000244	11	9513.6	P	0.000244	11	4061.9	P	0.000244	11	12279.7	P	0.000244	11	9086.7	P	0.000244	gb:AK111969.1 DB_XREF=gi:37988632 TID=Os.1606.1 CNT=31 FEA=FLmRNA TIER=FL+Stack STK=6 UG=Os.1606 UG_TITLE=(japonica cultivar-group) OsTATC (B1080D07.14), mRNA DEF=Oryza sativa (japonica cultivar-group) cDNA clone:006-211-C11, full insert sequence. FL=gb:AY303697.1 gb:AK111969.1 REP_ORG=O. sativa
Os.11944.1.S2_s_at	11	8444.4	P	0.000244	11	13103.7	P	0.000244	11	12263.2	P	0.000244	11	13321.7	P	0.000244	11	7116	P	0.000244	11	9349.6	P	0.000244	11	9306.4	P	0.000244	11	8985.5	P	0.000244	gb:AK058899.1 DB_XREF=gi:32968917 TID=Os.11944.1 CNT=53 FEA=FLmRNA TIER=FL+Stack STK=6 UG=Os.11944 UG_TITLE=(japonica cultivar-group) DRE binding factor 2 (DBF2) mRNA, complete cds DEF=Oryza sativa (japonica cultivar-group) cDNA clone:001-008-A04, full insert sequence. FL=gb:AY305028.1 gb:AK070758.1 gb:AK058899.1 REP_ORG=O. sativa
Os.11944.1.S1_at	11	1937	P	0.000244	11	2694.4	P	0.000244	11	3690.6	P	0.000244	11	1846.2	P	0.000244	11	1851.8	P	0.000244	11	2519.3	P	0.000244	11	2102.8	P	0.000244	11	2294	P	0.000244	gb:AK070758.1 DB_XREF=gi:32980781 TID=Os.11944.1 CNT=53 FEA=FLmRNA TIER=FL STK=1 UG=Os.11944 UG_TITLE=(japonica cultivar-group) DRE binding factor 2 (DBF2) mRNA, complete cds DEF=Oryza sativa (japonica cultivar-group) cDNA clone:J023067F14, full insert sequence. FL=gb:AY305028.1 gb:AK070758.1 gb:AK058899.1 REP_ORG=O. sativa
Os.10803.1.S2_at	11	1990.7	P	0.000244	11	1761.5	P	0.000244	11	1614.3	P	0.000244	11	2155.1	P	0.000244	11	1750	P	0.000244	11	1762.2	P	0.000244	11	1396.2	P	0.000244	11	1512.5	P	0.000244	gb:U27350.1 DB_XREF=gi:1009709 GEN=Pdc2 TID=Os.10803.1 CNT=51 FEA=FLmRNA TIER=FL+Stack STK=6 UG=Os.10803 DEF=Oryza sativa pyruvate decarboxylase 2 (Pdc2) mRNA, complete cds. PROD=pyruvate decarboxylase 2 FL=gb:AK119500.1 gb:U27350.1 gb:AK101594.1 REP_ORG=O. sativa
Os.10803.1.S1_at	11	496.2	P	0.023926	11	595.2	P	0.023926	11	609.3	P	0.030273	11	654.7	P	0.030273	11	453.2	P	0.046143	11	367.8	P	0.023926	11	365.3	A	0.111572	11	292.3	A	0.080566	gb:AK119500.1 DB_XREF=gi:37989123 TID=Os.10803.1 CNT=51 FEA=FLmRNA TIER=FL STK=1 UG=Os.10803 UG_TITLE=Pyruvate decarboxylase 2 (Pdc2) mRNA, complete cds DEF=Oryza sativa (japonica cultivar-group) cDNA clone:001-134-E07, full insert sequence. FL=gb:AK119500.1 gb:U27350.1 gb:AK101594.1 REP_ORG=O. sativa
Os.12701.1.S2_at	11	23572.5	P	0.000244	11	25356.3	P	0.000244	11	21490.1	P	0.000244	11	16305.6	P	0.000244	11	24680.5	P	0.000244	11	22653	P	0.000244	11	22280.3	P	0.000244	11	17656.5	P	0.000244	gb:AK071913.1 DB_XREF=gi:32981936 TID=Os.12701.1 CNT=50 FEA=FLmRNA TIER=FL+Stack STK=6 UG=Os.12701 UG_TITLE=(japonica cultivar-group) mRNA for oryzain alpha, complete cds DEF=Oryza sativa (japonica cultivar-group) cDNA clone:J013065M08, full insert sequence. FL=gb:AK071913.1 gb:AK098910.1 gb:D90406.1 gb:AK061729.1 gb:AK121500.1 REP_ORG=O. sativa
Os.12701.1.S1_at	11	10186.9	P	0.000244	11	9555.3	P	0.000244	11	7588.3	P	0.000244	11	5323.3	P	0.000244	11	5866.4	P	0.000244	11	5423.5	P	0.000244	11	3991.3	P	0.000244	11	2891.7	P	0.000244	gb:AK121500.1 DB_XREF=gi:37991123 TID=Os.12701.1 CNT=50 FEA=FLmRNA TIER=FL STK=1 UG=Os.12701 UG_TITLE=(japonica cultivar-group) mRNA for oryzain alpha, complete cds DEF=Oryza sativa (japonica cultivar-group) cDNA clone:J033022A11, full insert sequence. FL=gb:AK071913.1 gb:AK098910.1 gb:D90406.1 gb:AK061729.1 gb:AK121500.1 REP_ORG=O. sativa
Os.12691.1.A1_a_at	11	21730.1	P	0.000244	11	23199.6	P	0.000244	11	23228.4	P	0.000244	11	20034.1	P	0.000244	11	25039.3	P	0.000244	11	21402.3	P	0.000244	11	24560.7	P	0.000244	11	20525.5	P	0.000244	gb:AK101076.1 DB_XREF=gi:32986285 TID=Os.12691.1 CNT=27 FEA=FLmRNA TIER=FL+Stack STK=6 UG=Os.12691 UG_TITLE=(japonica cultivar-group) OsEIL1 mRNA for ethylene-insensitive-3-like protein, complete cds DEF=Oryza sativa (japonica cultivar-group) cDNA clone:J033024C06, full insert sequence. FL=gb:AK101076.1 gb:AB074971.1 REP_ORG=O. sativa
Os.12691.1.A1_x_at	11	10069.6	P	0.000244	11	8343.9	P	0.000244	11	9337.5	P	0.000244	11	8962.8	P	0.000244	11	11395.7	P	0.000244	11	9379.7	P	0.000244	11	9085.7	P	0.000244	11	8398.6	P	0.000244	gb:AK101076.1 DB_XREF=gi:32986285 TID=Os.12691.1 CNT=27 FEA=FLmRNA TIER=FL+Stack STK=6 UG=Os.12691 UG_TITLE=(japonica cultivar-group) OsEIL1 mRNA for ethylene-insensitive-3-like protein, complete cds DEF=Oryza sativa (japonica cultivar-group) cDNA clone:J033024C06, full insert sequence. FL=gb:AK101076.1 gb:AB074971.1 REP_ORG=O. sativa
Os.3729.1.S1_at	11	8861.6	P	0.000244	11	8826.6	P	0.000244	11	10049.5	P	0.000244	11	3132.3	P	0.000244	11	7883.6	P	0.000244	11	7977.5	P	0.000244	11	6639.7	P	0.000244	11	4321.2	P	0.000244	gb:AB059238.1 DB_XREF=gi:15887005 GEN=IAI2 TID=Os.3729.1 CNT=24 FEA=FLmRNA TIER=FL+Stack STK=6 UG=Os.3729 DEF=Oryza sativa IAI2 mRNA for wound induced protein homolog, complete cds. PROD=wound induced protein homolog FL=gb:AK059239.1 gb:AB059238.1 REP_ORG=O. sativa
Os.3416.1.S1_a_at	11	2403.2	P	0.000244	11	3909.6	P	0.000244	11	2609.3	P	0.000244	11	3689.4	P	0.000244	11	1864.1	P	0.000244	11	2901.3	P	0.000244	11	2152.1	P	0.000244	11	2232.9	P	0.000244	gb:AB016765.1 DB_XREF=gi:3410960 GEN=epsp-s TID=Os.3416.1 CNT=30 FEA=FLmRNA TIER=FL+Stack STK=6 UG=Os.3416 DEF=Oryza sativa (japonica cultivar-group) mRNA for 3-phosphoshikimate 1-carboxyvinyltransferase, complete cds. PROD=3-phosphoshikimate 1-carboxyvinyltransferase FL=gb:AF413082.1 gb:AB016765.1 REP_ORG=O. sativa
Os.3416.1.S1_at	11	4474.8	P	0.000244	11	6611	P	0.000244	11	4204.7	P	0.000244	11	5945	P	0.000244	11	4094.4	P	0.000244	11	5868.3	P	0.000244	11	4060.8	P	0.000244	11	4683.1	P	0.000244	gb:AB016765.1 DB_XREF=gi:3410960 GEN=epsp-s TID=Os.3416.1 CNT=30 FEA=FLmRNA TIER=FL+Stack STK=6 UG=Os.3416 DEF=Oryza sativa (japonica cultivar-group) mRNA for 3-phosphoshikimate 1-carboxyvinyltransferase, complete cds. PROD=3-phosphoshikimate 1-carboxyvinyltransferase FL=gb:AF413082.1 gb:AB016765.1 REP_ORG=O. sativa
Os.26409.1.S1_a_at	11	1251.2	P	0.000244	11	1303.1	P	0.000244	11	1140.1	P	0.000244	11	1195.9	P	0.000244	11	1347.3	P	0.000244	11	1254.9	P	0.000244	11	1030	P	0.000244	11	1190.3	P	0.000244	gb:AK070934.1 DB_XREF=gi:32980957 TID=Os.26409.1 CNT=35 FEA=FLmRNA TIER=FL+Stack STK=6 UG=Os.26409 UG_TITLE=O.sativa mRNA for chilling-inducible protein DEF=Oryza sativa (japonica cultivar-group) cDNA clone:J023064K13, full insert sequence. FL=gb:AY224436.1 gb:AK070934.1 REP_ORG=O. sativa
Os.26409.2.S1_s_at	11	1797.1	P	0.000244	11	1917.4	P	0.000244	11	1470.2	P	0.000244	11	1601.8	P	0.000244	11	2956.9	P	0.000732	11	1966.9	P	0.000244	11	1907.4	P	0.000732	11	1706.3	P	0.000244	gb:AK058901.1 DB_XREF=gi:32968919 TID=Os.26409.2 CNT=1 FEA=FLmRNA TIER=FL STK=1 UG=Os.26409 UG_TITLE=O.sativa mRNA for chilling-inducible protein DEF=Oryza sativa (japonica cultivar-group) cDNA clone:001-008-A08, full insert sequence. FL=gb:AK058901.1 REP_ORG=O. sativa
Os.3706.1.S1_at	11	3373.8	P	0.000244	11	3349.8	P	0.000244	11	3540	P	0.000244	11	3799.8	P	0.000244	11	3965.3	P	0.000244	11	3838	P	0.000244	11	3791	P	0.000244	11	3591.9	P	0.000244	gb:AB026562.1 DB_XREF=gi:8671499 GEN=OsPAG1 TID=Os.3706.1 CNT=31 FEA=FLmRNA TIER=FL+Stack STK=6 UG=Os.3706 DEF=Oryza sativa (japonica cultivar-group) OsPAG1 mRNA for alpha 7 subunit of 20S proteasome, complete cds. PROD=alpha 7 subunit of 20S proteasome FL=gb:AK103541.1 gb:AK061784.1 gb:AB026562.1 REP_ORG=O. sativa
Os.2247.1.S1_at	11	13299	P	0.000244	11	14854.5	P	0.000244	11	11143.4	P	0.000244	11	9923.1	P	0.000244	11	16575.6	P	0.000244	11	18912.1	P	0.000244	11	12271.7	P	0.000244	11	10561.8	P	0.000244	gb:AF093630.1 DB_XREF=gi:3885883 GEN=RPL21 TID=Os.2247.1 CNT=21 FEA=FLmRNA TIER=FL+Stack STK=6 UG=Os.2247 DEF=Oryza sativa 60S ribosomal protein L21 (RPL21) mRNA, complete cds. PROD=60S ribosomal protein L21 FL=gb:AF093630.1 REP_ORG=O. sativa
Os.27893.1.S2_at	11	3797.4	P	0.000244	11	4065.6	P	0.000244	11	3878.6	P	0.000244	11	4312.7	P	0.000244	11	3673.9	P	0.000244	11	3734.4	P	0.000244	11	3628.5	P	0.000244	11	3858.8	P	0.000244	gb:AK060771.1 DB_XREF=gi:32970789 TID=Os.27893.1 CNT=25 FEA=FLmRNA TIER=FL+Stack STK=6 UG=Os.27893 UG_TITLE=(japonica cultivar-group) kiaa0078 protein (P0674H09.22), mRNA DEF=Oryza sativa (japonica cultivar-group) cDNA clone:001-033-B04, full insert sequence. FL=gb:AY318757.1 gb:AK072812.1 gb:AY288943.1 gb:AK060771.1 gb:AK099099.1 gb:AK072409.1 REP_ORG=O. sativa
Os.27893.1.S1_at	11	1287.8	P	0.000244	11	1388.2	P	0.000244	11	1331.8	P	0.000244	11	1334.8	P	0.000244	11	1173.3	P	0.000244	11	1247.5	P	0.000244	11	825.7	P	0.000244	11	1380	P	0.000244	gb:AK072409.1 DB_XREF=gi:32982432 TID=Os.27893.1 CNT=25 FEA=FLmRNA TIER=FL STK=1 UG=Os.27893 UG_TITLE=(japonica cultivar-group) kiaa0078 protein (P0674H09.22), mRNA DEF=Oryza sativa (japonica cultivar-group) cDNA clone:J023083F05, full insert sequence. FL=gb:AY318757.1 gb:AK072812.1 gb:AY288943.1 gb:AK060771.1 gb:AK099099.1 gb:AK072409.1 REP_ORG=O. sativa
Os.170.1.S1_at	11	1091.4	P	0.001221	11	1298.1	P	0.001953	11	1069	P	0.001953	11	1118	P	0.001953	11	1585.2	P	0.000244	11	1295.4	P	0.000244	11	485.1	P	0.00415	11	641.9	P	0.00415	gb:AB003195.1 DB_XREF=gi:2425169 TID=Os.170.1 CNT=19 FEA=FLmRNA TIER=FL+Stack STK=6 UG=Os.170 DEF=Oryza sativa (japonica cultivar-group) mRNA for basic class III chitinase OsChib3b, complete cds. PROD=basic class III chitinase OsChib3b FL=gb:AK099172.1 gb:AK058878.1 gb:AB003195.1 gb:AK103976.1 gb:AK104120.1 gb:D55711.1 REP_ORG=O. sativa
Os.6039.1.S1_at	11	2381.5	P	0.000244	11	2535.7	P	0.000244	11	2712.9	P	0.000244	11	2362.9	P	0.000244	11	2147.7	P	0.000244	11	2699.8	P	0.000244	11	2605.9	P	0.000244	11	2329.8	P	0.000244	gb:AB101648.1 DB_XREF=gi:31339102 GEN=Roc5 TID=Os.6039.1 CNT=18 FEA=FLmRNA TIER=FL+Stack STK=6 UG=Os.6039 DEF=Oryza sativa (japonica cultivar-group) Roc5 mRNA for GL2-type homeodomain protein, complete cds. PROD=GL2-type homeodomain protein FL=gb:AK111544.1 gb:AB101648.1 REP_ORG=O. sativa
Os.5694.1.S1_at	11	20634.8	P	0.000244	11	22541.1	P	0.000244	11	23096.3	P	0.000244	11	16589	P	0.000244	11	19944.2	P	0.000244	11	16088.8	P	0.000244	11	21884.9	P	0.000244	11	14877.9	P	0.000244	gb:AK105925.1 DB_XREF=gi:32991134 TID=Os.5694.1 CNT=16 FEA=FLmRNA TIER=FL+Stack STK=6 UG=Os.5694 UG_TITLE=(japonica cultivar-group) isolate 23496 H+-transporting ATP synthase chain 9-like protein mRNA, complete cds DEF=Oryza sativa (japonica cultivar-group) cDNA clone:001-205-A08, full insert sequence. FL=gb:AK066019.1 gb:AY224460.1 gb:AK105925.1 REP_ORG=O. sativa
Os.1385.1.S1_at	11	2657.7	P	0.000732	11	2102.7	P	0.000732	11	5083.6	P	0.000732	11	3984.2	P	0.000732	11	4169.8	P	0.000732	11	3606.2	P	0.001221	11	4059.6	P	0.000732	11	5937.2	P	0.000732	gb:AF443600.1 DB_XREF=gi:17149107 TID=Os.1385.1 CNT=14 FEA=FLmRNA TIER=FL+Stack STK=6 UG=Os.1385 DEF=Oryza sativa endo-1,3-beta-glucanase mRNA, complete cds. PROD=endo-1,3-beta-glucanase FL=gb:AK070056.1 gb:AF443600.1 gb:AF030166.1 REP_ORG=O. sativa
Os.3400.1.S1_s_at	11	1137.5	P	0.000244	11	530.5	P	0.001221	11	750.3	P	0.000732	11	737.9	P	0.000732	11	1080.1	P	0.000732	11	590.4	P	0.001953	11	805.2	P	0.001953	11	807.2	P	0.000732	gb:AB001888.1 DB_XREF=gi:3618319 TID=Os.3400.1 CNT=19 FEA=FLmRNA TIER=FL+Stack STK=6 UG=Os.3400 DEF=Oryza sativa (japonica cultivar-group) mRNA for zinc finger protein, complete cds, clone:S3574. PROD=zinc finger protein FL=gb:AK071630.1 gb:AB001888.1 REP_ORG=O. sativa
Os.15703.1.S1_at	11	2380.9	P	0.000244	11	2161.8	P	0.000244	11	2439.7	P	0.000244	11	2629.2	P	0.000244	11	2323.7	P	0.000244	11	2203.2	P	0.000244	11	2382.2	P	0.000244	11	2460.6	P	0.000244	gb:AB031299.1 DB_XREF=gi:18146836 GEN=Os21D7 TID=Os.15703.1 CNT=14 FEA=FLmRNA TIER=FL+Stack STK=6 UG=Os.15703 DEF=Oryza sativa (japonica cultivar-group) Os21D7 mRNA, complete cds. PROD=21D7 FL=gb:AK100985.1 gb:AK101536.1 gb:AK059017.1 gb:AB031299.1 REP_ORG=O. sativa
Os.15306.1.S1_a_at	11	2204	P	0.000732	11	1424.9	P	0.000732	11	1532.3	P	0.000732	11	1618	P	0.000732	11	2432.2	P	0.000732	11	2225.4	P	0.000732	11	1865.6	P	0.000244	11	2101.1	P	0.000732	gb:AK071221.1 DB_XREF=gi:32981244 TID=Os.15306.1 CNT=12 FEA=FLmRNA TIER=FL+Stack STK=6 UG=Os.15306 UG_TITLE=(japonica cultivar-group) P0456B03.1 (P0456B03.1), mRNA DEF=Oryza sativa (japonica cultivar-group) cDNA clone:J023088C02, full insert sequence. FL=gb:AB096083.1 gb:AK060461.1 gb:AK071221.1 REP_ORG=O. sativa
Os.4987.1.S1_at	11	443.5	P	0.00415	11	423.7	P	0.00415	11	518.1	P	0.010742	11	611.5	P	0.00293	11	424.6	P	0.001221	11	454.9	P	0.001953	11	509.4	P	0.001953	11	644.9	P	0.001221	gb:AY382617.1 DB_XREF=gi:37030051 GEN=APx3 TID=Os.4987.1 CNT=11 FEA=FLmRNA TIER=FL+Stack STK=6 UG=Os.4987 DEF=Oryza sativa (indica cultivar-group) putative peroxisome-bound ascorbate peroxidase (APx3) mRNA, complete cds. PROD=putative peroxisome-bound ascorbate peroxidase FL=gb:AY382617.1 REP_ORG=O. sativa
Os.8502.7.S1_x_at	11	44.8	A	0.432373	11	7	A	0.72583	11	29.8	A	0.466064	11	4.6	A	0.72583	11	3.3	A	0.932373	11	3.8	A	0.850342	11	10.4	A	0.466064	11	4.9	A	0.696289	gb:BI804490 DB_XREF=gi:16577194 DB_XREF=H138C11 CLONE=H138C11 TID=Os.8502.7 CNT=24 FEA=EST TIER=Stack STK=22 UG=Os.8502 UG_TITLE=MRNA for prolamin, complete cds, clone:lambda RM4 REP_ORG=O. sativa
Os.2209.1.S1_at	11	354.9	P	0.000244	11	243.8	P	0.000244	11	341.8	P	0.000244	11	400.1	P	0.000244	11	466.2	P	0.000244	11	597.1	P	0.001221	11	340.9	P	0.000244	11	140.1	P	0.000732	gb:AF032971.1 DB_XREF=gi:2655284 GEN=GER1 TID=Os.2209.1 CNT=15 FEA=FLmRNA TIER=FL+Stack STK=6 UG=Os.2209 DEF=Oryza sativa germin-like protein 1 (GER1) mRNA, complete cds. PROD=germin-like protein 1 FL=gb:AF032971.1 gb:AK059338.1 REP_ORG=O. sativa
Os.10166.1.S1_at	11	1165.9	P	0.000244	11	1340.2	P	0.000244	11	2809	P	0.000244	11	2261.7	P	0.000244	11	1510.4	P	0.000244	11	1822.9	P	0.000244	11	1527.5	P	0.000244	11	2455.9	P	0.000244	gb:AB096140.1 DB_XREF=gi:30793456 GEN=chia4a TID=Os.10166.1 CNT=14 FEA=FLmRNA TIER=FL+Stack STK=6 UG=Os.10166 DEF=Oryza sativa (japonica cultivar-group) chia4a mRNA for chitinase, complete cds. PROD=chitinase FL=gb:AK104426.1 gb:AK071013.1 gb:AK104242.1 gb:AB096140.1 REP_ORG=O. sativa
Os.4766.1.S1_at	11	1085.5	P	0.000244	11	1115.4	P	0.000244	11	602.5	P	0.000244	11	490.5	P	0.000244	11	1199.1	P	0.000244	11	1309.9	P	0.000244	11	407.6	P	0.000244	11	416.2	P	0.000244	gb:AK103834.1 DB_XREF=gi:32989043 TID=Os.4766.1 CNT=15 FEA=FLmRNA TIER=FL+Stack STK=6 UG=Os.4766 UG_TITLE=(japonica cultivar-group) putative zinc finger protein ID1 (OSJNBa0006I13.11), mRNA DEF=Oryza sativa (japonica cultivar-group) cDNA clone:J033148E16, full insert sequence. FL=gb:AK103834.1 gb:AF050200.1 gb:AK102331.1 REP_ORG=O. sativa
Os.38745.1.S1_at	11	1028.1	P	0.000244	11	1266.4	P	0.000244	11	1260.1	P	0.000244	11	1319.5	P	0.000244	11	847.5	P	0.000244	11	1207.4	P	0.000244	11	1056.7	P	0.000244	11	1125.7	P	0.000244	gb:AK071838.1 DB_XREF=gi:32981861 TID=Os.38745.1 CNT=16 FEA=FLmRNA TIER=FL+Stack STK=6 UG=Os.38745 UG_TITLE=Protein phosphatase 2A mRNA, complete cds DEF=Oryza sativa (japonica cultivar-group) cDNA clone:J023115P10, full insert sequence. FL=gb:U49113.1 gb:AK071838.1 REP_ORG=O. sativa
Os.323.1.S1_at	11	1583.1	P	0.00293	11	1706.2	P	0.00415	11	596.2	P	0.023926	11	217.8	P	0.030273	11	1733.4	P	0.001953	11	2681.6	P	0.001953	11	105.4	P	0.030273	11	400.6	P	0.018555	gb:AF251277.1 DB_XREF=gi:12005672 GEN=PR-1a TID=Os.323.1 CNT=10 FEA=FLmRNA TIER=FL+Stack STK=6 UG=Os.323 DEF=Oryza sativa subsp. japonica acidic PR-1 type pathogenesis-related protein PR-1a (PR-1a) mRNA, complete cds. PROD=acidic PR-1 type pathogenesis-related proteinPR-1a FL=gb:AF251277.1 REP_ORG=O. sativa
Os.10933.1.S1_at	11	105.8	P	0.018555	11	175.7	P	0.001953	11	45.1	A	0.246094	11	102.5	P	0.023926	11	128.6	P	0.00415	11	171.1	P	0.001953	11	95.8	P	0.037598	11	154.6	P	0.008057	gb:D26536.1 DB_XREF=gi:454878 TID=Os.10933.1 CNT=12 FEA=FLmRNA TIER=FL+Stack STK=6 UG=Os.10933 DEF=Oryza sativa (japonica cultivar-group) mRNA for WSI18 protein induced by water stress, complete cds. PROD=WSI18 protein induced by water stress FL=gb:AK073837.1 gb:AK064074.1 gb:D26536.1 REP_ORG=O. sativa
Os.4184.1.S1_at	11	1.9	A	0.718262	11	1.3	A	0.953857	11	1.9	A	0.870361	11	1	A	0.633789	11	1.1	A	0.904785	11	2.1	A	0.943848	11	5.2	A	0.601074	11	2.2	A	0.870361	gb:AB028131.1 DB_XREF=gi:4996643 TID=Os.4184.1 CNT=9 FEA=FLmRNA TIER=FL+Stack STK=6 UG=Os.4184 DEF=Oryza sativa mRNA for Dof zinc finger protein, complete cds. PROD=Dof zinc finger protein FL=gb:AB028131.1 gb:AK107294.1 REP_ORG=O. sativa
Os.12290.1.S1_at	11	5932.3	P	0.000244	11	6532.9	P	0.000244	11	5325.9	P	0.000732	11	5664.2	P	0.000244	11	6268.8	P	0.000244	11	7405.4	P	0.000244	11	4761.3	P	0.000244	11	4246.1	P	0.000244	gb:D21130.1 DB_XREF=gi:415316 GEN=YK704 TID=Os.12290.1 CNT=140 FEA=FLmRNA TIER=FL STK=5 UG=Os.12290 DEF=Rice mRNA for acidic ribosomal protein P0, complete cds. PROD=acidic ribosomal protein P0 FL=gb:AK064857.1 gb:D21130.1 gb:AK062008.1 REP_ORG=O. sativa
Os.46402.1.S1_at	11	8427	P	0.000244	11	8679.7	P	0.000244	11	8801.3	P	0.000244	11	9761.7	P	0.000244	11	6882.8	P	0.000244	11	7611.5	P	0.000244	11	8784.8	P	0.000244	11	9167.8	P	0.000244	gb:AY554050.1 DB_XREF=gi:45602862 GEN=DRR1 TID=Os.46402.1 CNT=42 FEA=FLmRNA TIER=FL STK=5 UG=Os.46402 DEF=Oryza sativa (japonica cultivar-group) drought-induced hydrophobic protein (DRR1) mRNA, complete cds. PROD=drought-induced hydrophobic protein FL=gb:AK121089.1 gb:AY554050.1 REP_ORG=O. sativa
Os.6634.1.S1_at	11	9896.1	P	0.000244	11	12607.6	P	0.000244	11	9463.7	P	0.000244	11	13252.2	P	0.000244	11	9904.9	P	0.000244	11	13689.8	P	0.000244	11	10996.8	P	0.000244	11	12443.2	P	0.000244	gb:AB050624.1 DB_XREF=gi:21698921 TID=Os.6634.1 CNT=69 FEA=FLmRNA TIER=FL STK=5 UG=Os.6634 UG_TITLE=OsAK mRNA for adenosine kinase, complete cds DEF=Oryza sativa OsAK mRNA for adenosine kinase, complete cds. FL=gb:AK101791.1 gb:AB050624.1 gb:AK059771.1 gb:AK059188.1 REP_ORG=O. sativa
Os.317.1.S1_at	11	4705.2	P	0.000244	11	4571.2	P	0.000244	11	4411	P	0.000244	11	5296.5	P	0.000244	11	5561.8	P	0.000244	11	5674.3	P	0.000244	11	5828.6	P	0.000244	11	5918.9	P	0.000244	gb:AB033537.1 DB_XREF=gi:11094193 GEN=OsRPT6 TID=Os.317.1 CNT=43 FEA=FLmRNA TIER=FL STK=5 UG=Os.317 DEF=Oryza sativa (japonica cultivar-group) OsRPT6 mRNA for 26S proteasome regulatory particle triple-A ATPase subunit6, complete cds. PROD=26S proteasome regulatory particle triple-AATPase subunit6 FL=gb:AB033537.1 gb:AK102286.1 gb:AK106217.1 gb:AB052887.1 gb:AK061762.1 REP_ORG=O. sativa
Os.282.1.S1_a_at	11	5018.7	P	0.000244	11	4831.3	P	0.000244	11	5201.9	P	0.000244	11	4883	P	0.000244	11	4124.8	P	0.000244	11	4155.5	P	0.000244	11	3854.3	P	0.000244	11	4138.8	P	0.000244	gb:AB042550.1 DB_XREF=gi:10944295 GEN=oscdpk7 TID=Os.282.1 CNT=40 FEA=FLmRNA TIER=FL STK=5 UG=Os.282 DEF=Oryza sativa (japonica cultivar-group) mRNA for OsCDPK7, complete cds. PROD=OsCDPK7 FL=gb:AB042550.1 gb:AK061881.1 REP_ORG=O. sativa
Os.12261.1.S1_a_at	11	1301.2	P	0.000244	11	1897.4	P	0.000244	11	2611.6	P	0.000244	11	3105.3	P	0.000244	11	1261.1	P	0.000244	11	1612.4	P	0.000244	11	2588.7	P	0.000244	11	3290.3	P	0.000244	gb:AY256847.1 DB_XREF=gi:32442210 GEN=CK1 TID=Os.12261.1 CNT=38 FEA=FLmRNA TIER=FL STK=5 UG=Os.12261 DEF=Oryza sativa (japonica cultivar-group) CIPK-like protein (CK1) mRNA, complete cds. PROD=CIPK-like protein FL=gb:AK111920.1 gb:AY256847.1 gb:AK111929.1 REP_ORG=O. sativa
Os.167.1.S1_at	11	13596.3	P	0.000244	11	13055.5	P	0.000244	11	9472.8	P	0.000244	11	12739.2	P	0.000244	11	13069.3	P	0.000244	11	13586.7	P	0.000244	11	10443	P	0.000244	11	11413.3	P	0.000244	gb:D45384.1 DB_XREF=gi:1747295 TID=Os.167.1 CNT=35 FEA=FLmRNA TIER=FL STK=5 UG=Os.167 DEF=Oryza sativa mRNA for vacuolar H+-pyrophosphatase, complete cds. PROD=vacuolar H+-pyrophosphatase FL=gb:D45384.1 gb:AK066933.1 REP_ORG=O. sativa
Os.12161.1.S1_at	11	5282.6	P	0.000244	11	6783.4	P	0.000244	11	11521.9	P	0.000244	11	9428.8	P	0.000244	11	5146.5	P	0.000244	11	6687.5	P	0.000244	11	9889.2	P	0.000244	11	10604.1	P	0.000244	gb:D85317.1 DB_XREF=gi:2073374 TID=Os.12161.1 CNT=38 FEA=FLmRNA TIER=FL STK=5 UG=Os.12161 DEF=Oryza sativa (japonica cultivar-group) mRNA for farnesyl pyrophosphate synthase, complete cds. PROD=farnesyl pyrophosphate synthase FL=gb:AK061657.1 gb:D85317.1 REP_ORG=O. sativa
Os.18635.1.S1_at	11	5923.4	P	0.000244	11	5887.1	P	0.000244	11	6950.6	P	0.000244	11	6208.4	P	0.000244	11	6906.4	P	0.000244	11	5480.8	P	0.000244	11	7122.5	P	0.000244	11	6434.4	P	0.000244	gb:AB071966.1 DB_XREF=gi:22759583 GEN=OsMCP TID=Os.18635.1 CNT=26 FEA=FLmRNA TIER=FL STK=5 UG=Os.18635 DEF=Oryza sativa (japonica cultivar-group) OsMCP mRNA for Moco containing protein, complete cds. PROD=Moco containing protein FL=gb:AB071966.1 gb:AK068532.1 gb:AK104910.1 REP_ORG=O. sativa
Os.12268.1.S1_at	11	16469.3	P	0.000244	11	10503.9	P	0.000244	11	14923	P	0.000244	11	9040.8	P	0.000244	11	21352.5	P	0.000244	11	12526.6	P	0.000244	11	16299.6	P	0.000244	11	11196.1	P	0.000244	gb:AF049889.1 DB_XREF=gi:2952327 GEN=ACO2 TID=Os.12268.1 CNT=32 FEA=FLmRNA TIER=FL STK=5 UG=Os.12268 DEF=Oryza sativa 1-aminocyclopropane-1-carboxylate oxidase (ACO2) mRNA, complete cds. PROD=1-aminocyclopropane-1-carboxylate oxidase FL=gb:AF049889.1 gb:AK071557.1 gb:AK103969.1 gb:AK066805.1 REP_ORG=O. sativa
Os.4154.1.S1_at	11	3838.3	P	0.000244	11	4637.8	P	0.000244	11	3853.8	P	0.000244	11	4415.9	P	0.000244	11	4044.4	P	0.000244	11	5544	P	0.000244	11	3705.7	P	0.000244	11	4893.6	P	0.000244	gb:D85751.1 DB_XREF=gi:4106693 TID=Os.4154.1 CNT=26 FEA=FLmRNA TIER=FL STK=5 UG=Os.4154 DEF=Oryza sativa (japonica cultivar-group) mRNA for cytosolic glutathione reductase (RGRC2), complete cds. PROD=glutathione reductase FL=gb:D85751.1 gb:D78136.1 gb:AK100446.1 gb:AK058270.1 REP_ORG=O. sativa
Os.12725.1.S1_at	11	190.8	P	0.000732	11	286.8	P	0.005859	11	203.2	P	0.000732	11	232.3	P	0.001953	11	207.6	P	0.005859	11	223.5	P	0.00293	11	229.8	P	0.001221	11	289	P	0.000732	gb:AF165890.1 DB_XREF=gi:5734102 TID=Os.12725.1 CNT=24 FEA=FLmRNA TIER=FL STK=5 UG=Os.12725 DEF=Oryza sativa subsp. japonica soluble starch synthase mRNA, complete cds. PROD=soluble starch synthase FL=gb:AY299404.1 gb:AF165890.1 gb:D16202.1 gb:AK109458.1 REP_ORG=O. sativa
Os.18498.1.S1_at	11	9820.1	P	0.000244	11	8489	P	0.000244	11	11560.8	P	0.000244	11	8527.5	P	0.000244	11	7985.3	P	0.000244	11	6058.4	P	0.000244	11	8799.6	P	0.000244	11	7589.8	P	0.000244	gb:AK101599.1 DB_XREF=gi:32986808 TID=Os.18498.1 CNT=23 FEA=FLmRNA TIER=FL STK=5 UG=Os.18498 UG_TITLE=(japonica cultivar-group) isolate 20818 TaWIN2-like protein mRNA, complete cds DEF=Oryza sativa (japonica cultivar-group) cDNA clone:J033051I09, full insert sequence. FL=gb:AY224434.1 gb:AK101599.1 gb:AY224524.1 REP_ORG=O. sativa
Os.2677.1.S1_at	11	1280.4	P	0.000244	11	5638.7	P	0.000244	11	1224.3	P	0.000244	11	1829.9	P	0.000244	11	1220.7	P	0.000244	11	4416.1	P	0.000244	11	1394.5	P	0.000244	11	1693	P	0.000244	gb:D26537.1 DB_XREF=gi:454879 TID=Os.2677.1 CNT=20 FEA=FLmRNA TIER=FL STK=5 UG=Os.2677 DEF=Oryza sativa (japonica cultivar-group) mRNA for WSI76 protein induced by water stress, complete cds. PROD=WSI76 protein induced by water stress FL=gb:AK107065.1 gb:D26537.1 gb:AK099548.1 REP_ORG=O. sativa
Os.8665.1.S1_at	11	5905.4	P	0.000244	11	5102.3	P	0.000244	11	5003.4	P	0.000244	11	6029.5	P	0.000244	11	6920.9	P	0.000244	11	6297.2	P	0.000244	11	5169.8	P	0.000244	11	6703.8	P	0.000244	gb:AF189365.1 DB_XREF=gi:6007802 TID=Os.8665.1 CNT=17 FEA=FLmRNA TIER=FL STK=5 UG=Os.8665 DEF=Oryza sativa D-ribulose-5-phosphate 3-epimerase mRNA, complete cds. PROD=D-ribulose-5-phosphate 3-epimerase FL=gb:AF189365.1 gb:AK069451.1 REP_ORG=O. sativa
Os.8665.1.S1_s_at	11	2365.6	P	0.000244	11	2495.2	P	0.000244	11	2102.9	P	0.000244	11	2445.7	P	0.000244	11	2603.1	P	0.000244	11	2536.4	P	0.000244	11	2189.4	P	0.000244	11	2508.5	P	0.000244	gb:AF189365.1 DB_XREF=gi:6007802 TID=Os.8665.1 CNT=17 FEA=FLmRNA TIER=FL STK=5 UG=Os.8665 DEF=Oryza sativa D-ribulose-5-phosphate 3-epimerase mRNA, complete cds. PROD=D-ribulose-5-phosphate 3-epimerase FL=gb:AF189365.1 gb:AK069451.1 REP_ORG=O. sativa
Os.8642.1.S1_a_at	11	7067.1	P	0.000244	11	3533.8	P	0.000732	11	6307.8	P	0.000244	11	5237.6	P	0.000244	11	10834.5	P	0.000244	11	5459.5	P	0.000244	11	7915	P	0.000244	11	4446.8	P	0.000244	gb:AB018444.1 DB_XREF=gi:6006311 GEN=Osnph1a TID=Os.8642.1 CNT=20 FEA=FLmRNA TIER=FL STK=5 UG=Os.8642 DEF=Oryza sativa (japonica cultivar-group) mRNA for nonphototrophic hypocotyl 1a, complete cds. PROD=nonphototrophic hypocotyl 1a FL=gb:AB018444.1 REP_ORG=O. sativa
Os.11431.1.S1_at	11	1359.3	P	0.00293	11	1205	P	0.005859	11	1625.3	P	0.00415	11	1615.2	P	0.00415	11	1006.3	P	0.008057	11	978.6	P	0.010742	11	1239.9	P	0.01416	11	1150.4	P	0.01416	gb:AB110206.1 DB_XREF=gi:32352209 TID=Os.11431.1 CNT=16 FEA=FLmRNA TIER=FL STK=5 UG=Os.11431 UG_TITLE=(japonica cultivar-group) mRNA for hypothetical protein, complete cds, contig of clone: OsAHP1SE2 and 23C4BG007 DEF=Oryza sativa (japonica cultivar-group) mRNA for hypothetical protein, complete cds, contig of clone: OsAHP1SE2 and 23C4BG007. FL=gb:AK060672.1 gb:AK070449.1 gb:AB110206.1 REP_ORG=O.…
Os.9209.1.S1_at	11	2538.6	P	0.000244	11	2316.8	P	0.000244	11	2174.3	P	0.000244	11	2180.7	P	0.000244	11	4043.9	P	0.000244	11	3993.9	P	0.000244	11	2518.3	P	0.000244	11	3091.3	P	0.000244	gb:AY323487.1 DB_XREF=gi:33087078 GEN=SP1 TID=Os.9209.1 CNT=14 FEA=FLmRNA TIER=FL STK=5 UG=Os.9209 DEF=Oryza sativa (japonica cultivar-group) stress-responsive protein (SP1) mRNA, complete cds. PROD=stress-responsive protein FL=gb:AK065802.1 gb:AK063717.1 gb:AY323487.1 REP_ORG=O. sativa
Os.9209.1.S1_s_at	11	1235.3	P	0.001221	11	1160.8	P	0.000732	11	1242.6	P	0.001221	11	970.4	P	0.001221	11	1648.4	P	0.001221	11	1541.7	P	0.000244	11	1131.5	P	0.001953	11	1200.1	P	0.001221	gb:AY323487.1 DB_XREF=gi:33087078 GEN=SP1 TID=Os.9209.1 CNT=14 FEA=FLmRNA TIER=FL STK=5 UG=Os.9209 DEF=Oryza sativa (japonica cultivar-group) stress-responsive protein (SP1) mRNA, complete cds. PROD=stress-responsive protein FL=gb:AK065802.1 gb:AK063717.1 gb:AY323487.1 REP_ORG=O. sativa
Os.10450.1.S1_at	11	3210.6	P	0.000244	11	3518.9	P	0.000244	11	3007.7	P	0.000244	11	3482.1	P	0.000244	11	2907.1	P	0.000244	11	3406.9	P	0.000244	11	2647.3	P	0.000244	11	2867.8	P	0.000244	gb:AB117988.1 DB_XREF=gi:42733463 GEN=bip131 TID=Os.10450.1 CNT=20 FEA=FLmRNA TIER=FL STK=5 UG=Os.10450 DEF=Oryza sativa (japonica cultivar-group) bip131 mRNA for BRI1-KD interacting protein 131, complete cds. PROD=BRI1-KD interacting protein 131 FL=gb:AK067513.1 gb:AB117988.1 gb:AK099893.1 REP_ORG=O. sativa
Os.3407.1.S1_a_at	11	2880.6	P	0.000244	11	3493	P	0.000244	11	3273.5	P	0.000244	11	3625.4	P	0.000244	11	2469.1	P	0.000244	11	2889.5	P	0.000244	11	3019.5	P	0.000244	11	3594.1	P	0.000244	gb:AB005290.1 DB_XREF=gi:2780745 TID=Os.3407.1 CNT=15 FEA=FLmRNA TIER=FL STK=5 UG=Os.3407 UG_TITLE=(japonica cultivar-group) plastid RNA polymerase sigma factor (OJ9990_A01.9), mRNA DEF=Oryza sativa (japonica cultivar-group) mRNA for plastid RNA polymerase sigma factor, complete cds. FL=gb:AB005290.1 REP_ORG=O. sativa
Os.4170.1.S1_at	11	3504.2	P	0.000244	11	5871.2	P	0.000244	11	3632	P	0.000244	11	6280.4	P	0.000244	11	4098.8	P	0.000244	11	8694.4	P	0.000244	11	3239.7	P	0.000244	11	8171.1	P	0.000244	gb:AB018377.1 DB_XREF=gi:3763848 GEN=OsENOD93b TID=Os.4170.1 CNT=13 FEA=FLmRNA TIER=FL STK=5 UG=Os.4170 DEF=Oryza sativa (japonica cultivar-group) OsENOD93b mRNA for early nodulin, complete cds. PROD=early nodulin FL=gb:AK120885.1 gb:AK072428.1 gb:AB018377.1 REP_ORG=O. sativa
Os.26502.1.S1_a_at	11	1414.2	P	0.000244	11	1764.7	P	0.000244	11	959	P	0.000244	11	1494	P	0.000244	11	1153.6	P	0.000244	11	1866.1	P	0.000244	11	871.6	P	0.000244	11	1470.2	P	0.000244	gb:AB114855.1 DB_XREF=gi:32879780 TID=Os.26502.1 CNT=13 FEA=FLmRNA TIER=FL STK=5 UG=Os.26502 DEF=Oryza sativa (japonica cultivar-group) mRNA for stromal ascorbate peroxidase, complete cds. PROD=stromal ascorbate peroxidase FL=gb:AB114855.1 gb:AK103344.1 REP_ORG=O. sativa
Os.8659.1.S1_at	11	3488.2	P	0.000244	11	2458	P	0.000244	11	2911.9	P	0.000244	11	3001.3	P	0.000244	11	2982.6	P	0.000244	11	2244.3	P	0.000244	11	2751.3	P	0.000244	11	2655.3	P	0.000244	gb:AY266290.1 DB_XREF=gi:30420735 GEN=OZT TID=Os.8659.1 CNT=15 FEA=FLmRNA TIER=FL STK=5 UG=Os.8659 DEF=Oryza sativa (japonica cultivar-group) zinc transporter (OZT) mRNA, complete cds. PROD=zinc transporter FL=gb:AK100735.1 gb:AY266290.1 REP_ORG=O. sativa
Os.25111.1.S1_at	11	3081.5	P	0.000244	11	2438.8	P	0.000244	11	3254	P	0.000244	11	2997.9	P	0.000244	11	2738.7	P	0.000244	11	2563	P	0.000244	11	2888.4	P	0.000244	11	2743.1	P	0.000244	gb:AY278997.1 DB_XREF=gi:30692290 TID=Os.25111.1 CNT=13 FEA=FLmRNA TIER=FL STK=5 UG=Os.25111 DEF=Oryza sativa (japonica cultivar-group) cap-binding protein CBP20 mRNA, complete cds. PROD=cap-binding protein CBP20 FL=gb:AK069360.1 gb:AK101546.1 gb:AY278997.1 gb:AK061262.1 REP_ORG=O. sativa
Os.7101.1.S1_at	11	3346.1	P	0.000244	11	4112.9	P	0.000244	11	1639.8	P	0.000244	11	1467.1	P	0.000244	11	3554.3	P	0.000244	11	4509.5	P	0.000244	11	2300.2	P	0.000732	11	1575.8	P	0.000244	gb:AY453405.1 DB_XREF=gi:42541302 GEN=GS TID=Os.7101.1 CNT=14 FEA=FLmRNA TIER=FL STK=5 UG=Os.7101 DEF=Oryza sativa glutathione synthetase mRNA, complete cds. PROD=glutathione synthetase FL=gb:AK099555.1 gb:AY453405.1 REP_ORG=O. sativa
Os.2355.1.S1_at	11	1549.1	P	0.000732	11	1140	P	0.000244	11	935.3	P	0.000244	11	822.7	P	0.000244	11	1527.3	P	0.000732	11	1051.3	P	0.001221	11	748.7	P	0.00293	11	1055	P	0.001221	gb:AF194413.1 DB_XREF=gi:6689919 GEN=CDPK1 TID=Os.2355.1 CNT=13 FEA=FLmRNA TIER=FL STK=5 UG=Os.2355 DEF=Oryza sativa calcium-dependent protein kinase (CDPK1) mRNA, complete cds. PROD=calcium-dependent protein kinase FL=gb:AK060738.1 gb:AF194413.1 gb:AK067146.1 REP_ORG=O. sativa
Os.11782.1.S1_at	11	2548.5	P	0.000244	11	2675.2	P	0.000244	11	1568.4	P	0.000244	11	1162.4	P	0.000244	11	1948.8	P	0.000244	11	1878.2	P	0.000244	11	1000.6	P	0.000244	11	950.1	P	0.000244	gb:AB125307.1 DB_XREF=gi:46917339 GEN=SAPK6 TID=Os.11782.1 CNT=13 FEA=FLmRNA TIER=FL STK=5 UG=Os.11782 DEF=Oryza sativa (japonica cultivar-group) SAPK6 mRNA for serinethreonine protein kinase SAPK6, complete cds. PROD=serinethreonine protein kinase SAPK6 FL=gb:AK067395.1 gb:AB125307.1 REP_ORG=O. sativa
Os.1.1.S1_s_at	11	3619.2	P	0.000244	11	2891.5	P	0.000244	11	3294.7	P	0.000244	11	2879.1	P	0.000244	11	3954	P	0.000244	11	3274.3	P	0.000244	11	2835	P	0.000244	11	3439.5	P	0.000244	gb:D87547.1 DB_XREF=gi:1778685 TID=Os.1.1 CNT=13 FEA=FLmRNA TIER=FL STK=5 UG=Os.1 DEF=Oryza sativa mRNA for precursor ferredoxin-NADP+ oxidoreductase, complete cds. PROD=precursor ferredoxin-NADP+ oxidoreductase FL=gb:AK061177.1 gb:D87547.1 REP_ORG=O. sativa
Os.4177.1.S1_at	11	7328.3	P	0.000244	11	8953.1	P	0.000244	11	7888.4	P	0.000244	11	6306.6	P	0.000244	11	6624.9	P	0.000244	11	7059.3	P	0.000244	11	7241.9	P	0.000244	11	4610.3	P	0.000244	gb:AB022675.1 DB_XREF=gi:5456937 GEN=rps9 TID=Os.4177.1 CNT=11 FEA=FLmRNA TIER=FL STK=5 UG=Os.4177 DEF=Oryza sativa (japonica cultivar-group) rps9 mRNA for ribosomal protein S9, complete cds. PROD=ribosomal protein S9 FL=gb:AK104434.1 gb:AB022675.1 gb:AK060503.1 gb:AK068283.1 REP_ORG=O. sativa
Os.4417.1.S1_at	11	816.1	P	0.000244	11	1324.7	P	0.000244	11	1901.4	P	0.000244	11	1528	P	0.000244	11	799.4	P	0.000244	11	1578.1	P	0.000244	11	2484.4	P	0.000244	11	2231.6	P	0.000244	gb:D78573.1 DB_XREF=gi:1107460 TID=Os.4417.1 CNT=13 FEA=FLmRNA TIER=FL STK=5 UG=Os.4417 DEF=Rice mRNA for aspartate kinase-homoserine dehydrogenase, complete cds. PROD=aspartate kinase-homoserine dehydrogenase FL=gb:AK068391.1 gb:D78573.1 gb:AK066685.1 REP_ORG=O. sativa
Os.27006.1.S1_at	11	668	P	0.001953	11	385	P	0.00293	11	505.2	P	0.001953	11	413.5	P	0.008057	11	584.7	P	0.000732	11	377.8	P	0.023926	11	641.7	P	0.000732	11	519.3	P	0.008057	gb:AB095095.1 DB_XREF=gi:32351879 GEN=OsSig2B TID=Os.27006.1 CNT=10 FEA=FLmRNA TIER=FL STK=5 UG=Os.27006 DEF=Oryza sativa (japonica cultivar-group) OsSig2B mRNA for plastid sigma factor 2B, complete cds. PROD=plastid sigma factor 2B FL=gb:AB095095.1 gb:AK067693.1 gb:AK099036.1 gb:AK060821.1 REP_ORG=O. sativa
Os.2234.1.A1_a_at	11	1358.1	P	0.000244	11	1231.5	P	0.000244	11	1209.8	P	0.000244	11	1616.2	P	0.000244	11	1382.3	P	0.000244	11	1490.3	P	0.000244	11	1364.2	P	0.000244	11	1557.6	P	0.000244	gb:U04295.1 DB_XREF=gi:435941 GEN=osZIP-1a TID=Os.2234.1 CNT=8 FEA=FLmRNA TIER=FL STK=5 UG=Os.2234 DEF=Oryza sativa Nipponbare bZIP DNA-binding factor (osZIP-1a) mRNA, complete cds. PROD=DNA-binding factor of bZIP class FL=gb:U04295.1 REP_ORG=O. sativa
Os.6263.1.S1_at	11	4403.2	P	0.000244	11	3873	P	0.000244	11	3926.8	P	0.000244	11	4601.2	P	0.000244	11	4136.4	P	0.000244	11	5108.8	P	0.000244	11	4286.7	P	0.000244	11	5985.7	P	0.000244	gb:AB025926.3 DB_XREF=gi:7209771 GEN=BI-1 TID=Os.6263.1 CNT=83 FEA=FLmRNA TIER=FL STK=5 UG=Os.6263 DEF=Oryza sativa BI-1 mRNA for Bax inhibitor-1, complete cds. PROD=Bax inhibitor-1 FL=gb:AK061953.1 gb:AK101060.1 gb:AB025926.3 gb:AK061564.1 REP_ORG=O. sativa
Os.12390.1.S1_at	11	1408.9	P	0.001953	11	1643.7	P	0.001953	11	1626.5	P	0.001221	11	1496.9	P	0.000732	11	4610.1	P	0.001221	11	4073.2	P	0.000732	11	3871	P	0.000244	11	4954	P	0.000244	gb:AY121834.1 DB_XREF=gi:22001009 GEN=ACBP TID=Os.12390.1 CNT=28 FEA=FLmRNA TIER=FL STK=5 UG=Os.12390 DEF=Oryza sativa (japonica cultivar-group) acyl-CoA-binding protein (ACBP) mRNA, complete cds. PROD=acyl-CoA-binding protein FL=gb:AK059406.1 gb:AK122061.1 gb:AY121834.1 REP_ORG=O. sativa
Os.12520.1.S1_a_at	11	20748.2	P	0.000244	11	23726.9	P	0.000244	11	10596.3	P	0.000244	11	9583.8	P	0.000244	11	22340	P	0.000244	11	22495.3	P	0.000244	11	11834.5	P	0.000244	11	8389.7	P	0.000244	gb:AF198626.1 DB_XREF=gi:6525008 TID=Os.12520.1 CNT=23 FEA=FLmRNA TIER=FL STK=5 UG=Os.12520 DEF=Oryza sativa copper chaperone homolog CCH mRNA, complete cds. PROD=copper chaperone homolog CCH FL=gb:AF198626.1 gb:AK121599.1 REP_ORG=O. sativa
Os.12854.1.S1_at	11	1823	P	0.000244	11	2405.4	P	0.000244	11	1262.2	P	0.000244	11	1445.5	P	0.000244	11	1743.8	P	0.000244	11	2657.5	P	0.000244	11	1237.4	P	0.000244	11	1367.4	P	0.000732	gb:AB110178.1 DB_XREF=gi:32352153 TID=Os.12854.1 CNT=29 FEA=FLmRNA TIER=FL STK=5 UG=Os.12854 DEF=Oryza sativa (japonica cultivar-group) mRNA for nascent polypeptide associated complex alpha chain, complete cds, clone: 13YPG044. PROD=nascent polypeptide associated complex alphachain FL=gb:AB110178.1 gb:AK058906.1 REP_ORG=O. sativa
Os.2215.1.S1_at	11	2230.7	P	0.000244	11	2450.2	P	0.000244	11	2879.1	P	0.000244	11	2907.9	P	0.000244	11	2147.5	P	0.000244	11	2337.6	P	0.000244	11	2099	P	0.000244	11	2274.8	P	0.000244	gb:U88068.1 DB_XREF=gi:2286120 TID=Os.2215.1 CNT=28 FEA=FLmRNA TIER=FL STK=5 UG=Os.2215 DEF=Oryza sativa sec14 like protein mRNA, complete cds. PROD=sec14 like protein FL=gb:U88068.1 gb:AK121373.1 REP_ORG=O. sativa
Os.4762.1.S1_at	11	1942.7	P	0.000244	11	5323.1	P	0.000244	11	828.3	P	0.000244	11	3884.3	P	0.000244	11	2550.2	P	0.000244	11	11518.3	P	0.000244	11	828.1	P	0.000244	11	6076.2	P	0.000244	gb:AF309376.1 DB_XREF=gi:11177828 TID=Os.4762.1 CNT=28 FEA=FLmRNA TIER=FL STK=5 UG=Os.4762 DEF=Oryza sativa (japonica cultivar-group) clone S14511 putative glutathione S-transferase OsGSTU6 mRNA, complete cds. PROD=putative glutathione S-transferase OsGSTU6 FL=gb:AK059760.1 gb:AK103699.1 gb:AK059609.1 gb:AF309376.1 REP_ORG=O. sativa
Os.414.1.S1_at	11	4818.8	P	0.000244	11	4973.7	P	0.000244	11	4290.6	P	0.000244	11	4413.8	P	0.000244	11	4912.2	P	0.000244	11	5177.3	P	0.000244	11	4178.3	P	0.000244	11	5208	P	0.000244	gb:U34597.1 DB_XREF=gi:1002914 TID=Os.414.1 CNT=19 FEA=FLmRNA TIER=FL STK=5 UG=Os.414 DEF=Oryza sativa cap-binding protein p26 mRNA, complete cds. PROD=p26 FL=gb:AK099169.1 gb:AK069207.1 gb:U34597.1 REP_ORG=O. sativa
Os.1000.1.S1_at	11	6381.7	P	0.000244	11	9528	P	0.000244	11	4520.2	P	0.000244	11	8526.2	P	0.000244	11	4601.4	P	0.000244	11	5560.1	P	0.000244	11	4122.6	P	0.000244	11	7382.2	P	0.000244	gb:AY071920.1 DB_XREF=gi:18250363 TID=Os.1000.1 CNT=10 FEA=FLmRNA TIER=FL STK=5 UG=Os.1000 DEF=Oryza sativa isoflavone reductase-like protein mRNA, complete cds. PROD=isoflavone reductase-like protein FL=gb:AK109339.2 gb:AY071920.1 gb:AK102701.1 REP_ORG=O. sativa
Os.6092.1.S1_at	11	712.1	P	0.000244	11	840.5	P	0.000244	11	415.3	P	0.000244	11	492	P	0.000244	11	747	P	0.000244	11	787.6	P	0.000244	11	600.8	P	0.000244	11	530.9	P	0.000244	gb:AB120515.1 DB_XREF=gi:45544516 GEN=OsTPP1 TID=Os.6092.1 CNT=13 FEA=FLmRNA TIER=FL STK=5 UG=Os.6092 DEF=Oryza sativa (japonica cultivar-group) OsTPP1 mRNA for trehalose-6-phosphate phosphatase, complete cds. PROD=trehalose-6-phosphate phosphatase FL=gb:AK059390.1 gb:AB120515.1 gb:AK103391.1 REP_ORG=O. sativa
Os.9964.1.S1_at	11	115.6	M	0.056152	11	163	P	0.008057	11	77.9	P	0.00415	11	51.5	M	0.056152	11	109.4	A	0.19458	11	125	P	0.01416	11	100.8	P	0.001953	11	88.4	A	0.067627	gb:D55710.1 DB_XREF=gi:2696224 TID=Os.9964.1 CNT=9 FEA=FLmRNA TIER=FL STK=5 UG=Os.9964 DEF=Oryza sativa (japonica cultivar-group) mRNA for chitinase, complete cds. PROD=chitinase FL=gb:D55710.1 gb:AK106319.1 REP_ORG=O. sativa
Os.3406.1.S1_at	11	787.3	P	0.000244	11	1243.4	P	0.001221	11	259.5	P	0.001953	11	84.5	P	0.005859	11	998.8	P	0.000244	11	1412.5	P	0.000244	11	359.5	P	0.001221	11	171.7	P	0.001221	gb:AB004865.1 DB_XREF=gi:3218547 GEN=AOX1b TID=Os.3406.1 CNT=7 FEA=FLmRNA TIER=FL STK=5 UG=Os.3406 DEF=Oryza sativa (japonica cultivar-group) AOX1b mRNA for alternative oxidase, complete cds. PROD=alternative oxidase FL=gb:AK107376.1 gb:AB004865.1 REP_ORG=O. sativa
Os.1852.1.S1_at	11	622.3	P	0.001953	11	768.6	P	0.000244	11	709.2	P	0.001221	11	1007.1	P	0.000244	11	684.2	P	0.001221	11	757.9	P	0.001221	11	834.1	P	0.001221	11	920.2	P	0.000244	gb:AF039531.1 DB_XREF=gi:2801535 GEN=LPL1 TID=Os.1852.1 CNT=5 FEA=FLmRNA TIER=FL STK=5 UG=Os.1852 DEF=Oryza sativa lysophospholipase homolog (LPL1) mRNA, complete cds. PROD=lysophospholipase homolog FL=gb:AF039531.1 REP_ORG=O. sativa
Os.138.1.S1_at	11	11385.5	P	0.000244	11	11777.6	P	0.000244	11	10005.8	P	0.000244	11	10851.4	P	0.000244	11	13745.7	P	0.000244	11	14415.5	P	0.000244	11	11324.7	P	0.000244	11	11552.6	P	0.000244	gb:D12821.1 DB_XREF=gi:218160 TID=Os.138.1 CNT=127 FEA=FLmRNA TIER=FL STK=4 UG=Os.138 DEF=Oryza sativa (japonica cultivar-group) mRNA for elongation factor 1 beta, complete cds. PROD=elongation factor 1 beta FL=gb:AK061761.1 gb:AK121942.1 gb:D12821.1 gb:AK098892.1 REP_ORG=O. sativa
Os.7915.1.S1_a_at	11	25074.6	P	0.000244	11	28715.9	P	0.000244	11	27706	P	0.000244	11	20779.4	P	0.000244	11	35833.9	P	0.000244	11	31573.2	P	0.000244	11	39064.1	P	0.000244	11	33385.4	P	0.000244	gb:AF093636.1 DB_XREF=gi:3885895 TID=Os.7915.1 CNT=43 FEA=FLmRNA TIER=FL STK=4 UG=Os.7915 DEF=Oryza sativa plastocyanin precursor, mRNA, complete cds. PROD=plastocyanin precursor FL=gb:AF093636.1 gb:AK070447.1 REP_ORG=O. sativa
Os.5507.1.S1_at	11	6282.3	P	0.000244	11	8415.6	P	0.000244	11	5190.1	P	0.000244	11	5989.8	P	0.000244	11	5876.1	P	0.000244	11	7628.5	P	0.000244	11	5251.8	P	0.000244	11	4363.6	P	0.000244	gb:D12630.1 DB_XREF=gi:303852 TID=Os.5507.1 CNT=68 FEA=FLmRNA TIER=FL STK=4 UG=Os.5507 DEF=Oryza sativa (japonica cultivar-group) mRNA for ribosomal protein L3, complete cds. PROD=ribosomal protein L3 FL=gb:D12630.1 gb:AK060925.1 REP_ORG=O. sativa
Os.7835.1.S1_a_at	11	12536	P	0.000244	11	11492.4	P	0.000244	11	10372.9	P	0.000244	11	9094.8	P	0.000244	11	14207.5	P	0.000244	11	12505.2	P	0.000244	11	11920.8	P	0.000244	11	12605.6	P	0.000244	gb:AK066092.1 DB_XREF=gi:32976110 TID=Os.7835.1 CNT=48 FEA=FLmRNA TIER=FL STK=4 UG=Os.7835 UG_TITLE=(japonica cultivar-group) mRNA for glyoxalase I, complete cds DEF=Oryza sativa (japonica cultivar-group) cDNA clone:J013055G04, full insert sequence. FL=gb:AB017042.1 gb:AK103694.1 gb:AK066092.1 gb:AK104866.1 REP_ORG=O. sativa
Os.4765.1.S2_at	11	5449.9	P	0.000244	11	6584.7	P	0.000244	11	4221.9	P	0.000244	11	5256.8	P	0.000244	11	6468.8	P	0.000244	11	6589.5	P	0.000244	11	5203.1	P	0.000244	11	5211.7	P	0.000244	gb:D89802.1 DB_XREF=gi:3868757 TID=Os.4765.1 CNT=74 FEA=FLmRNA TIER=FL STK=4 UG=Os.4765 DEF=Oryza sativa mRNA for elongation factor 1B gamma, complete cds. PROD=elongation factor 1B gamma FL=gb:AK103901.1 gb:AK104946.1 gb:AK061944.1 gb:D89802.1 REP_ORG=O. sativa
Os.4765.1.S1_s_at	11	5926.6	P	0.000244	11	6724.7	P	0.000244	11	4360.1	P	0.000244	11	5590.4	P	0.000244	11	6060.4	P	0.000244	11	7298.7	P	0.000244	11	4203.4	P	0.000244	11	5034.3	P	0.000244	gb:AK104946.1 DB_XREF=gi:32990155 TID=Os.4765.1 CNT=74 FEA=FLmRNA TIER=FL STK=1 UG=Os.4765 UG_TITLE=MRNA for elongation factor 1B gamma, complete cds DEF=Oryza sativa (japonica cultivar-group) cDNA clone:001-108-F01, full insert sequence. FL=gb:AK103901.1 gb:AK104946.1 gb:AK061944.1 gb:D89802.1 REP_ORG=O. sativa
Os.4696.1.S1_at	11	8942.3	P	0.000244	11	10180	P	0.000244	11	7762.4	P	0.000244	11	8445.9	P	0.000244	11	9327.7	P	0.000244	11	9296.7	P	0.000244	11	8629.5	P	0.000244	11	7829.5	P	0.000244	gb:D12631.1 DB_XREF=gi:303854 TID=Os.4696.1 CNT=42 FEA=FLmRNA TIER=FL STK=4 UG=Os.4696 DEF=Oryza sativa (japonica cultivar-group) mRNA for ribosomal protein L7A, complete cds. PROD=ribosomal protein L7A FL=gb:D12631.1 gb:AK121204.1 gb:AK062210.1 gb:AK098843.1 REP_ORG=O. sativa
Os.6805.1.A1_at	11	6715.3	P	0.000244	11	6169.5	P	0.000244	11	5508.8	P	0.000244	11	5152.1	P	0.000244	11	7316.1	P	0.000244	11	5826.7	P	0.000244	11	4999	P	0.000244	11	4891.4	P	0.000244	gb:AY282740.1 DB_XREF=gi:30908920 TID=Os.6805.1 CNT=28 FEA=FLmRNA TIER=FL STK=4 UG=Os.6805 DEF=Oryza sativa (japonica cultivar-group) putative zinc finger transcription factor ZFP33 mRNA, complete cds. PROD=putative zinc finger transcription factor ZFP33 FL=gb:AY282740.1 gb:AK121813.1 REP_ORG=O. sativa
Os.10595.1.S1_at	11	2710.7	P	0.000732	11	2377.4	P	0.000732	11	2688.1	P	0.000732	11	2917.5	P	0.000732	11	3300.2	P	0.000732	11	3069.2	P	0.000732	11	2955.8	P	0.000244	11	3593.2	P	0.000732	gb:AK121891.1 DB_XREF=gi:37991514 TID=Os.10595.1 CNT=37 FEA=FLmRNA TIER=FL STK=4 UG=Os.10595 UG_TITLE=MRNA for kinase-like protein, complete cds DEF=Oryza sativa (japonica cultivar-group) cDNA clone:J033105C13, full insert sequence. FL=gb:AK101873.1 gb:AK121891.1 gb:AK099539.1 gb:AB060276.1 REP_ORG=O. sativa
Os.10696.1.S1_at	11	18279.4	P	0.000244	11	19716.7	P	0.000244	11	13917.5	P	0.000244	11	10901.4	P	0.000244	11	19108.7	P	0.000244	11	14664.5	P	0.000244	11	12546	P	0.000244	11	8385.3	P	0.000244	gb:D17790.1 DB_XREF=gi:409782 TID=Os.10696.1 CNT=32 FEA=FLmRNA TIER=FL STK=4 UG=Os.10696 DEF=Oryza sativa (japonica cultivar-group) mRNA for ferredoxin-NADP+ reductase, complete cds. PROD=ferredoxin-NADP+ reductase FL=gb:D17790.1 gb:AK065063.1 gb:AK104865.1 REP_ORG=O. sativa
Os.7912.1.S1_at	11	4308.9	P	0.000244	11	3559.8	P	0.000244	11	5558.8	P	0.000244	11	7722.7	P	0.000244	11	7304	P	0.000244	11	4664.5	P	0.000244	11	4731.2	P	0.000244	11	4721.4	P	0.000244	gb:AF332876.1 DB_XREF=gi:12698881 TID=Os.7912.1 CNT=32 FEA=FLmRNA TIER=FL STK=4 UG=Os.7912 DEF=Oryza sativa zinc finger transcription factor ZF1 mRNA, complete cds. PROD=zinc finger transcription factor ZF1 FL=gb:AK072942.1 gb:AF332876.1 REP_ORG=O. sativa
Os.5522.1.S1_at	11	6743.3	P	0.000244	11	7602.4	P	0.000244	11	10105.4	P	0.000244	11	5477.6	P	0.000244	11	4855.5	P	0.000244	11	5255.1	P	0.000244	11	9676.8	P	0.000244	11	5771.1	P	0.000244	gb:D85239.1 DB_XREF=gi:1805501 TID=Os.5522.1 CNT=25 FEA=FLmRNA TIER=FL STK=4 UG=Os.5522 DEF=Oryza sativa (japonica cultivar-group) mRNA for plastidic copperzinc-superoxide dismutase, complete cds. PROD=superoxide dismutase precusor FL=gb:AK104013.1 gb:AK059841.1 gb:D85239.1 gb:AK104240.1 gb:AK068627.1 REP_ORG=O. sativa
Os.3380.1.S1_at	11	19793.8	P	0.000244	11	21861.4	P	0.000244	11	21297.5	P	0.000244	11	15392.8	P	0.000244	11	22453.1	P	0.000244	11	24340.4	P	0.000244	11	25880.5	P	0.000244	11	18307.8	P	0.000244	gb:AB010876.1 DB_XREF=gi:4239820 GEN=OsGLP1 TID=Os.3380.1 CNT=31 FEA=FLmRNA TIER=FL STK=4 UG=Os.3380 DEF=Oryza sativa OsGLP1 mRNA for germin-like protein 1, complete cds. PROD=germin-like protein 1 FL=gb:AK104729.1 gb:AF032975.1 gb:AB010876.1 gb:AK065284.1 gb:AF051156.1 REP_ORG=O. sativa
Os.9042.1.S1_at	11	2780	P	0.000244	11	2980.6	P	0.000244	11	3233.8	P	0.000244	11	3648.2	P	0.000244	11	2250	P	0.000244	11	2789.3	P	0.000244	11	2804.9	P	0.000244	11	2791.9	P	0.000244	gb:AY576526.1 DB_XREF=gi:46326982 GEN=SGP TID=Os.9042.1 CNT=24 FEA=FLmRNA TIER=FL STK=4 UG=Os.9042 DEF=Oryza sativa (japonica cultivar-group) ethylene-responsive small GTP-binding protein (SGP) mRNA, complete cds. PROD=ethylene-responsive small GTP-binding protein FL=gb:AY579410.1 gb:AK112029.1 gb:AY576526.1 gb:AK111912.1 REP_ORG=O. sativa
Os.144.1.S1_at	11	4932.8	P	0.000244	11	5914.8	P	0.000244	11	4648.9	P	0.000244	11	4613.8	P	0.000244	11	4531.8	P	0.000244	11	5524.5	P	0.000244	11	4015.5	P	0.000244	11	3984.4	P	0.000244	gb:D17789.1 DB_XREF=gi:556557 TID=Os.144.1 CNT=25 FEA=FLmRNA TIER=FL STK=4 UG=Os.144 DEF=Oryza sativa (japonica cultivar-group) mRNA for homologue of Tat binding protein, complete cds. PROD=rice homologue of Tat binding protein FL=gb:AK099264.1 gb:AK058311.1 gb:AK070759.1 gb:D17789.1 gb:AK058808.1 gb:AK105861.1 REP_ORG=O. sativa
Os.10987.1.S1_at	11	1153	P	0.000244	11	1598.5	P	0.000244	11	635.6	P	0.018555	11	856.3	P	0.001221	11	829.8	P	0.000244	11	1264.2	P	0.000244	11	466.3	P	0.00415	11	576.7	P	0.00293	gb:AF303468.1 DB_XREF=gi:21685575 GEN=tufM TID=Os.10987.1 CNT=27 FEA=FLmRNA TIER=FL STK=4 UG=Os.10987 DEF=Oryza sativa elongation factor Tu (tufM) mRNA, complete cds; nuclear gene for mitochondrial product. PROD=elongation factor Tu FL=gb:AK058640.1 gb:AK102069.1 gb:AF303468.1 REP_ORG=O. sativa
Os.2407.1.S1_at	11	1978.6	P	0.001221	11	1415.1	P	0.000732	11	2298.4	P	0.000732	11	2202.8	P	0.000244	11	3425.6	P	0.000244	11	1520.4	P	0.000244	11	2164.3	P	0.000244	11	1546.6	P	0.000732	gb:AF140722.2 DB_XREF=gi:33414598 TID=Os.2407.1 CNT=18 FEA=FLmRNA TIER=FL STK=4 UG=Os.2407 DEF=Oryza sativa (indica cultivar-group) multiple stress-responsive zinc-finger protein mRNA, complete cds. PROD=multiple stress-responsive zinc-finger protein FL=gb:AF140722.2 gb:AK106128.1 gb:AK119793.1 gb:AK061067.1 gb:AK070140.1 REP_ORG=O. sativa
Os.2240.1.S1_at	11	1878.3	P	0.000244	11	2281.1	P	0.000244	11	1662.1	P	0.000244	11	2077	P	0.000244	11	1333	P	0.000244	11	1826.6	P	0.000244	11	1482.8	P	0.000244	11	1283.6	P	0.000244	gb:U46758.1 DB_XREF=gi:1197586 GEN=KOB1 TID=Os.2240.1 CNT=16 FEA=FLmRNA TIER=FL STK=4 UG=Os.2240 DEF=Oryza sativa potassium channel beta subunit protein (KOB1) mRNA, complete cds. PROD=potassium channel beta subunit protein FL=gb:U46758.1 gb:AK072707.1 gb:AK104135.1 REP_ORG=O. sativa
Os.13014.1.S1_a_at	11	6232	P	0.000244	11	7666.7	P	0.000244	11	7191.2	P	0.000244	11	9486.1	P	0.000244	11	6479.7	P	0.000244	11	7444.9	P	0.000244	11	6857.8	P	0.000244	11	8553.3	P	0.000244	gb:AF402802.1 DB_XREF=gi:15430726 TID=Os.13014.1 CNT=15 FEA=FLmRNA TIER=FL STK=4 UG=Os.13014 DEF=Oryza sativa (japonica cultivar-group) clone S14087 putative glutathione S-transferase OsGSTU15 mRNA, complete cds. PROD=putative glutathione S-transferase OsGSTU15 FL=gb:AF402802.1 gb:AK067309.1 gb:AK104795.1 gb:AK104194.1 REP_ORG=O. sativa
Os.9312.1.S1_at	11	546.5	P	0.000732	11	452.8	P	0.000244	11	1733.7	P	0.000244	11	1422.2	P	0.000244	11	451.6	P	0.000244	11	457.6	P	0.00415	11	1330.4	P	0.000244	11	871.4	P	0.000244	gb:AF261275.1 DB_XREF=gi:8118431 GEN=EXPB7 TID=Os.9312.1 CNT=19 FEA=FLmRNA TIER=FL STK=4 UG=Os.9312 DEF=Oryza sativa beta-expansin (EXPB7) mRNA, complete cds. PROD=beta-expansin FL=gb:AF261275.1 gb:AK061423.1 REP_ORG=O. sativa
Os.1983.1.S1_at	11	9617.5	P	0.000244	11	9081.7	P	0.000244	11	8249.2	P	0.000244	11	8774.1	P	0.000244	11	10871.7	P	0.000244	11	10423.8	P	0.000244	11	9520.5	P	0.000244	11	9261	P	0.000244	gb:AB007627.2 DB_XREF=gi:14090232 GEN=HOS58 TID=Os.1983.1 CNT=14 FEA=FLmRNA TIER=FL STK=4 UG=Os.1983 UG_TITLE=(japonica cultivar-group) HOS58 mRNA, complete cds DEF=Oryza sativa (japonica cultivar-group) HOS58 mRNA, complete cds. FL=gb:AB007627.2 REP_ORG=O. sativa
Os.3583.1.S1_at	11	2877.8	P	0.000244	11	2562.8	P	0.001221	11	2957.3	P	0.001221	11	2163.9	P	0.001221	11	2889.5	P	0.000244	11	2552.6	P	0.000732	11	3183.4	P	0.000732	11	2246.5	P	0.001221	gb:AB014056.1 DB_XREF=gi:4164148 GEN=iron-superoxide dismutase TID=Os.3583.1 CNT=16 FEA=FLmRNA TIER=FL STK=4 UG=Os.3583 DEF=Oryza sativa (japonica cultivar-group) mRNA for iron-superoxide dismutase, complete cds. PROD=iron-superoxide dismutase FL=gb:AB014056.1 gb:AK062073.1 gb:AK071301.1 REP_ORG=O. sativa
Os.3398.1.S1_s_at	11	1105.6	P	0.000244	11	1136	P	0.000244	11	1279.9	P	0.000244	11	1204.7	P	0.000244	11	1211.4	P	0.000244	11	1151.9	P	0.000244	11	1083.3	P	0.000244	11	1140.3	P	0.000244	gb:AB001886.1 DB_XREF=gi:3618315 TID=Os.3398.1 CNT=12 FEA=FLmRNA TIER=FL STK=4 UG=Os.3398 DEF=Oryza sativa (japonica cultivar-group) mRNA for zinc finger protein, complete cds, clone:R2931. PROD=zinc finger protein FL=gb:AB001886.1 gb:AK104083.1 gb:AK072231.1 REP_ORG=O. sativa
Os.8790.1.S1_a_at	11	763.9	P	0.000244	11	718.7	P	0.000244	11	818.7	P	0.000244	11	844	P	0.000244	11	635.4	P	0.000244	11	790.1	P	0.000244	11	842.6	P	0.000244	11	870.6	P	0.000244	gb:AY238991.1 DB_XREF=gi:29424046 GEN=PTF1 TID=Os.8790.1 CNT=16 FEA=FLmRNA TIER=FL STK=4 UG=Os.8790 DEF=Oryza sativa bHLH transcription factor PTF1 (PTF1) mRNA, complete cds. PROD=bHLH transcription factor PTF1 FL=gb:AY238991.1 gb:AK065667.1 REP_ORG=O. sativa
Os.3122.1.S1_at	11	741.3	P	0.010742	11	757.3	P	0.018555	11	615.9	P	0.018555	11	1223.4	P	0.001953	11	656.5	P	0.023926	11	1092.3	P	0.023926	11	888.5	P	0.023926	11	1168.5	P	0.023926	gb:AY028315.1 DB_XREF=gi:13508484 TID=Os.3122.1 CNT=13 FEA=FLmRNA TIER=FL STK=4 UG=Os.3122 DEF=Oryza sativa ADP-glucose pyrophosphorylase small subunit mRNA, complete cds. PROD=ADP-glucose pyrophosphorylase small subunit FL=gb:AK060270.1 gb:AY028315.1 gb:AK073146.1 REP_ORG=O. sativa
Os.4172.1.S1_at	11	330.7	P	0.000244	11	380.3	P	0.000732	11	443.3	P	0.000244	11	369.3	P	0.000244	11	281.9	P	0.000244	11	196.6	P	0.000244	11	273.4	P	0.000244	11	252.3	P	0.000244	gb:AB003323.1 DB_XREF=gi:5295979 TID=Os.4172.1 CNT=10 FEA=FLmRNA TIER=FL STK=4 UG=Os.4172 DEF=Oryza sativa (japonica cultivar-group) mRNA for MADS box-like protein, complete cds, clone:E20969. PROD=MADS box-like protein FL=gb:AK069317.1 gb:AF077760.1 gb:AB003323.1 REP_ORG=O. sativa
Os.37640.1.S1_at	11	3084.7	P	0.000244	11	3441	P	0.000244	11	2768.9	P	0.000244	11	3209.9	P	0.000244	11	2005.3	P	0.000244	11	2905.7	P	0.000244	11	2321.9	P	0.000244	11	2287.6	P	0.000244	gb:U33283.1 DB_XREF=gi:1109671 TID=Os.37640.1 CNT=12 FEA=FLmRNA TIER=FL STK=4 UG=Os.37640 DEF=Oryza sativa Ca2+ sensitive 3(2),5-diphosphonucleoside 3(2) phosphohydrolase mRNA, complete cds. PROD=3(2),5-diphosphonucleoside 3(2)phosphohydrolase FL=gb:AK058937.1 gb:U33283.1 REP_ORG=O. sativa
Os.3739.1.S1_at	11	1129.6	P	0.000244	11	1091.3	P	0.000244	11	868	P	0.000244	11	744.2	P	0.000244	11	978.6	P	0.000244	11	1034.5	P	0.000244	11	912.9	P	0.000244	11	671.2	P	0.000244	gb:AB022783.1 DB_XREF=gi:7415520 GEN=OsproT TID=Os.3739.1 CNT=9 FEA=FLmRNA TIER=FL STK=4 UG=Os.3739 DEF=Oryza sativa mRNA for amino acid permease, complete cds. PROD=amino acid permease FL=gb:AB022783.1 gb:AK067118.1 gb:AK062005.1 REP_ORG=O. sativa
Os.2821.1.A1_at	11	1450.5	P	0.000244	11	711	P	0.000244	11	552.5	P	0.000244	11	110.9	P	0.001221	11	3698.8	P	0.000244	11	938.5	P	0.000244	11	286.9	P	0.010742	11	677.8	P	0.000244	gb:AF324485.1 DB_XREF=gi:12963337 TID=Os.2821.1 CNT=9 FEA=FLmRNA TIER=FL STK=4 UG=Os.2821 DEF=Oryza sativa aminotransferase-like protein mRNA, complete cds. PROD=aminotransferase-like protein FL=gb:AF324485.1 REP_ORG=O. sativa
Os.2821.1.A1_s_at	11	958.1	P	0.000732	11	601	P	0.000732	11	244.5	P	0.010742	11	65.7	A	0.27417	11	2384.1	P	0.000732	11	430	P	0.000732	11	42.1	A	0.27417	11	295.4	A	0.111572	gb:AF324485.1 DB_XREF=gi:12963337 TID=Os.2821.1 CNT=9 FEA=FLmRNA TIER=FL STK=4 UG=Os.2821 DEF=Oryza sativa aminotransferase-like protein mRNA, complete cds. PROD=aminotransferase-like protein FL=gb:AF324485.1 REP_ORG=O. sativa
Os.4176.1.S1_at	11	525.2	P	0.000244	11	530.3	P	0.000244	11	500.4	P	0.000732	11	394.3	P	0.000244	11	595.3	P	0.000244	11	528.2	P	0.000244	11	597.5	P	0.000732	11	366.3	P	0.000244	gb:AB022602.1 DB_XREF=gi:5360656 GEN=OsASA1 TID=Os.4176.1 CNT=8 FEA=FLmRNA TIER=FL STK=4 UG=Os.4176 DEF=Oryza sativa (japonica cultivar-group) OsASA1 mRNA for anthranilate synthase alpha 1 subunit, complete cds. PROD=anthranilate synthase alpha 1 subunit FL=gb:AB022602.1 gb:AK072053.1 REP_ORG=O. sativa
Os.3383.1.S1_a_at	11	2537.4	P	0.000244	11	1874.7	P	0.000244	11	1924.6	P	0.000244	11	1543.8	P	0.000244	11	2677.2	P	0.000244	11	1951.8	P	0.000244	11	1883.2	P	0.000244	11	1545.9	P	0.000244	gb:AB018442.1 DB_XREF=gi:4190973 GEN=phyC TID=Os.3383.1 CNT=10 FEA=FLmRNA TIER=FL STK=4 UG=Os.3383 DEF=Oryza sativa (japonica cultivar-group) mRNA for phytochrome C, complete cds. PROD=phytochrome C FL=gb:AB018442.1 REP_ORG=O. sativa
Os.20364.1.S1_at	11	2701	P	0.000732	11	2308.9	P	0.001953	11	1657.6	P	0.001221	11	728.6	P	0.001953	11	1930.3	P	0.001221	11	2006.3	P	0.000732	11	1138.3	P	0.001221	11	724.6	P	0.001953	gb:AB051864.1 DB_XREF=gi:19909967 GEN=OsAMT2;1 TID=Os.20364.1 CNT=5 FEA=FLmRNA TIER=FL STK=4 UG=Os.20364 DEF=Oryza sativa OsAMT2;1 mRNA for ammonium transporter, complete cds. PROD=ammonium transporter FL=gb:AK065288.1 gb:AB051864.1 REP_ORG=O. sativa
Os.15537.1.S1_at	11	526.7	P	0.000732	11	163.1	P	0.000732	11	776.4	P	0.000244	11	491.5	P	0.000244	11	470.4	P	0.001221	11	143.2	P	0.018555	11	712.9	P	0.000732	11	321	P	0.00415	gb:AF488521.1 DB_XREF=gi:19849278 GEN=PM-I TID=Os.15537.1 CNT=5 FEA=FLmRNA TIER=FL STK=4 UG=Os.15537 DEF=Oryza sativa Cyt-P450 monooxygenase (PM-I) mRNA, complete cds. PROD=Cyt-P450 monooxygenase FL=gb:AF488521.1 REP_ORG=O. sativa
Os.7899.1.S1_at	11	4868.1	P	0.000244	11	5425.7	P	0.000244	11	7927.5	P	0.000244	11	8347.6	P	0.000244	11	5255.2	P	0.000244	11	5114.1	P	0.000244	11	7479.2	P	0.000244	11	8852.2	P	0.000244	gb:AB074412.1 DB_XREF=gi:20152204 GEN=OsUBC5b TID=Os.7899.1 CNT=39 FEA=FLmRNA TIER=FL STK=4 UG=Os.7899 DEF=Oryza sativa (japonica cultivar-group) mRNA for ubiquitin-conjugating enzyme OsUBC5b, complete cds. PROD=ubiquitin-conjugating enzyme OsUBC5b FL=gb:AK121248.1 gb:AB074412.1 REP_ORG=O. sativa
Os.7900.1.S1_at	11	1868.6	P	0.001953	11	1913.1	P	0.001953	11	1948.4	P	0.001953	11	1618.7	P	0.001953	11	1945.3	P	0.037598	11	1822.6	P	0.008057	11	1866.3	P	0.023926	11	1867.5	P	0.01416	gb:AB026559.1 DB_XREF=gi:8671493 GEN=OsPAB1 TID=Os.7900.1 CNT=28 FEA=FLmRNA TIER=FL STK=4 UG=Os.7900 DEF=Oryza sativa (japonica cultivar-group) OsPAB1 mRNA for alpha 2 subunit of 20S proteasome, complete cds. PROD=alpha 2 subunit of 20S proteasome FL=gb:AB026559.1 gb:AK101195.1 gb:AK058567.1 REP_ORG=O. sativa
Os.7900.1.S1_s_at	11	2415.1	P	0.000244	11	2432.8	P	0.000244	11	2515.5	P	0.000244	11	2440.3	P	0.000244	11	2818.5	P	0.000244	11	2770.8	P	0.000244	11	2680.3	P	0.000244	11	2612.1	P	0.000244	gb:AB026559.1 DB_XREF=gi:8671493 GEN=OsPAB1 TID=Os.7900.1 CNT=28 FEA=FLmRNA TIER=FL STK=4 UG=Os.7900 DEF=Oryza sativa (japonica cultivar-group) OsPAB1 mRNA for alpha 2 subunit of 20S proteasome, complete cds. PROD=alpha 2 subunit of 20S proteasome FL=gb:AB026559.1 gb:AK101195.1 gb:AK058567.1 REP_ORG=O. sativa
Os.12234.1.S1_s_at	11	4898.7	P	0.000244	11	4101.1	P	0.000244	11	5908.9	P	0.000244	11	3808.2	P	0.000244	11	3857.9	P	0.000732	11	4093	P	0.000244	11	4627.2	P	0.000244	11	3196.5	P	0.000244	gb:AF261272.1 DB_XREF=gi:8118424 GEN=EXPB4 TID=Os.12234.1 CNT=21 FEA=FLmRNA TIER=FL STK=4 UG=Os.12234 DEF=Oryza sativa beta-expansin (EXPB4) mRNA, complete cds. PROD=beta-expansin FL=gb:AK060096.1 gb:AF261272.1 gb:AK105981.1 gb:AK101357.1 gb:AK103929.1 REP_ORG=O. sativa
Os.4414.1.S1_x_at	11	0.8	A	0.981445	11	1.3	A	0.969727	11	0.8	A	0.98584	11	0.5	A	0.904785	11	0.8	A	0.989258	11	0.7	A	0.919434	11	1.8	A	0.904785	11	1.6	A	0.962402	gb:D11385.1 DB_XREF=gi:218186 TID=Os.4414.1 CNT=13 FEA=FLmRNA TIER=FL STK=4 UG=Os.4414 DEF=Oryza sativa (japonica cultivar-group) mRNA for prolamin, complete cds. PROD=prolamin FL=gb:D11385.1 REP_ORG=O. sativa
Os.11313.1.S1_at	11	3407.1	P	0.000244	11	2112.2	P	0.000244	11	5134.6	P	0.000244	11	3702.2	P	0.000244	11	3924.8	P	0.000244	11	3553.8	P	0.000244	11	4604	P	0.000244	11	3590.3	P	0.000244	gb:AF395880.1 DB_XREF=gi:18539470 TID=Os.11313.1 CNT=17 FEA=FLmRNA TIER=FL STK=4 UG=Os.11313 DEF=Oryza sativa JIOsPR10 mRNA, complete cds. PROD=JIOsPR10 FL=gb:AF395880.1 gb:AK121376.1 REP_ORG=O. sativa
Os.153.1.S1_at	11	2042.1	P	0.001953	11	1812.6	P	0.000244	11	1877.7	P	0.001953	11	1898.9	P	0.000244	11	930.2	P	0.00293	11	1346.5	P	0.000244	11	1554.7	P	0.001953	11	1156.5	P	0.00293	gb:D14997.1 DB_XREF=gi:287400 TID=Os.153.1 CNT=14 FEA=FLmRNA TIER=FL STK=4 UG=Os.153 DEF=Oryza sativa (japonica cultivar-group) mRNA for peroxidase, complete cds. PROD=peroxidase FL=gb:AK066855.1 gb:AK104950.1 gb:D14997.1 REP_ORG=O. sativa
Os.4153.1.S1_a_at	11	17.2	A	0.533936	11	4.9	A	0.828613	11	11.3	A	0.665527	11	5.5	A	0.850342	11	2.3	A	0.919434	11	7	A	0.753906	11	14.4	A	0.72583	11	23.2	A	0.466064	gb:U78891.2 DB_XREF=gi:33304375 GEN=MADS7 TID=Os.4153.1 CNT=10 FEA=FLmRNA TIER=FL STK=4 UG=Os.4153 DEF=Oryza sativa MADS box protein (MADS7) mRNA, complete cds. PROD=MADS box protein FL=gb:AK100263.1 gb:U78891.2 gb:AY332477.1 gb:U31994.1 REP_ORG=O. sativa
Os.8178.1.S1_at	11	3548.8	P	0.000244	11	4588.7	P	0.000244	11	4243.5	P	0.000244	11	3605.7	P	0.000244	11	5732.2	P	0.000244	11	6676.2	P	0.000244	11	2495.3	P	0.000244	11	6086.2	P	0.000244	gb:AY050642.1 DB_XREF=gi:16024931 GEN=PR4 TID=Os.8178.1 CNT=9 FEA=FLmRNA TIER=FL STK=4 UG=Os.8178 DEF=Oryza sativa (japonica cultivar-group) dev-stage 1 month-old seedling pathogenesis-related protein (PR4) mRNA, complete cds. PROD=pathogenesis-related protein FL=gb:AK121127.1 gb:AY050642.1 REP_ORG=O. sativa
Os.2211.1.S1_at	11	1075	P	0.000244	11	1343.7	P	0.000244	11	1007.3	P	0.000244	11	721.7	P	0.001221	11	1736.9	P	0.000244	11	1332.6	P	0.000732	11	749.8	P	0.00415	11	1032.5	P	0.001953	gb:AF032976.1 DB_XREF=gi:2655294 GEN=GER6 TID=Os.2211.1 CNT=9 FEA=FLmRNA TIER=FL STK=4 UG=Os.2211 DEF=Oryza sativa germin-like protein 6 (GER6) mRNA, complete cds. PROD=germin-like protein 6 FL=gb:AF032976.1 gb:AK061029.1 REP_ORG=O. sativa
Os.9238.1.A1_a_at	11	79.8	A	0.303711	11	23.8	A	0.696289	11	94.5	A	0.27417	11	151.5	P	0.037598	11	36.7	A	0.366211	11	60.2	A	0.334473	11	102.6	A	0.080566	11	17	A	0.303711	gb:AB110177.1 DB_XREF=gi:32352151 TID=Os.9238.1 CNT=8 FEA=FLmRNA TIER=FL STK=4 UG=Os.9238 DEF=Oryza sativa (japonica cultivar-group) mRNA for katanin, complete cds, clone: 13YPG038. PROD=katanin FL=gb:AB110177.1 gb:AK105474.1 gb:AK102585.1 gb:AK058626.1 REP_ORG=O. sativa
Os.9238.1.A2_at	11	34.5	A	0.533936	11	6.9	A	0.665527	11	22.2	A	0.491699	11	26.4	A	0.466064	11	3.9	A	0.80542	11	18.9	A	0.601074	11	6.1	A	0.780518	11	4.2	A	0.80542	gb:AK105474.1 DB_XREF=gi:32990683 TID=Os.9238.1 CNT=8 FEA=FLmRNA TIER=FL STK=1 UG=Os.9238 UG_TITLE=(japonica cultivar-group) calcyclin binding protein-like (OJ1414_E05.17), mRNA DEF=Oryza sativa (japonica cultivar-group) cDNA clone:001-127-A04, full insert sequence. FL=gb:AB110177.1 gb:AK105474.1 gb:AK102585.1 gb:AK058626.1 REP_ORG=O. sativa
Os.169.1.S1_at	11	140.5	P	0.023926	11	306.4	M	0.056152	11	115.1	A	0.080566	11	6.6	A	0.5	11	335.4	P	0.046143	11	255.3	P	0.030273	11	83.5	A	0.246094	11	3.8	A	0.80542	gb:D55708.1 DB_XREF=gi:2696220 TID=Os.169.1 CNT=8 FEA=FLmRNA TIER=FL STK=4 UG=Os.169 DEF=Oryza sativa (japonica cultivar-group) mRNA for chitinase, complete cds. PROD=chitinase FL=gb:D55708.1 gb:AK073800.1 REP_ORG=O. sativa
Os.2219.1.S1_at	11	1045.9	P	0.001953	11	1242.6	P	0.00293	11	931.4	P	0.00415	11	918.3	P	0.00415	11	955.3	P	0.005859	11	1104	P	0.001221	11	748.1	P	0.005859	11	463.6	P	0.010742	gb:AF072694.1 DB_XREF=gi:3293558 GEN=GER7 TID=Os.2219.1 CNT=5 FEA=FLmRNA TIER=FL STK=4 UG=Os.2219 DEF=Oryza sativa germin-like protein 7 (GER7) mRNA, complete cds. PROD=germin-like protein 7 FL=gb:AK062698.1 gb:AF072694.1 REP_ORG=O. sativa
Os.2320.1.S1_at	11	604	P	0.000244	11	750.3	P	0.000244	11	1493.2	P	0.000244	11	573.2	P	0.000732	11	863.2	P	0.000244	11	392.7	P	0.000244	11	1330.9	P	0.000244	11	323.1	P	0.001953	gb:AF141878.1 DB_XREF=gi:5499729 GEN=RGLP1 TID=Os.2320.1 CNT=5 FEA=FLmRNA TIER=FL STK=4 UG=Os.2320 DEF=Oryza sativa germin-like protein 1 precursor (RGLP1) mRNA, complete cds. PROD=germin-like protein 1 precursor FL=gb:AF141878.1 gb:AK058764.1 REP_ORG=O. sativa
Os.178.1.S1_a_at	11	4488.7	P	0.000244	11	4479.6	P	0.000244	11	5306.1	P	0.000244	11	4678.1	P	0.000244	11	4411.7	P	0.000244	11	4354	P	0.000244	11	5651.6	P	0.000244	11	4863	P	0.000244	gb:J04960.1 DB_XREF=gi:169758 TID=Os.178.1 CNT=5 FEA=FLmRNA TIER=FL STK=4 UG=Os.178 UG_TITLE=O.sativa ADP-glucose pyrophosphorylase 51kD subunit mRNA, complete cds DEF=O.sativa ADP-glucose pyrophosphorylase 51kD subunit mRNA, complete cds. FL=gb:AK103906.1 gb:AK058551.1 gb:J04960.1 REP_ORG=O. sativa
Os.46312.1.S1_a_at	11	1092.9	P	0.000244	11	1469.2	P	0.000244	11	1459.8	P	0.000244	11	2278.7	P	0.000244	11	755.2	P	0.000244	11	1340.2	P	0.000244	11	1552.7	P	0.000244	11	1664.5	P	0.000244	gb:AY423716.1 DB_XREF=gi:37694043 TID=Os.46312.1 CNT=6 FEA=FLmRNA TIER=FL STK=4 UG=Os.46312 DEF=Oryza sativa (japonica cultivar-group) homeodomain leucine-zipper protein Hox9 mRNA, complete cds. PROD=homeodomain leucine-zipper protein Hox9 FL=gb:AY423716.1 gb:AK102603.1 gb:AK102830.1 REP_ORG=O. sativa
Os.1502.1.S1_at	11	1245.4	P	0.000244	11	1053.2	P	0.000244	11	1631.5	P	0.000244	11	1307	P	0.000244	11	1524.7	P	0.000244	11	1111.2	P	0.000244	11	1885.3	P	0.000244	11	1561.1	P	0.000244	gb:AB053473.1 DB_XREF=gi:13365771 GEN=RISBZ4 TID=Os.1502.1 CNT=4 FEA=FLmRNA TIER=FL STK=4 UG=Os.1502 DEF=Oryza sativa mRNA for RISBZ4, complete cds. PROD=RISBZ4 FL=gb:AB053473.1 gb:AK069575.1 REP_ORG=O. sativa
Os.186.1.S1_at	11	7054.6	P	0.000244	11	7181	P	0.000244	11	9977.1	P	0.000244	11	10985.7	P	0.000244	11	5885.3	P	0.000244	11	7076.3	P	0.000244	11	10278.9	P	0.000244	11	13042.2	P	0.000244	gb:L36320.1 DB_XREF=gi:538429 GEN=cuznsod1 TID=Os.186.1 CNT=101 FEA=FLmRNA TIER=FL STK=3 UG=Os.186 DEF=Oryza sativa (clone cu101) superoxide dismutase (cuznsod1) mRNA, complete cds. PROD=superoxide dismutase FL=gb:L36320.1 gb:D00999.1 gb:AK061662.1 gb:AK120692.1 REP_ORG=O. sativa
Os.4244.1.S1_at	11	11200.6	P	0.000244	11	14959.8	P	0.000244	11	13607.7	P	0.000244	11	16658.6	P	0.000244	11	9601.7	P	0.000244	11	13690	P	0.000244	11	13057.8	P	0.000244	11	15149	P	0.000244	gb:AB110168.1 DB_XREF=gi:32352133 TID=Os.4244.1 CNT=91 FEA=FLmRNA TIER=FL STK=3 UG=Os.4244 DEF=Oryza sativa (japonica cultivar-group) mRNA for caffeoyl-CoA 3-O-methyltransferase, complete cds, clone: 12FPR057. PROD=caffeoyl-CoA 3-O-methyltransferase FL=gb:AK104801.1 gb:AK104326.1 gb:AK071482.1 gb:AB110168.1 REP_ORG=O. sativa
Os.182.1.S1_at	11	11160.7	P	0.000244	11	9408.6	P	0.000244	11	10481.1	P	0.000244	11	9422.6	P	0.000244	11	12603.9	P	0.000244	11	9104.3	P	0.000244	11	9378	P	0.000244	11	8898.1	P	0.000244	gb:AF441191.1 DB_XREF=gi:17066589 GEN=CaM TID=Os.182.1 CNT=46 FEA=FLmRNA TIER=FL STK=3 UG=Os.182 DEF=Oryza sativa clone 15079 calmodulin (CaM) mRNA, complete cds. PROD=calmodulin FL=gb:AK071852.1 gb:AF441191.1 gb:AK104031.1 REP_ORG=O. sativa
Os.3705.1.S1_at	11	4800.6	P	0.000244	11	4902	P	0.000244	11	5017.3	P	0.000244	11	4549	P	0.000244	11	4841.9	P	0.000244	11	5155.2	P	0.000244	11	4465.7	P	0.000244	11	4427.8	P	0.000244	gb:AB026561.1 DB_XREF=gi:8671497 GEN=OsPAE1 TID=Os.3705.1 CNT=50 FEA=FLmRNA TIER=FL STK=3 UG=Os.3705 DEF=Oryza sativa (japonica cultivar-group) OsPAE1 mRNA for alpha 5 subunit of 20S proteasome, complete cds. PROD=alpha 5 subunit of 20S proteasome FL=gb:AK103487.1 gb:AK059521.1 gb:AB026561.1 REP_ORG=O. sativa
Os.12197.2.S1_a_at	11	15232.9	P	0.000244	11	14968.8	P	0.000244	11	13301.3	P	0.000244	11	12288	P	0.000244	11	18633.2	P	0.000244	11	15720.4	P	0.000244	11	12512.2	P	0.000244	11	13277.2	P	0.000244	gb:AK068753.1 DB_XREF=gi:32978778 TID=Os.12197.2 CNT=6 FEA=FLmRNA TIER=FL STK=1 UG=Os.12197 UG_TITLE=(japonica cultivar-group) mRNA for hypothetical protein, complete cds, clone: 13YPB022 DEF=Oryza sativa (japonica cultivar-group) cDNA clone:J013158E09, full insert sequence. FL=gb:AK068753.1 REP_ORG=O. sativa
Os.12197.1.S1_x_at	11	10294.3	P	0.000244	11	9206.6	P	0.000244	11	8150.5	P	0.000244	11	6097.9	P	0.000244	11	11648.5	P	0.000244	11	8399.3	P	0.000244	11	5551.1	P	0.000244	11	6161.5	P	0.000244	gb:AB110172.1 DB_XREF=gi:32352141 TID=Os.12197.1 CNT=38 FEA=FLmRNA TIER=FL STK=3 UG=Os.12197 UG_TITLE=(japonica cultivar-group) mRNA for hypothetical protein, complete cds, clone: 13YPB022 DEF=Oryza sativa (japonica cultivar-group) mRNA for hypothetical protein, complete cds, clone: 13YPB022. FL=gb:AK062176.1 gb:AB110172.1 REP_ORG=O. sativa
Os.7916.1.S1_at	11	8346.5	P	0.000244	11	9594.4	P	0.000244	11	8017.9	P	0.000244	11	9271.1	P	0.000244	11	4833.4	P	0.000244	11	8682	P	0.000244	11	7061	P	0.000244	11	5667.3	P	0.000244	gb:D30716.1 DB_XREF=gi:493707 TID=Os.7916.1 CNT=61 FEA=FLmRNA TIER=FL STK=3 UG=Os.7916 DEF=Oryza sativa (japonica cultivar-group) mRNA for beta-tubulin, complete cds. PROD=beta-tubulin FL=gb:L19598.1 gb:AK072502.1 gb:D30716.1 REP_ORG=O. sativa
Os.8519.1.S1_a_at	11	2270.2	P	0.000244	11	2907.6	P	0.000244	11	1321.2	P	0.000244	11	1423.8	P	0.000244	11	2430.1	P	0.000244	11	3269.3	P	0.000244	11	1360.9	P	0.000244	11	1374.3	P	0.000244	gb:AK072845.1 DB_XREF=gi:32982868 TID=Os.8519.1 CNT=39 FEA=FLmRNA TIER=FL STK=3 UG=Os.8519 UG_TITLE=Putative histone deacetylase HD2 mRNA, complete cds DEF=Oryza sativa (japonica cultivar-group) cDNA clone:J023142J09, full insert sequence. FL=gb:AF255711.1 gb:AK072845.1 REP_ORG=O. sativa
Os.1354.1.S1_a_at	11	4773.5	P	0.001221	11	4290.7	P	0.001953	11	4299.5	P	0.00293	11	3536.6	P	0.001953	11	3427.5	P	0.001221	11	2075.1	P	0.001953	11	2616.8	P	0.00415	11	2083	P	0.00415	gb:AY363174.1 DB_XREF=gi:34398296 GEN=IPMDHSU TID=Os.1354.1 CNT=29 FEA=FLmRNA TIER=FL STK=3 UG=Os.1354 DEF=Oryza sativa (japonica cultivar-group) 3-isopropylmalate dehydratase small subunit (IPMDHSU) mRNA, complete cds. PROD=3-isopropylmalate dehydratase small subunit FL=gb:AY363174.1 gb:AK061544.1 gb:AK106107.1 gb:AK103778.1 REP_ORG=O. sativa
Os.458.1.S1_at	11	5498.4	P	0.000244	11	5426.8	P	0.000244	11	5984.3	P	0.000244	11	5696.1	P	0.000244	11	5773	P	0.000244	11	5311.4	P	0.000244	11	5472.4	P	0.000244	11	5752.2	P	0.000244	gb:AB046414.1 DB_XREF=gi:12381895 GEN=eIF4A-2 TID=Os.458.1 CNT=48 FEA=FLmRNA TIER=FL STK=3 UG=Os.458 DEF=Oryza sativa eIF4A-2 mRNA for eukaryotic initiation factor 4A, complete cds. PROD=eukaryotic initiation factor 4A FL=gb:AK073620.1 gb:AB046414.1 REP_ORG=O. sativa
Os.8017.1.S1_at	11	6714	P	0.000244	11	6860.9	P	0.000244	11	9684.1	P	0.000244	11	9179.9	P	0.000244	11	7811.9	P	0.000244	11	6808	P	0.000244	11	8742.2	P	0.000244	11	8973.5	P	0.000244	gb:AF283006.1 DB_XREF=gi:10121844 TID=Os.8017.1 CNT=38 FEA=FLmRNA TIER=FL STK=3 UG=Os.8017 DEF=Oryza sativa (japonica cultivar-group) cold acclimation protein WCOR413-like protein mRNA, complete cds. PROD=cold acclimation protein WCOR413-like protein FL=gb:AK060000.1 gb:AK066036.1 gb:AK060906.1 gb:AF283006.1 REP_ORG=O. sativa
Os.9323.1.S1_at	11	5580.2	P	0.000244	11	5664.7	P	0.000244	11	5692.9	P	0.000244	11	5917.4	P	0.000244	11	5156.6	P	0.000244	11	5813.2	P	0.000244	11	5295.4	P	0.000244	11	5637.9	P	0.000244	gb:AB026566.1 DB_XREF=gi:8671507 GEN=OsPBD1 TID=Os.9323.1 CNT=39 FEA=FLmRNA TIER=FL STK=3 UG=Os.9323 DEF=Oryza sativa (japonica cultivar-group) OsPBD1 mRNA for beta 4 subunit of 20S proteasome, complete cds. PROD=beta 4 subunit of 20S proteasome FL=gb:AK099128.1 gb:AB026566.1 gb:AK061228.1 gb:AK060531.1 gb:AK105847.1 REP_ORG=O. sativa
Os.7976.1.S1_a_at	11	4877.7	P	0.000244	11	4240.9	P	0.000244	11	4964	P	0.000244	11	5047.3	P	0.000244	11	5179	P	0.000244	11	4510.2	P	0.000244	11	4854.6	P	0.000244	11	4948.8	P	0.000244	gb:AY524972.1 DB_XREF=gi:42528294 GEN=BIHD1 TID=Os.7976.1 CNT=27 FEA=FLmRNA TIER=FL STK=3 UG=Os.7976 DEF=Oryza sativa (indica cultivar-group) benzothiadiazole-induced homeodomain protein 1 (BIHD1) mRNA, complete cds. PROD=benzothiadiazole-induced homeodomain protein 1 FL=gb:AY524972.1 gb:AK061393.1 gb:AK069994.1 gb:AK104713.1 gb:AK070543.1 REP_ORG=O. sativa
Os.2674.1.S1_at	11	5115.9	P	0.000244	11	4801.7	P	0.000244	11	5123.8	P	0.000244	11	5272.8	P	0.000244	11	5824.8	P	0.000244	11	5516.4	P	0.000244	11	5455.1	P	0.000244	11	5713.7	P	0.000244	gb:D38753.1 DB_XREF=gi:976256 TID=Os.2674.1 CNT=41 FEA=FLmRNA TIER=FL STK=3 UG=Os.2674 DEF=Oryza sativa (japonica cultivar-group) mRNA stearyl-ACP desaturase, complete cds. PROD=stearyl-ACP desaturase FL=gb:D38753.1 gb:AK065340.1 REP_ORG=O. sativa
Os.7727.1.S1_at	11	5291.9	P	0.000244	11	3994.1	P	0.000244	11	5648.9	P	0.000244	11	5405.9	P	0.000244	11	3257	P	0.000244	11	2957.3	P	0.000244	11	3793.8	P	0.000244	11	4803.3	P	0.000244	gb:AY580163.1 DB_XREF=gi:46391953 TID=Os.7727.1 CNT=43 FEA=FLmRNA TIER=FL STK=3 UG=Os.7727 DEF=Oryza sativa (japonica cultivar-group) putative lipase mRNA, complete cds. PROD=putative lipase FL=gb:AY580163.1 gb:AK100289.1 gb:AK059511.1 REP_ORG=O. sativa
Os.7991.1.S1_at	11	1165.2	P	0.000244	11	1223	P	0.000244	11	2360.1	P	0.000244	11	1971.9	P	0.000244	11	2143.6	P	0.000244	11	2467.9	P	0.000244	11	1971.8	P	0.000244	11	3524.5	P	0.000244	gb:AB003194.1 DB_XREF=gi:4426561 TID=Os.7991.1 CNT=38 FEA=FLmRNA TIER=FL STK=3 UG=Os.7991 DEF=Oryza sativa (japonica cultivar-group) mRNA for chitinase IIb, complete cds. PROD=chitinase IIb FL=gb:AK099973.1 gb:AB003194.1 gb:AK060363.1 REP_ORG=O. sativa
Os.4684.1.S1_at	11	6759	P	0.000244	11	9858.2	P	0.000244	11	6222.5	P	0.000244	11	5967.6	P	0.000244	11	4390.7	P	0.000244	11	6196.1	P	0.000244	11	4230.7	P	0.000244	11	3179.6	P	0.000244	gb:D38231.1 DB_XREF=gi:540534 GEN=RWD TID=Os.4684.1 CNT=39 FEA=FLmRNA TIER=FL STK=3 UG=Os.4684 DEF=Oryza sativa (japonica cultivar-group) RWD mRNA for q group of receptor for activated C-kinase, complete cds. PROD=q group of receptor for activated C-kinase FL=gb:AK098877.1 gb:AK060428.1 gb:D38231.1 gb:AK098893.1 gb:AK121587.1 REP_ORG=O. sativa
Os.3411.1.S1_s_at	11	12525.3	P	0.000244	11	17633	P	0.000244	11	11123.2	P	0.000244	11	10150.7	P	0.000244	11	11829.6	P	0.000244	11	12271.1	P	0.000244	11	10587.7	P	0.000244	11	11886.2	P	0.000244	gb:D26538.1 DB_XREF=gi:454880 TID=Os.3411.1 CNT=21 FEA=FLmRNA TIER=FL STK=3 UG=Os.3411 DEF=Oryza sativa (japonica cultivar-group) mRNA for WSI724 protein induced by water stress, complete cds. PROD=WSI724 protein induced by water stress FL=gb:AK059150.1 gb:AB011368.1 gb:AF010584.1 gb:D26538.1 REP_ORG=O. sativa
Os.12727.1.S1_at	11	2714.5	P	0.000732	11	3065.8	P	0.000732	11	2698.2	P	0.000732	11	2545.7	P	0.000732	11	1818.5	P	0.000732	11	2126.1	P	0.000732	11	2416.8	P	0.001221	11	1821	P	0.001221	gb:AB037154.1 DB_XREF=gi:17297986 GEN=OsRPT2b TID=Os.12727.1 CNT=29 FEA=FLmRNA TIER=FL STK=3 UG=Os.12727 DEF=Oryza sativa (japonica cultivar-group) OsRPT2b mRNA for 26S proteasome regulatory particle triple-A ATPase subunit2b, complete cds. PROD=26S proteasome regulatory particle triple-AATPase subunit2b FL=gb:AK058779.1 gb:AK069811.1 gb:AB037154.1 REP_ORG=O. sativa
Os.12646.1.S1_at	11	2716.9	P	0.000244	11	2891.4	P	0.000244	11	3286.1	P	0.000244	11	3741.5	P	0.000244	11	2237.3	P	0.000244	11	2846.4	P	0.000244	11	3320.6	P	0.000244	11	3325.9	P	0.000244	gb:AB125305.1 DB_XREF=gi:46917335 GEN=SAPK4 TID=Os.12646.1 CNT=25 FEA=FLmRNA TIER=FL STK=3 UG=Os.12646 DEF=Oryza sativa (japonica cultivar-group) SAPK4 mRNA for serinethreonine protein kinase SAPK4, complete cds. PROD=serinethreonine protein kinase SAPK4 FL=gb:AB125305.1 gb:AK060576.1 gb:AK070407.1 REP_ORG=O. sativa
Os.3439.1.S1_a_at	11	5392.5	P	0.000244	11	6733.5	P	0.000244	11	6262.9	P	0.000244	11	7706.1	P	0.000244	11	5870.1	P	0.000244	11	6891.6	P	0.000244	11	5768.2	P	0.000244	11	7584.8	P	0.000244	gb:AB027123.1 DB_XREF=gi:4850329 GEN=COX5c TID=Os.3439.1 CNT=19 FEA=FLmRNA TIER=FL STK=3 UG=Os.3439 DEF=Oryza sativa (japonica cultivar-group) COX5c mRNA for cytochrome c oxidase subunit 5c, complete cds. PROD=cytochrome c oxidase subunit 5c FL=gb:AB027123.1 REP_ORG=O. sativa
Os.10220.1.S1_at	11	2876.6	P	0.000244	11	1929.5	P	0.000244	11	2743.7	P	0.000244	11	4148.3	P	0.000244	11	3193.5	P	0.000244	11	1944.6	P	0.000244	11	2688.8	P	0.000244	11	3217.7	P	0.000244	gb:AB051295.1 DB_XREF=gi:17025919 GEN=OsNIF2 TID=Os.10220.1 CNT=28 FEA=FLmRNA TIER=FL STK=3 UG=Os.10220 DEF=Oryza sativa OsNIF2 mRNA for bZIP transcription factor, complete cds. PROD=bZIP transcription factor FL=gb:AB051295.1 gb:AK100440.1 REP_ORG=O. sativa
Os.3437.1.S1_at	11	4478.6	P	0.000244	11	6364.5	P	0.000244	11	3967	P	0.000244	11	5860.6	P	0.000244	11	4006	P	0.000732	11	5743.6	P	0.000244	11	3123.7	P	0.000732	11	4080.1	P	0.000732	gb:AB042115.1 DB_XREF=gi:7670065 GEN=cope1 TID=Os.3437.1 CNT=27 FEA=FLmRNA TIER=FL STK=3 UG=Os.3437 DEF=Oryza sativa (japonica cultivar-group) cope1 mRNA for epsilon1-COP, complete cds. PROD=epsilon1-COP FL=gb:AK104427.1 gb:AK099008.1 gb:AK060707.1 gb:AB042115.1 REP_ORG=O. sativa
Os.2216.1.S1_at	11	6509.9	P	0.000244	11	7464.6	P	0.000244	11	2461.1	P	0.000732	11	2109.1	P	0.000732	11	6595.6	P	0.000244	11	7229.2	P	0.000244	11	2678.6	P	0.000732	11	2353.9	P	0.000732	gb:U37936.1 DB_XREF=gi:1235663 TID=Os.2216.1 CNT=19 FEA=FLmRNA TIER=FL STK=3 UG=Os.2216 DEF=Oryza sativa clone pFDRSC61 novel calmodulin-like protein mRNA, complete cds. PROD=novel calmodulin-like protein FL=gb:AF231026.1 gb:U37936.1 gb:AK070889.1 REP_ORG=O. sativa
Os.2613.1.S1_at	11	1922	P	0.000244	11	1413	P	0.000244	11	2073.4	P	0.000244	11	2630.1	P	0.000244	11	2320.7	P	0.000244	11	1893.6	P	0.000244	11	2430.4	P	0.000244	11	2848.3	P	0.000244	gb:AF309381.1 DB_XREF=gi:11177838 TID=Os.2613.1 CNT=26 FEA=FLmRNA TIER=FL STK=3 UG=Os.2613 DEF=Oryza sativa (japonica cultivar-group) clone S4892 putative glutathione S-transferase OsGSTZ1 mRNA, complete cds. PROD=putative glutathione S-transferase OsGSTZ1 FL=gb:AK069105.1 gb:AF309381.1 REP_ORG=O. sativa
Os.12899.1.S1_at	11	1321.7	P	0.000732	11	1397.8	P	0.000732	11	1470.5	P	0.000732	11	1130	P	0.000244	11	1655.9	P	0.000244	11	1280.1	P	0.000732	11	1719.5	P	0.000244	11	1831.2	P	0.000244	gb:D12628.1 DB_XREF=gi:391883 TID=Os.12899.1 CNT=17 FEA=FLmRNA TIER=FL STK=3 UG=Os.12899 DEF=Oryza sativa (japonica cultivar-group) mRNA for Maternal G10 like protein, complete cds. PROD=Maternal G10 like protein FL=gb:D12628.1 gb:AK103299.1 REP_ORG=O. sativa
Os.12899.1.S1_s_at	11	1431.4	P	0.000244	11	1185.2	P	0.000244	11	1779	P	0.000244	11	1233.5	P	0.000244	11	1635.5	P	0.000244	11	1420.1	P	0.000244	11	1942.4	P	0.000244	11	1749.3	P	0.000244	gb:D12628.1 DB_XREF=gi:391883 TID=Os.12899.1 CNT=17 FEA=FLmRNA TIER=FL STK=3 UG=Os.12899 DEF=Oryza sativa (japonica cultivar-group) mRNA for Maternal G10 like protein, complete cds. PROD=Maternal G10 like protein FL=gb:D12628.1 gb:AK103299.1 REP_ORG=O. sativa
Os.483.1.S1_at	11	1122.8	P	0.000244	11	1243.5	P	0.000244	11	983.5	P	0.000244	11	1246.4	P	0.000244	11	1055.5	P	0.000244	11	1157.6	P	0.000244	11	771.5	P	0.000244	11	1326.2	P	0.000244	gb:AB015971.1 DB_XREF=gi:18146757 GEN=OsRan1 TID=Os.483.1 CNT=20 FEA=FLmRNA TIER=FL STK=3 UG=Os.483 DEF=Oryza sativa (japonica cultivar-group) OsRan1 mRNA for small GTP-binding protein (Ran1), complete cds. PROD=small GTP-binding protein (Ran1) FL=gb:AK072731.1 gb:AB015288.1 gb:AB015971.1 REP_ORG=O. sativa
Os.4650.1.S1_at	11	3351.4	P	0.000244	11	4246.4	P	0.000244	11	3311	P	0.000244	11	3301.4	P	0.000244	11	3113.4	P	0.000244	11	4368.3	P	0.000244	11	3051.4	P	0.000244	11	2953.8	P	0.000244	gb:D89726.1 DB_XREF=gi:2723472 GEN=DAD-1 TID=Os.4650.1 CNT=14 FEA=FLmRNA TIER=FL STK=3 UG=Os.4650 DEF=Oryza sativa (japonica cultivar-group) DAD-1 mRNA for defender against apoptotic death 1 protein, complete cds. PROD=defender against apoptotic death 1 protein FL=gb:AK063198.1 gb:D89726.1 REP_ORG=O. sativa
Os.26384.1.S1_at	11	3308.4	P	0.000244	11	4084.1	P	0.000244	11	2323.1	P	0.000244	11	2229.3	P	0.000244	11	2746	P	0.000244	11	3235.9	P	0.000244	11	1782.6	P	0.000244	11	1652.7	P	0.000244	gb:AB107218.1 DB_XREF=gi:41529311 TID=Os.26384.1 CNT=24 FEA=FLmRNA TIER=FL STK=3 UG=Os.26384 DEF=Oryza sativa (japonica cultivar-group) mRNA for glucose-6-phosphate isomerase, complete cds. PROD=glucose-6-phosphate isomerase FL=gb:AB107218.1 gb:AK068061.1 REP_ORG=O. sativa
Os.291.1.S1_at	11	3103.6	P	0.000244	11	3005.9	P	0.000244	11	2889.7	P	0.000244	11	3064.7	P	0.000244	11	2459.3	P	0.000244	11	2711.8	P	0.000244	11	2554.6	P	0.000244	11	2576.5	P	0.000244	gb:AB033535.1 DB_XREF=gi:11094189 GEN=OsRPT1 TID=Os.291.1 CNT=23 FEA=FLmRNA TIER=FL STK=3 UG=Os.291 DEF=Oryza sativa (japonica cultivar-group) OsRPT1 mRNA for 26S proteasome regulatory particle triple-A ATPase subunit1, complete cds. PROD=26S proteasome regulatory particle triple-AATPase subunit1 FL=gb:AK100060.1 gb:AK061876.1 gb:AK103801.1 gb:AB033535.1 gb:AK070538.1 REP_ORG=O. sativa
Os.14176.1.S1_at	11	3507.8	P	0.000244	11	3603.4	P	0.000244	11	3125.7	P	0.000244	11	3068.2	P	0.000244	11	3853	P	0.000244	11	3239.9	P	0.000244	11	3635.4	P	0.000244	11	3013.3	P	0.000244	gb:AY262026.1 DB_XREF=gi:32699975 TID=Os.14176.1 CNT=21 FEA=FLmRNA TIER=FL STK=3 UG=Os.14176 DEF=Oryza sativa (japonica cultivar-group) peroxisomal membrane protein OsPex14p mRNA, complete cds. PROD=peroxisomal membrane protein OsPex14p FL=gb:AY262026.1 gb:AK099093.1 gb:AK062021.1 REP_ORG=O. sativa
Os.17425.1.S1_at	11	1109.6	P	0.000244	11	774.9	P	0.000244	11	920.9	P	0.000244	11	1063	P	0.000244	11	1008.2	P	0.000244	11	926.6	P	0.001221	11	1306.5	P	0.000732	11	1189	P	0.000732	gb:AB081340.1 DB_XREF=gi:22830606 GEN=HAZ1 TID=Os.17425.1 CNT=17 FEA=FLmRNA TIER=FL STK=3 UG=Os.17425 DEF=Oryza sativa (japonica cultivar-group) HAZ1 mRNA for PHD-finger family homeodomain protein, complete cds. PROD=PHD-finger family homeodomain protein FL=gb:AB081340.1 gb:AK121314.1 gb:AK101428.1 REP_ORG=O. sativa
Os.10851.1.S1_at	11	1412.4	P	0.000244	11	1542.1	P	0.000244	11	1425.9	P	0.000244	11	1675.4	P	0.000244	11	1454.6	P	0.000244	11	1412.3	P	0.000244	11	1538.4	P	0.000244	11	1719.6	P	0.000244	gb:AF464908.1 DB_XREF=gi:18481631 GEN=TFIIB TID=Os.10851.1 CNT=17 FEA=FLmRNA TIER=FL STK=3 UG=Os.10851 DEF=Oryza sativa general transcription factor TFIIB (TFIIB) mRNA, complete cds. PROD=general transcription factor TFIIB FL=gb:AK058238.1 gb:AK068941.1 gb:AF464908.1 REP_ORG=O. sativa
Os.4385.1.S1_at	11	2521.9	P	0.000732	11	4100.5	P	0.000244	11	2748.2	P	0.000244	11	4452.7	P	0.000244	11	2783	P	0.000732	11	5425.9	P	0.000732	11	2586.5	P	0.000732	11	5920	P	0.000732	gb:AB028184.1 DB_XREF=gi:6730939 GEN=OsNAC5 TID=Os.4385.1 CNT=21 FEA=FLmRNA TIER=FL STK=3 UG=Os.4385 DEF=Oryza sativa mRNA for OsNAC5 protein, complete cds. PROD=OsNAC5 protein FL=gb:AK102475.1 gb:AK063399.1 gb:AB028184.1 REP_ORG=O. sativa
Os.2364.1.S1_at	11	3112.6	P	0.000244	11	2830.7	P	0.000244	11	1474.9	P	0.000244	11	896.5	P	0.000244	11	3366.8	P	0.000244	11	3377.4	P	0.000244	11	1235.1	P	0.000244	11	1177.2	P	0.000244	gb:AF145728.1 DB_XREF=gi:5006852 GEN=Oshox4 TID=Os.2364.1 CNT=20 FEA=FLmRNA TIER=FL STK=3 UG=Os.2364 DEF=Oryza sativa homeodomain leucine zipper protein (Oshox4) mRNA, complete cds. PROD=homeodomain leucine zipper protein FL=gb:AK105484.1 gb:AF145728.1 gb:AK099710.1 REP_ORG=O. sativa
Os.38367.1.S1_s_at	11	2041.9	P	0.000244	11	1702.4	P	0.000244	11	2143	P	0.000244	11	1810.5	P	0.000244	11	2028.4	P	0.000244	11	1681.8	P	0.000244	11	2390.2	P	0.000244	11	2188.4	P	0.000244	gb:AK059693.1 DB_XREF=gi:32969711 TID=Os.38367.1 CNT=5 FEA=FLmRNA TIER=FL STK=3 UG=Os.38367 UG_TITLE=(japonica cultivar-group) cDNA clone:001-032-B09, full insert sequence DEF=Oryza sativa (japonica cultivar-group) cDNA clone:001-032-B09, full insert sequence. FL=gb:AK059693.1 REP_ORG=O. sativa
Os.1193.1.S1_at	11	2656.9	P	0.000244	11	2935.8	P	0.000244	11	12236.1	P	0.000244	11	10446.7	P	0.000244	11	2240	P	0.000244	11	2587.9	P	0.000244	11	9895.1	P	0.000244	11	8107.1	P	0.000244	gb:AF001505.1 DB_XREF=gi:2160781 GEN=OsAMT1 TID=Os.1193.1 CNT=16 FEA=FLmRNA TIER=FL STK=3 UG=Os.1193 DEF=Oryza sativa putative ammonium transporter OsAMT1p (OsAMT1) mRNA, complete cds. PROD=putative ammonium transporter OsAMT1p FL=gb:AK105667.1 gb:AK073718.1 gb:AF001505.1 REP_ORG=O. sativa
Os.7075.1.S1_at	11	3007.6	P	0.000244	11	6542.8	P	0.000244	11	4094.5	P	0.000244	11	7670.7	P	0.000244	11	2433.7	P	0.000244	11	6377.3	P	0.000244	11	4182.7	P	0.000244	11	5155.4	P	0.000244	gb:AB122057.1 DB_XREF=gi:46093421 GEN=DAHPS30 TID=Os.7075.1 CNT=16 FEA=FLmRNA TIER=FL STK=3 UG=Os.7075 DEF=Oryza sativa (japonica cultivar-group) DAHPS30 mRNA for 3-deoxy-D-arabino heptulosonate-7-phosphate synthase, complete cds. PROD=3-deoxy-D-arabino heptulosonate-7-phosphatesynthase FL=gb:AK059247.1 gb:AB122057.1 gb:AK061085.1 REP_ORG=O. sativa
Os.7753.1.S1_at	11	968.5	P	0.000244	11	995	P	0.000244	11	1132	P	0.000244	11	1159.1	P	0.000244	11	1038	P	0.000244	11	1605.1	P	0.000244	11	936.9	P	0.000244	11	943.8	P	0.000244	gb:AF032974.1 DB_XREF=gi:2655290 GEN=GER4 TID=Os.7753.1 CNT=13 FEA=FLmRNA TIER=FL STK=3 UG=Os.7753 DEF=Oryza sativa germin-like protein 4 (GER4) mRNA, complete cds. PROD=germin-like protein 4 FL=gb:AF032974.1 gb:AK061164.1 REP_ORG=O. sativa
Os.2259.1.S1_at	11	1995	P	0.000244	11	1840	P	0.000732	11	1448.5	P	0.000244	11	1735.8	P	0.000244	11	2016.5	P	0.000244	11	1851.4	P	0.000244	11	1942.7	P	0.000244	11	1771.1	P	0.000244	gb:AF073696.1 DB_XREF=gi:4574136 GEN=rcs2 TID=Os.2259.1 CNT=12 FEA=FLmRNA TIER=FL STK=3 UG=Os.2259 DEF=Oryza sativa cysteine synthase (rcs2) mRNA, complete cds. PROD=cysteine synthase FL=gb:AF073696.1 gb:AK067454.1 gb:AK062038.1 REP_ORG=O. sativa
Os.2259.1.S1_s_at	11	2950.1	P	0.000244	11	2528.9	P	0.000244	11	2180	P	0.000244	11	2091.4	P	0.000244	11	2894.7	P	0.000244	11	2997.2	P	0.000244	11	2798.3	P	0.000244	11	2680.3	P	0.000244	gb:AF073696.1 DB_XREF=gi:4574136 GEN=rcs2 TID=Os.2259.1 CNT=12 FEA=FLmRNA TIER=FL STK=3 UG=Os.2259 DEF=Oryza sativa cysteine synthase (rcs2) mRNA, complete cds. PROD=cysteine synthase FL=gb:AF073696.1 gb:AK067454.1 gb:AK062038.1 REP_ORG=O. sativa
Os.4601.1.S1_a_at	11	3002.6	P	0.000244	11	2125.6	P	0.000244	11	1876.9	P	0.000244	11	1929.8	P	0.000244	11	2847.8	P	0.000244	11	2574.6	P	0.000244	11	2034.7	P	0.000244	11	2262.3	P	0.000244	gb:AB109892.1 DB_XREF=gi:30578177 GEN=PHYB TID=Os.4601.1 CNT=15 FEA=FLmRNA TIER=FL STK=3 UG=Os.4601 DEF=Oryza sativa (japonica cultivar-group) PHYB mRNA for phytochrome B, complete cds. PROD=phytochrome B FL=gb:AB109892.1 gb:AK063814.1 REP_ORG=O. sativa
Os.9547.1.S1_at	11	1852.6	P	0.000244	11	2685.4	P	0.000244	11	3948.4	P	0.000244	11	5675.2	P	0.000244	11	1067.7	P	0.000244	11	2287.6	P	0.000244	11	4047.7	P	0.000244	11	4203.5	P	0.000244	gb:AB096863.1 DB_XREF=gi:25553519 GEN=OsUGE-2 TID=Os.9547.1 CNT=14 FEA=FLmRNA TIER=FL STK=3 UG=Os.9547 DEF=Oryza sativa (japonica cultivar-group) OsUGE-2 mRNA for putative UDP-glucose 4-epimerase, complete cds. PROD=putative UDP-glucose 4-epimerase FL=gb:AK066269.1 gb:AB096863.1 REP_ORG=O. sativa
Os.8830.1.S1_at	11	1677.5	P	0.000244	11	2111.2	P	0.000244	11	1956.7	P	0.000244	11	1989.4	P	0.000244	11	1761.8	P	0.000244	11	2052	P	0.000244	11	1722.4	P	0.000244	11	2072	P	0.000244	gb:AB055156.1 DB_XREF=gi:18147581 GEN=SEC13 TID=Os.8830.1 CNT=13 FEA=FLmRNA TIER=FL STK=3 UG=Os.8830 DEF=Oryza sativa mRNA for Sec13p, complete cds. PROD=Sec13p FL=gb:AK111559.1 gb:AK112028.1 gb:AK111732.1 gb:AB055156.1 REP_ORG=O. sativa
Os.187.1.S1_at	11	3066.3	P	0.000244	11	2921.7	P	0.000244	11	3003.8	P	0.000244	11	3165.3	P	0.000244	11	3638.8	P	0.000244	11	3353	P	0.000244	11	3529	P	0.000244	11	3623.5	P	0.000244	gb:D86925.1 DB_XREF=gi:1695697 TID=Os.187.1 CNT=10 FEA=FLmRNA TIER=FL STK=3 UG=Os.187 DEF=Oryza sativa (japonica cultivar-group) mRNA for C-type cyclin, complete cds. PROD=C-type cyclin FL=gb:D86925.1 gb:AK072415.1 REP_ORG=O. sativa
Os.187.1.S1_s_at	11	2263.9	P	0.000244	11	2092.6	P	0.000244	11	2321.9	P	0.000244	11	2480.3	P	0.000244	11	2463.3	P	0.000244	11	2348.7	P	0.000244	11	2457	P	0.000244	11	2570.5	P	0.000244	gb:D86925.1 DB_XREF=gi:1695697 TID=Os.187.1 CNT=10 FEA=FLmRNA TIER=FL STK=3 UG=Os.187 DEF=Oryza sativa (japonica cultivar-group) mRNA for C-type cyclin, complete cds. PROD=C-type cyclin FL=gb:D86925.1 gb:AK072415.1 REP_ORG=O. sativa
Os.15238.1.S1_at	11	1847.6	P	0.000244	11	2413.8	P	0.000244	11	2071.3	P	0.000244	11	2335.9	P	0.000244	11	1822.6	P	0.000244	11	1977.2	P	0.000244	11	1779.2	P	0.000244	11	1654.8	P	0.000244	gb:AB051294.1 DB_XREF=gi:17025917 GEN=OsNIF1 TID=Os.15238.1 CNT=12 FEA=FLmRNA TIER=FL STK=3 UG=Os.15238 DEF=Oryza sativa OsNIF1 mRNA for bZIP transcription factor, complete cds. PROD=bZIP transcription factor FL=gb:AB051294.1 REP_ORG=O. sativa
Os.3409.1.S1_at	11	523.5	P	0.000244	11	996.4	P	0.000244	11	921.1	P	0.000244	11	1625.7	P	0.000244	11	595.1	P	0.000244	11	992.2	P	0.000244	11	955.1	P	0.000244	11	1207.5	P	0.000244	gb:AB007501.1 DB_XREF=gi:2463564 TID=Os.3409.1 CNT=11 FEA=FLmRNA TIER=FL STK=3 UG=Os.3409 DEF=Oryza sativa (japonica cultivar-group) mRNA for squalene synthase, complete cds. PROD=squalene synthase FL=gb:AB007501.1 REP_ORG=O. sativa
Os.26508.2.S1_a_at	11	3067.5	P	0.000244	11	3098.9	P	0.000244	11	3392.6	P	0.000244	11	3779.6	P	0.000244	11	2478	P	0.000244	11	2264.2	P	0.000244	11	2803	P	0.000244	11	2752.9	P	0.000244	gb:AK068361.1 DB_XREF=gi:32978379 TID=Os.26508.2 CNT=7 FEA=FLmRNA TIER=FL STK=3 UG=Os.26508 UG_TITLE=(japonica cultivar-group) mRNA for hypothetical protein, complete cds, clone: 23C4AG047 DEF=Oryza sativa (japonica cultivar-group) cDNA clone:J013146F13, full insert sequence. FL=gb:AK068361.1 REP_ORG=O. sativa
Os.8898.1.S1_s_at	11	1013.1	P	0.000244	11	1522.8	P	0.000244	11	1161.7	P	0.000244	11	1336.6	P	0.000244	11	1036.6	P	0.000244	11	1386.2	P	0.000244	11	1287.2	P	0.000244	11	983.4	P	0.000244	gb:AY030360.1 DB_XREF=gi:30313363 TID=Os.8898.1 CNT=9 FEA=FLmRNA TIER=FL STK=3 UG=Os.8898 DEF=Oryza sativa putative transmembrane protein mRNA, complete cds. PROD=putative transmembrane protein FL=gb:AK072518.1 gb:AY030360.1 REP_ORG=O. sativa
Os.3396.1.S1_at	11	439	P	0.000244	11	365.7	P	0.000732	11	316.4	P	0.000732	11	230.1	P	0.000732	11	473.5	P	0.000244	11	323.4	P	0.000732	11	434.8	P	0.000244	11	359	P	0.000732	gb:AB001884.1 DB_XREF=gi:3618311 TID=Os.3396.1 CNT=8 FEA=FLmRNA TIER=FL STK=3 UG=Os.3396 DEF=Oryza sativa (japonica cultivar-group) mRNA for zinc finger protein, complete cds, clone:R1479. PROD=zinc finger protein FL=gb:AK105957.1 gb:AB001884.1 REP_ORG=O. sativa
Os.2714.1.S1_s_at	11	1142.3	P	0.000244	11	895.2	P	0.000244	11	1060.2	P	0.000244	11	873.7	P	0.000244	11	1297.1	P	0.000244	11	1165.7	P	0.000244	11	1144.3	P	0.000244	11	917.7	P	0.000244	gb:AF194414.2 DB_XREF=gi:12592068 GEN=CDPK5 TID=Os.2714.1 CNT=7 FEA=FLmRNA TIER=FL STK=3 UG=Os.2714 DEF=Oryza sativa calcium-dependent protein kinase (CDPK5) mRNA, complete cds. PROD=calcium-dependent protein kinase FL=gb:AF194414.2 gb:AK121471.1 REP_ORG=O. sativa
Os.19863.1.S1_a_at	11	1163.6	P	0.000244	11	1689	P	0.000244	11	1638	P	0.000244	11	1355.6	P	0.000244	11	948.2	P	0.000244	11	1149.1	P	0.000244	11	1437.8	P	0.000244	11	1489.3	P	0.000244	gb:AB069966.1 DB_XREF=gi:21321021 GEN=OsCLC-1 TID=Os.19863.1 CNT=6 FEA=FLmRNA TIER=FL STK=3 UG=Os.19863 DEF=Oryza sativa (japonica cultivar-group) OsCLC-1 mRNA for chloride channel, complete cds. PROD=chloride channel FL=gb:AB069966.1 REP_ORG=O. sativa
Os.2316.1.S1_a_at	11	397.9	P	0.000244	11	352.4	P	0.00293	11	410.7	P	0.000244	11	582.7	P	0.000244	11	485.3	P	0.000244	11	409.5	P	0.000244	11	604.4	P	0.000244	11	577.6	P	0.000244	gb:AF159133.1 DB_XREF=gi:5353745 TID=Os.2316.1 CNT=5 FEA=FLmRNA TIER=FL STK=3 UG=Os.2316 DEF=Oryza sativa subsp. indica SIR2-like protein mRNA, complete cds. PROD=SIR2-like protein FL=gb:AF159133.1 gb:AK069000.1 REP_ORG=O. sativa
Os.1606.2.S1_a_at	11	4895.1	P	0.000244	11	5881.7	P	0.000244	11	4737.7	P	0.000244	11	3225.4	P	0.000244	11	3387.7	P	0.000244	11	2859.3	P	0.000244	11	2943.2	P	0.000244	11	2018.6	P	0.000244	gb:AB050885.1 DB_XREF=gi:13442817 GEN=OsTATC TID=Os.1606.2 CNT=4 FEA=FLmRNA TIER=FL STK=3 UG=Os.1606 UG_TITLE=(japonica cultivar-group) OsTATC (B1080D07.14), mRNA DEF=Oryza sativa (japonica cultivar-group) OsTATC mRNA, complete cds. FL=gb:AB050885.1 REP_ORG=O. sativa
Os.8239.1.S1_at	11	12670.5	P	0.000244	11	11293.6	P	0.000244	11	16526.3	P	0.000244	11	14498.8	P	0.000244	11	14449.4	P	0.000244	11	12688.3	P	0.000244	11	16948.4	P	0.000244	11	16508.3	P	0.000244	gb:AF012897.1 DB_XREF=gi:2293567 TID=Os.8239.1 CNT=380 FEA=FLmRNA TIER=FL STK=3 UG=Os.8239 DEF=Oryza sativa HvB12D homolog mRNA, complete cds. PROD=HvB12D homolog FL=gb:AK121585.1 gb:AK099446.1 gb:AK119679.1 gb:AF012897.1 gb:AF466286.1 REP_ORG=O. sativa
Os.12595.1.S1_at	11	2184.5	P	0.000244	11	1691.6	P	0.000244	11	1768.2	P	0.000244	11	1267.7	P	0.000244	11	1784.1	P	0.000244	11	1724.4	P	0.000244	11	1556.4	P	0.000244	11	1448.2	P	0.000244	gb:AY017415.1 DB_XREF=gi:12621069 TID=Os.12595.1 CNT=83 FEA=FLmRNA TIER=FL STK=3 UG=Os.12595 DEF=Oryza sativa subsp. japonica nuclear cap-binding protein CBP80 mRNA, complete cds. PROD=nuclear cap-binding protein CBP80 FL=gb:AK102852.1 gb:AY017415.1 gb:AK058969.1 gb:AK058460.1 REP_ORG=O. sativa
Os.22731.1.S1_at	11	436.7	P	0.000244	11	277.5	P	0.00293	11	758.9	P	0.000244	11	1997.1	P	0.000244	11	512	P	0.000244	11	350.1	P	0.001953	11	922.1	P	0.000244	11	1933.9	P	0.000244	gb:D12635.1 DB_XREF=gi:218250 TID=Os.22731.1 CNT=43 FEA=FLmRNA TIER=FL STK=3 UG=Os.22731 DEF=Oryza sativa (japonica cultivar-group) mRNA for low molecular weight heat shock protein, complete cds. PROD=low molecular weight heat shock protein FL=gb:M80186.1 gb:AK119717.1 gb:AK119243.1 gb:D12635.1 REP_ORG=O. sativa
Os.2614.1.S1_at	11	3717.3	P	0.000244	11	2665.2	P	0.000244	11	3573.8	P	0.000244	11	2561.2	P	0.000244	11	3962	P	0.000244	11	2575.6	P	0.000244	11	3373.2	P	0.000244	11	2586.7	P	0.000244	gb:AF309384.1 DB_XREF=gi:11177844 TID=Os.2614.1 CNT=30 FEA=FLmRNA TIER=FL STK=3 UG=Os.2614 DEF=Oryza sativa (japonica cultivar-group) clone R1713_1A putative glutathione S-transferase OsGSTF3 mRNA, complete cds. PROD=putative glutathione S-transferase OsGSTF3 FL=gb:AK071745.1 gb:AK104680.1 gb:AF309384.1 REP_ORG=O. sativa
Os.10369.1.S1_a_at	11	9548.6	P	0.000244	11	10368.2	P	0.000244	11	12293.2	P	0.000244	11	11177.9	P	0.000244	11	9861.7	P	0.000244	11	11667.7	P	0.000244	11	12949.8	P	0.000244	11	12219.6	P	0.000244	gb:AF364177.1 DB_XREF=gi:29468119 TID=Os.10369.1 CNT=28 FEA=FLmRNA TIER=FL STK=3 UG=Os.10369 DEF=Oryza sativa leucine-rich repeat protein mRNA, complete cds. PROD=leucine-rich repeat protein FL=gb:AF364177.1 gb:AF364178.1 gb:AK099315.1 gb:AF466358.1 gb:AK070798.1 REP_ORG=O. sativa
Os.183.1.S1_at	11	4488.5	P	0.000244	11	3491.8	P	0.000244	11	2837.7	P	0.000244	11	2279.5	P	0.000244	11	2921.5	P	0.000244	11	3512.7	P	0.000244	11	2252.8	P	0.000244	11	1876.6	P	0.000244	gb:L36094.1 DB_XREF=gi:535743 TID=Os.183.1 CNT=17 FEA=FLmRNA TIER=FL STK=3 UG=Os.183 UG_TITLE=(japonica cultivar-group) mRNA for elongation factor 1 beta 2, complete cds DEF=Oryza sativa unknown ORF mRNA, complete cds. FL=gb:AK059914.1 gb:L36094.1 gb:D83727.1 gb:AK073405.1 REP_ORG=O. sativa
Os.3707.1.S1_at	11	3656.9	P	0.000244	11	4222.6	P	0.000244	11	4178.6	P	0.000244	11	3800.2	P	0.000244	11	3549.8	P	0.000244	11	3653.7	P	0.000244	11	3724.3	P	0.000244	11	3323.9	P	0.000244	gb:AB026563.1 DB_XREF=gi:8671501 GEN=OsPBA1 TID=Os.3707.1 CNT=22 FEA=FLmRNA TIER=FL STK=3 UG=Os.3707 DEF=Oryza sativa (japonica cultivar-group) OsPBA1 mRNA for beta 1 subunit of 20S proteasome, complete cds. PROD=beta 1 subunit of 20S proteasome FL=gb:AK059837.1 gb:AK104505.1 gb:AB026563.1 gb:AK103425.1 REP_ORG=O. sativa
Os.16704.1.S1_at	11	3921.8	P	0.000244	11	3074.7	P	0.000244	11	2092.4	P	0.000732	11	1926.6	P	0.000732	11	4440.8	P	0.000244	11	3218.7	P	0.000244	11	2113.4	P	0.000732	11	2093.3	P	0.000732	gb:AB125303.1 DB_XREF=gi:46917331 GEN=sapk2 TID=Os.16704.1 CNT=20 FEA=FLmRNA TIER=FL STK=3 UG=Os.16704 DEF=Oryza sativa (japonica cultivar-group) sapk2 mRNA for serinethreonine protein kinase SAPK2, complete cds. PROD=serinethreonine protein kinase SAPK2 FL=gb:AB125303.1 gb:AK103945.1 gb:AK070965.1 REP_ORG=O. sativa
Os.13972.1.S1_at	11	38	A	0.303711	11	64.6	A	0.219482	11	46.6	A	0.165527	11	30.7	A	0.27417	11	31.6	A	0.5	11	56.8	P	0.022949	11	54	A	0.171387	11	66.4	A	0.149658	gb:AY336994.1 DB_XREF=gi:33243059 TID=Os.13972.1 CNT=16 FEA=FLmRNA TIER=FL STK=3 UG=Os.13972 DEF=Oryza sativa (japonica cultivar-group) peroxiredoxin mRNA, complete cds. PROD=peroxiredoxin FL=gb:AK101401.1 gb:AY336994.1 gb:D63917.1 gb:AK102982.1 REP_ORG=O. sativa
Os.4468.1.S1_at	11	676.3	P	0.000244	11	549.2	P	0.000244	11	359.9	P	0.000244	11	254.2	P	0.000244	11	549.6	P	0.000244	11	493.6	P	0.000244	11	214.6	P	0.000244	11	214.2	P	0.000244	gb:AF210324.1 DB_XREF=gi:7381461 GEN=UMPS1 TID=Os.4468.1 CNT=17 FEA=FLmRNA TIER=FL STK=3 UG=Os.4468 DEF=Oryza sativa clone C26554 UMP synthase (UMPS1) mRNA, complete cds. PROD=UMP synthase FL=gb:AB031395.1 gb:AF210323.1 gb:AK069565.1 gb:AF210324.1 REP_ORG=O. sativa
Os.49249.1.S1_at	11	15.3	A	0.665527	11	1.3	A	0.99585	11	1.7	A	0.919434	11	1.7	A	0.981445	11	17	A	0.601074	11	1.9	A	0.98584	11	3.1	A	0.953857	11	2.5	A	0.962402	gb:M24286.1 DB_XREF=gi:169752 TID=Os.49249.1 CNT=23 FEA=FLmRNA TIER=FL STK=3 UG=Os.49249 UG_TITLE=Rice alpha-amylase mRNA, complete cds, clone pOS103 DEF=Rice alpha-amylase mRNA, complete cds, clone pOS103. FL=gb:AK101744.1 gb:M24286.1 REP_ORG=O. sativa
Os.2298.1.S1_at	11	1383.2	P	0.000244	11	1392.1	P	0.000244	11	933.8	P	0.000732	11	1044.6	P	0.000244	11	1635.1	P	0.000244	11	1776	P	0.000244	11	1205.2	P	0.000732	11	1490.6	P	0.000244	gb:AF066050.1 DB_XREF=gi:3411151 GEN=TK TID=Os.2298.1 CNT=14 FEA=FLmRNA TIER=FL STK=3 UG=Os.2298 DEF=Oryza sativa thymidine kinase (TK) mRNA, complete cds. PROD=thymidine kinase FL=gb:AK066124.1 gb:AF066050.1 gb:AK068779.1 REP_ORG=O. sativa
Os.4706.1.S1_a_at	11	780.5	P	0.000244	11	1006.9	P	0.000244	11	721.1	P	0.000244	11	1413.2	P	0.000244	11	824.4	P	0.000244	11	1326.9	P	0.000244	11	682.7	P	0.000244	11	923.9	P	0.000244	gb:AB003328.1 DB_XREF=gi:5295989 TID=Os.4706.1 CNT=11 FEA=FLmRNA TIER=FL STK=3 UG=Os.4706 DEF=Oryza sativa (japonica cultivar-group) mRNA for MADS box-like protein, complete cds, clone:S11905. PROD=MADS box-like protein FL=gb:AB003328.1 gb:AK104921.1 gb:AK067641.1 REP_ORG=O. sativa
Os.2224.1.S1_a_at	11	2733.5	P	0.000244	11	2099.7	P	0.000244	11	3028.2	P	0.000244	11	4349.3	P	0.000244	11	2435.5	P	0.000244	11	2302.9	P	0.000244	11	3238.3	P	0.000244	11	4886	P	0.000244	gb:AF042332.1 DB_XREF=gi:3560530 TID=Os.2224.1 CNT=11 FEA=FLmRNA TIER=FL STK=3 UG=Os.2224 DEF=Oryza sativa subsp. japonica cycloartenol-C24-methyltransferase mRNA, complete cds. PROD=cycloartenol-C24-methyltransferase FL=gb:AF042332.1 gb:AK072893.1 REP_ORG=O. sativa
Os.21563.1.S1_a_at	11	825.4	P	0.000244	11	792.5	P	0.000244	11	608.7	P	0.000244	11	863.1	P	0.000244	11	737.4	P	0.000244	11	630.5	P	0.000732	11	508.1	P	0.000244	11	741.9	P	0.000244	gb:AF300971.1 DB_XREF=gi:22594970 TID=Os.21563.1 CNT=8 FEA=FLmRNA TIER=FL STK=3 UG=Os.21563 DEF=Oryza sativa DRE binding protein 2 mRNA, complete cds. PROD=DRE binding protein 2 FL=gb:AF300971.1 gb:AK067313.1 gb:AK121956.1 REP_ORG=O. sativa
Os.21563.1.S2_at	11	109.2	P	0.000244	11	154.1	P	0.000244	11	152.5	P	0.001221	11	156.1	P	0.000244	11	89.3	P	0.000732	11	95.4	P	0.000732	11	132.4	P	0.008057	11	179.3	P	0.000732	gb:AK121956.1 DB_XREF=gi:37991579 TID=Os.21563.1 CNT=8 FEA=FLmRNA TIER=FL STK=1 UG=Os.21563 UG_TITLE=(japonica cultivar-group) putative AP2-domain DNA-binding protein (P0701D05.7), mRNA DEF=Oryza sativa (japonica cultivar-group) cDNA clone:J033107M13, full insert sequence. FL=gb:AF300971.1 gb:AK067313.1 gb:AK121956.1 REP_ORG=O. sativa
Os.9597.1.S1_at	11	8.1	A	0.432373	11	23.1	A	0.398926	11	26.8	A	0.533936	11	20.1	A	0.533936	11	16	A	0.780518	11	24.4	A	0.665527	11	4.3	A	0.904785	11	40.3	A	0.27417	gb:AY062179.1 DB_XREF=gi:21304224 TID=Os.9597.1 CNT=14 FEA=FLmRNA TIER=FL STK=3 UG=Os.9597 DEF=Oryza sativa aintegumenta-like protein mRNA, complete cds. PROD=aintegumenta-like protein FL=gb:AK111891.1 gb:AY062179.1 REP_ORG=O. sativa
Os.7052.1.S1_at	11	272.8	P	0.000244	11	377.5	P	0.000732	11	160	P	0.001953	11	281.6	P	0.001221	11	119.5	P	0.01416	11	374.9	P	0.000732	11	114.5	P	0.005859	11	83.4	P	0.018555	gb:AB037145.1 DB_XREF=gi:13516745 GEN=OsRPA32 TID=Os.7052.1 CNT=10 FEA=FLmRNA TIER=FL STK=3 UG=Os.7052 DEF=Oryza sativa (japonica cultivar-group) OsRPA32 mRNA for replication protein A 30kDa, complete cds. PROD=replication protein A 30kDa FL=gb:AK103235.1 gb:AB037145.1 REP_ORG=O. sativa
Os.15247.1.S1_s_at	11	1311.5	P	0.000244	11	710.6	P	0.000244	11	93	P	0.018555	11	121.9	P	0.000244	11	1887.6	P	0.000244	11	713	P	0.000244	11	105.2	M	0.056152	11	178.6	P	0.005859	gb:AB125310.1 DB_XREF=gi:46917345 GEN=SAPK9 TID=Os.15247.1 CNT=9 FEA=FLmRNA TIER=FL STK=3 UG=Os.15247 DEF=Oryza sativa (japonica cultivar-group) SAPK9 mRNA for serinethreonine protein kinase SAPK9, complete cds. PROD=serinethreonine protein kinase SAPK9 FL=gb:AK069697.1 gb:AB125310.1 REP_ORG=O. sativa
Os.13467.1.S1_x_at	11	360.1	P	0.00293	11	575.7	P	0.001221	11	452.8	P	0.000732	11	557.4	P	0.001953	11	311.8	P	0.00415	11	424	P	0.000732	11	355.2	P	0.001221	11	356.9	P	0.001221	gb:AF416722.1 DB_XREF=gi:15983298 GEN=OsPT1 TID=Os.13467.1 CNT=8 FEA=FLmRNA TIER=FL STK=3 UG=Os.13467 DEF=Oryza sativa subsp. indica phosphate transporter (OsPT1) mRNA, complete cds. PROD=phosphate transporter FL=gb:AF416722.1 gb:AK101380.1 gb:AF493789.1 gb:AK063990.1 REP_ORG=O. sativa
Os.15696.1.S1_a_at	11	1203.4	P	0.000244	11	927.1	P	0.000732	11	892.8	P	0.000244	11	1135.2	P	0.000244	11	1018.5	P	0.000732	11	815.4	P	0.001221	11	837.4	P	0.000732	11	887.2	P	0.001221	gb:AB081464.1 DB_XREF=gi:26006019 GEN=Rep2 TID=Os.15696.1 CNT=7 FEA=FLmRNA TIER=FL STK=3 UG=Os.15696 DEF=Oryza sativa (japonica cultivar-group) mRNA for asparaginyl endopeptidase REP-2, complete cds. PROD=asparaginyl endopeptidase REP-2 FL=gb:AB081464.1 gb:AK101360.1 gb:AY062178.1 REP_ORG=O. sativa
Os.49761.1.S1_at	11	10.7	A	0.80542	11	2	A	0.953857	11	3.4	A	0.940674	11	13.6	A	0.657471	11	6	A	0.953857	11	3.6	A	0.888428	11	10.1	A	0.72583	11	1.8	A	0.999268	gb:AB003324.1 DB_XREF=gi:5295981 TID=Os.49761.1 CNT=7 FEA=FLmRNA TIER=FL STK=3 UG=Os.49761 DEF=Oryza sativa (japonica cultivar-group) mRNA for MADS box-like protein, complete cds, clone:E31254. PROD=MADS box-like protein FL=gb:AY551926.1 gb:AY551922.1 gb:AB003324.1 gb:AY551917.1 gb:AK100227.1 REP_ORG=O. sativa
Os.10555.1.S1_a_at	11	1466.7	P	0.000244	11	2183.1	P	0.000244	11	1048.2	P	0.000244	11	1066.8	P	0.000244	11	1488.7	P	0.000244	11	1647.5	P	0.000244	11	908.2	P	0.000732	11	1077.4	P	0.000244	gb:AY219846.1 DB_XREF=gi:28849862 TID=Os.10555.1 CNT=7 FEA=FLmRNA TIER=FL STK=3 UG=Os.10555 DEF=Oryza sativa (japonica cultivar-group) zinc finger transcription factor ZFP30 mRNA, complete cds. PROD=zinc finger transcription factor ZFP30 FL=gb:AK104409.1 gb:AK060128.1 gb:AY219846.1 REP_ORG=O. sativa
Os.11510.1.S1_at	11	48.2	A	0.095215	11	46	P	0.046143	11	80.1	P	0.010742	11	138.1	P	0.000732	11	13.1	A	0.188477	11	36.8	A	0.334473	11	78.7	P	0.037598	11	103.9	P	0.000244	gb:AY056828.1 DB_XREF=gi:16303739 TID=Os.11510.1 CNT=9 FEA=FLmRNA TIER=FL STK=3 UG=Os.11510 DEF=Oryza sativa beta-glucosidase isozyme 2 precursor, mRNA, complete cds. PROD=beta-glucosidase isozyme 2 precursor FL=gb:AY056828.1 gb:AK104707.1 gb:AK066710.1 REP_ORG=O. sativa
Os.11510.1.S1_s_at	11	75.3	P	0.000244	11	81.1	A	0.080566	11	94.1	P	0.005859	11	167.9	P	0.000732	11	95.1	P	0.01416	11	41.4	A	0.171387	11	108.7	P	0.010742	11	111.5	P	0.00293	gb:AY056828.1 DB_XREF=gi:16303739 TID=Os.11510.1 CNT=9 FEA=FLmRNA TIER=FL STK=3 UG=Os.11510 DEF=Oryza sativa beta-glucosidase isozyme 2 precursor, mRNA, complete cds. PROD=beta-glucosidase isozyme 2 precursor FL=gb:AY056828.1 gb:AK104707.1 gb:AK066710.1 REP_ORG=O. sativa
Os.15699.1.S1_at	11	184.4	M	0.056152	11	321.8	A	0.080566	11	194.2	A	0.19458	11	306.4	P	0.046143	11	149.7	A	0.067627	11	544.2	P	0.046143	11	108.4	A	0.19458	11	558.7	P	0.018555	gb:AF402796.1 DB_XREF=gi:15430714 TID=Os.15699.1 CNT=8 FEA=FLmRNA TIER=FL STK=3 UG=Os.15699 DEF=Oryza sativa (japonica cultivar-group) clone C1109A putative glutathione S-transferase OsGSTU9 mRNA, complete cds. PROD=putative glutathione S-transferase OsGSTU9 FL=gb:AF402796.1 gb:AK102196.1 REP_ORG=O. sativa
Os.12633.1.S1_at	10	1966	P	0.000488	10	1866.2	P	0.000488	10	425.3	P	0.02832	10	231.5	M	0.059082	10	1113.4	P	0.001465	10	1082	P	0.001465	10	520	P	0.005859	10	828.7	P	0.002441	gb:U60097.2 DB_XREF=gi:6631115 TID=Os.12633.1 CNT=8 FEA=FLmRNA TIER=FL STK=3 UG=Os.12633 DEF=Oryza sativa dehydrin mRNA, complete cds. PROD=dehydrin FL=gb:U60097.2 REP_ORG=O. sativa
Os.12633.1.S1_s_at	11	1135.8	P	0.000244	11	1465.4	P	0.000244	11	320.9	P	0.001953	11	127.7	P	0.00293	11	1105.1	P	0.000732	11	1039	P	0.000244	11	584.2	P	0.000244	11	1017.2	P	0.000732	gb:U60097.2 DB_XREF=gi:6631115 TID=Os.12633.1 CNT=8 FEA=FLmRNA TIER=FL STK=3 UG=Os.12633 DEF=Oryza sativa dehydrin mRNA, complete cds. PROD=dehydrin FL=gb:U60097.2 REP_ORG=O. sativa
Os.4375.1.S1_a_at	11	95.7	A	0.149658	11	112.6	A	0.19458	11	120.5	A	0.149658	11	156.3	P	0.046143	11	89	A	0.19458	11	53.5	A	0.432373	11	170.2	A	0.149658	11	88.8	A	0.27417	gb:AB111050.1 DB_XREF=gi:31339303 GEN=PDC3 TID=Os.4375.1 CNT=7 FEA=FLmRNA TIER=FL STK=3 UG=Os.4375 DEF=Oryza sativa (japonica cultivar-group) PDC3 mRNA for pyruvate decarboxylase 3, complete cds. PROD=pyruvate decarboxylase 3 FL=gb:AK100433.1 gb:AB111050.1 REP_ORG=O. sativa
Os.410.1.S1_at	11	63.2	P	0.000732	11	156.4	P	0.01416	11	71	P	0.018555	11	38.6	P	0.023926	11	138	P	0.00415	11	158.7	P	0.001953	11	67.1	A	0.080566	11	48.6	A	0.095215	gb:U30479.1 DB_XREF=gi:1041711 GEN=Os-EXPA3 TID=Os.410.1 CNT=6 FEA=FLmRNA TIER=FL STK=3 UG=Os.410 DEF=Oryza sativa (japonica cultivar-group) expansin Os-EXPA3 (Os-EXPA3) mRNA, complete cds. PROD=expansin Os-EXPA3 FL=gb:U30479.1 gb:AK060313.1 REP_ORG=O. sativa
Os.19632.1.S1_at	11	312.5	P	0.001953	11	258	P	0.005859	11	393.6	P	0.001221	11	409	P	0.001953	11	339.9	P	0.001953	11	234.8	P	0.00293	11	328.7	P	0.000732	11	324.1	P	0.00415	gb:AB070226.1 DB_XREF=gi:18700308 GEN=OsIRT1 TID=Os.19632.1 CNT=5 FEA=FLmRNA TIER=FL STK=3 UG=Os.19632 DEF=Oryza sativa OsIRT1 mRNA for iron regulated metal transporter, complete cds. PROD=iron regulated metal transporter FL=gb:AB070226.1 gb:AK107681.1 gb:AY327039.1 REP_ORG=O. sativa
Os.5937.1.S1_at	11	190.9	P	0.01416	11	211.3	P	0.030273	11	155	P	0.037598	11	169	P	0.01416	11	210.3	P	0.00415	11	172.7	P	0.005859	11	134.3	A	0.067627	11	115.7	P	0.046143	gb:AY100694.1 DB_XREF=gi:25136294 TID=Os.5937.1 CNT=6 FEA=FLmRNA TIER=FL STK=3 UG=Os.5937 DEF=Oryza sativa (japonica cultivar-group) expansin-like protein A mRNA, complete cds. PROD=expansin-like protein A FL=gb:AK102489.1 gb:AY100694.1 REP_ORG=O. sativa
Os.12835.1.S1_at	11	51.8	A	0.398926	11	35	A	0.533936	11	26.8	A	0.567627	11	22.8	A	0.398926	11	36.2	A	0.633789	11	58.6	A	0.246094	11	4.2	A	0.753906	11	106.8	A	0.149658	gb:D23674.1 DB_XREF=gi:432367 TID=Os.12835.1 CNT=6 FEA=FLmRNA TIER=FL STK=3 UG=Os.12835 DEF=Oryza sativa (japonica cultivar-group) mRNA for elongation factor 1 beta, complete cds. PROD=elongation factor 1 beta FL=gb:AK107918.1 gb:D23674.1 gb:D50575.1 REP_ORG=O. sativa
Os.10411.1.S1_at	11	513.6	P	0.000244	11	822.3	P	0.000244	11	320.5	P	0.000244	11	219.6	P	0.000732	11	678.7	P	0.000244	11	611.9	P	0.000244	11	431.3	P	0.000244	11	1202.4	P	0.000244	gb:AY077725.1 DB_XREF=gi:18652813 GEN=ZFP TID=Os.10411.1 CNT=5 FEA=FLmRNA TIER=FL STK=3 UG=Os.10411 DEF=Oryza sativa C2H2 zinc finger protein (ZFP) mRNA, complete cds. PROD=C2H2 zinc finger protein FL=gb:AK108227.1 gb:AY077725.1 REP_ORG=O. sativa
Os.6649.1.S1_at	11	618.1	P	0.000244	11	586.2	P	0.001221	11	341.6	P	0.001221	11	447.9	P	0.000244	11	674.8	P	0.000244	11	579.4	P	0.001221	11	338	P	0.001953	11	220.5	P	0.00415	gb:AY302058.1 DB_XREF=gi:31872113 GEN=ZIP1 TID=Os.6649.1 CNT=6 FEA=FLmRNA TIER=FL STK=3 UG=Os.6649 DEF=Oryza sativa (japonica cultivar-group) zinc transporter (ZIP1) mRNA, complete cds. PROD=zinc transporter FL=gb:AY302058.1 REP_ORG=O. sativa
Os.3740.1.S1_x_at	11	428.6	P	0.000244	11	477.9	P	0.000244	11	340.3	P	0.000244	11	525.8	P	0.000244	11	402.8	P	0.000244	11	565	P	0.000244	11	531.4	P	0.000244	11	766.2	P	0.000244	gb:AB036988.1 DB_XREF=gi:9229938 GEN=Odb1 TID=Os.3740.1 CNT=5 FEA=FLmRNA TIER=FL STK=3 UG=Os.3740 DEF=Oryza sativa (japonica cultivar-group) mRNA for dsRNA-binding protein ODB1, complete cds. PROD=dsRNA-binding protein ODB1 FL=gb:AK103543.1 gb:AB036988.1 REP_ORG=O. sativa
Os.28012.1.S1_at	11	330.2	P	0.000244	11	384.5	P	0.000244	11	250	P	0.000244	11	216	P	0.000244	11	313.4	P	0.000244	11	491.6	P	0.000244	11	271.1	P	0.000244	11	263.1	P	0.000244	gb:AB109201.1 DB_XREF=gi:30314656 GEN=OsRFC5 TID=Os.28012.1 CNT=4 FEA=FLmRNA TIER=FL STK=3 UG=Os.28012 DEF=Oryza sativa (japonica cultivar-group) OsRFC5 mRNA for replication factor C 38 kDa subunit, complete cds. PROD=replication factor C 38 kDa subunit FL=gb:AK103751.1 gb:AK059559.1 gb:AB109201.1 REP_ORG=O. sativa
Os.2367.1.S1_at	11	225.9	P	0.023926	11	147.3	P	0.00293	11	356.3	P	0.00293	11	486	P	0.001221	11	128.1	P	0.046143	11	243.7	P	0.00415	11	341.1	P	0.030273	11	438.6	P	0.01416	gb:AF247163.1 DB_XREF=gi:7407660 TID=Os.2367.1 CNT=4 FEA=FLmRNA TIER=FL STK=3 UG=Os.2367 DEF=Oryza sativa alpha-expansin OsEXPA6 mRNA, complete cds. PROD=alpha-expansin OsEXPA6 FL=gb:AK107698.1 gb:AF247163.1 REP_ORG=O. sativa
Os.18572.1.S1_at	11	12.1	A	0.466064	11	74.6	A	0.129639	11	23	A	0.633789	11	17.5	A	0.601074	11	5	A	0.919434	11	102.9	A	0.129639	11	38.7	A	0.466064	11	3.1	A	0.904785	gb:AY323915.1 DB_XREF=gi:32492893 TID=Os.18572.1 CNT=4 FEA=FLmRNA TIER=FL STK=3 UG=Os.18572 DEF=Oryza sativa (japonica cultivar-group) zinc transporter ZIP3 mRNA, complete cds. PROD=zinc transporter ZIP3 FL=gb:AY323915.1 gb:AK069804.1 REP_ORG=O. sativa
Os.12625.6.S1_x_at	11	21880.1	P	0.000244	11	23591.2	P	0.000244	11	21792.8	P	0.000244	11	18772.2	P	0.000244	11	28086.9	P	0.000244	11	24094.5	P	0.000244	11	24402.4	P	0.000244	11	24479.9	P	0.000244	gb:AK062030.1 DB_XREF=gi:32972048 TID=Os.12625.6 CNT=1 FEA=FLmRNA TIER=FL STK=1 UG=Os.12625 UG_TITLE=(japonica cultivar-group) putative plastidic ATPADP-transporter (P0707D10.36), mRNA DEF=Oryza sativa (japonica cultivar-group) cDNA clone:001-043-G10, full insert sequence. FL=gb:AK062030.1 REP_ORG=O. sativa
Os.2675.1.S1_at	11	1976.7	P	0.000244	11	2375.1	P	0.000244	11	2078.6	P	0.000244	11	2471.3	P	0.000244	11	1868.5	P	0.000244	11	2235.9	P	0.000244	11	1719	P	0.000244	11	1994.9	P	0.000244	gb:D13758.1 DB_XREF=gi:218227 GEN=ss230 TID=Os.2675.1 CNT=86 FEA=FLmRNA TIER=FL STK=2 UG=Os.2675 DEF=Oryza sativa ss230 mRNA for ras-related GTP binding protein, complete cds. PROD=ras-related GTP binding protein FL=gb:D13758.1 gb:AF327517.1 gb:AK066548.1 REP_ORG=O. sativa
Os.2226.1.S1_at	11	5439.1	P	0.000244	11	8479.1	P	0.000244	11	4751	P	0.000244	11	5419.9	P	0.000244	11	4829.7	P	0.000244	11	7862.9	P	0.000244	11	3954.7	P	0.000244	11	4167.6	P	0.000244	gb:AF042840.1 DB_XREF=gi:3617841 GEN=CaM1 TID=Os.2226.1 CNT=86 FEA=FLmRNA TIER=FL STK=2 UG=Os.2226 DEF=Oryza sativa clone F14605 calmodulin (CaM1) mRNA, complete cds. PROD=calmodulin FL=gb:AF042840.1 gb:AK070090.1 gb:AK059756.1 REP_ORG=O. sativa
Os.5502.1.S1_at	11	13112.7	P	0.000244	11	13462.1	P	0.000244	11	15933.4	P	0.000244	11	15193.8	P	0.000244	11	13591.4	P	0.000244	11	12068.3	P	0.000244	11	14221.1	P	0.000244	11	15118.5	P	0.000244	gb:AB079798.1 DB_XREF=gi:18844989 GEN=OsRad6 TID=Os.5502.1 CNT=62 FEA=FLmRNA TIER=FL STK=2 UG=Os.5502 DEF=Oryza sativa (japonica cultivar-group) OsRad6 mRNA for Rad6, complete cds. PROD=Rad6 FL=gb:AK067703.1 gb:AB079798.1 gb:AK120251.1 REP_ORG=O. sativa
Os.10290.1.S1_at	11	4972.4	P	0.000244	11	4267.8	P	0.000244	11	6908.5	P	0.000244	11	5929.1	P	0.000244	11	4302.9	P	0.000244	11	3836.6	P	0.000244	11	5230.8	P	0.000244	11	4969.7	P	0.000244	gb:AF441190.1 DB_XREF=gi:17066587 GEN=CaM TID=Os.10290.1 CNT=50 FEA=FLmRNA TIER=FL STK=2 UG=Os.10290 DEF=Oryza sativa clone 15295 calmodulin (CaM) mRNA, complete cds. PROD=calmodulin FL=gb:AF441190.1 gb:AF042839.1 gb:AK121606.1 gb:AK119167.1 gb:AK059534.1 REP_ORG=O. sativa
Os.10118.1.S1_at	11	6721.2	P	0.000244	11	8435.3	P	0.000244	11	5059.2	P	0.000244	11	6862.7	P	0.000244	11	6061.8	P	0.000244	11	7944.4	P	0.000244	11	5553.8	P	0.000244	11	5720.9	P	0.000244	gb:AB062606.1 DB_XREF=gi:15823774 GEN=UGP TID=Os.10118.1 CNT=84 FEA=FLmRNA TIER=FL STK=2 UG=Os.10118 DEF=Oryza sativa (japonica cultivar-group) UGP mRNA for UDP-glucose pyrophosphorylase, complete cds. PROD=UDP-glucose pyrophosphorylase FL=gb:AB062606.1 gb:AK119197.1 gb:AK103930.1 gb:AK119232.1 gb:AK104344.1 gb:AK065780.1 REP_ORG=O. sativa
Os.8477.1.S1_a_at	11	1338.7	P	0.000244	11	1050.3	P	0.000244	11	1499.9	P	0.000244	11	1678.4	P	0.000244	11	1207.6	P	0.000244	11	1155.6	P	0.000244	11	1703.1	P	0.000244	11	1218.1	P	0.000244	gb:D13436.1 DB_XREF=gi:435465 GEN=spk TID=Os.8477.1 CNT=51 FEA=FLmRNA TIER=FL STK=2 UG=Os.8477 DEF=Oryza sativa (japonica cultivar-group) mRNA for calcium-dependent protein kinase, complete cds. PROD=calcium-dependent protein kinase FL=gb:D13436.1 REP_ORG=O. sativa
Os.22592.1.S1_a_at	11	13242.5	P	0.000244	11	13252.6	P	0.000244	11	12884.7	P	0.000244	11	13084.7	P	0.000244	11	14472.6	P	0.000244	11	13282.8	P	0.000244	11	12113.2	P	0.000244	11	12149.9	P	0.000244	gb:AY525328.1 DB_XREF=gi:42541262 TID=Os.22592.1 CNT=36 FEA=FLmRNA TIER=FL STK=2 UG=Os.22592 DEF=Oryza sativa (japonica cultivar-group) putative histone H3 mRNA, complete cds. PROD=putative histone H3 FL=gb:AK120807.1 gb:AY525328.1 REP_ORG=O. sativa
Os.10995.1.S1_at	11	3710.7	P	0.000244	11	3817.8	P	0.000244	11	3732.3	P	0.000244	11	3737.8	P	0.000244	11	4198.5	P	0.000244	11	4405	P	0.000244	11	4007.5	P	0.000244	11	4926.1	P	0.000244	gb:AB026567.1 DB_XREF=gi:8671509 GEN=OsPBE1 TID=Os.10995.1 CNT=62 FEA=FLmRNA TIER=FL STK=2 UG=Os.10995 DEF=Oryza sativa (japonica cultivar-group) OsPBE1 mRNA for beta 5 subunit of 20S proteasome, complete cds. PROD=beta 5 subunit of 20S proteasome FL=gb:AK104520.1 gb:AB026567.1 gb:AK071652.1 gb:AK104361.1 REP_ORG=O. sativa
Os.12729.1.S1_at	11	3590.2	P	0.000244	11	4474.1	P	0.000244	11	2673.3	P	0.000244	11	4270.8	P	0.000244	11	3069.7	P	0.000244	11	4621.6	P	0.000244	11	2851.6	P	0.000244	11	3605.7	P	0.000244	gb:AF444195.1 DB_XREF=gi:19880700 GEN=MDH TID=Os.12729.1 CNT=50 FEA=FLmRNA TIER=FL STK=2 UG=Os.12729 DEF=Oryza sativa malate dehydrogenase (MDH) mRNA, complete cds; nuclear gene for mitochondrial product. PROD=malate dehydrogenase FL=gb:AK104770.1 gb:AF444195.1 gb:AK071699.1 REP_ORG=O. sativa
Os.2225.1.S1_at	11	2847.7	P	0.000244	11	3709.1	P	0.000244	11	2764	P	0.000244	11	4115	P	0.000244	11	2066.8	P	0.000244	11	4419	P	0.000244	11	2545.9	P	0.000244	11	4199.8	P	0.000244	gb:AF090698.1 DB_XREF=gi:3603472 GEN=ERG3 TID=Os.2225.1 CNT=34 FEA=FLmRNA TIER=FL STK=2 UG=Os.2225 DEF=Oryza sativa elicitor-responsive gene-3 (ERG3) mRNA, complete cds. PROD=elicitor-responsive gene-3 FL=gb:AK063584.1 gb:AF090698.1 REP_ORG=O. sativa
Os.155.1.S1_a_at	11	11704.8	P	0.000244	11	9667.9	P	0.000244	11	9292.3	P	0.000244	11	8704.5	P	0.000244	11	9389	P	0.000244	11	8913.8	P	0.000244	11	8947.6	P	0.000244	11	9371.7	P	0.000244	gb:D73411.1 DB_XREF=gi:1020414 TID=Os.155.1 CNT=40 FEA=FLmRNA TIER=FL STK=2 UG=Os.155 DEF=Oryza sativa (japonica cultivar-group) mRNA for phospholipase D, complete cds. PROD=phospholipase D FL=gb:AK061865.1 gb:AK119523.1 gb:D73411.1 gb:AK100365.1 gb:AK066556.1 REP_ORG=O. sativa
Os.10937.1.S1_at	11	3340.5	P	0.000244	11	5881.2	P	0.000244	11	9195.5	P	0.000244	11	12720.4	P	0.000244	11	3409.9	P	0.000244	11	6740.8	P	0.000244	11	9987.7	P	0.000244	11	11823.3	P	0.000244	gb:AB012107.1 DB_XREF=gi:3077789 GEN=RINO1 TID=Os.10937.1 CNT=44 FEA=FLmRNA TIER=FL STK=2 UG=Os.10937 DEF=Oryza sativa RINO1 mRNA for myo-inositol phosphate synthase, complete cds. PROD=myo-inositol phosphate synthase FL=gb:AB012107.1 gb:AK058750.1 gb:AK103501.1 REP_ORG=O. sativa
Os.11018.1.S1_at	11	2238	P	0.000732	11	6106.2	P	0.000244	11	1938.4	P	0.001953	11	2402.5	P	0.001221	11	958.8	P	0.00293	11	2777.6	P	0.000732	11	1464	P	0.001953	11	2444.7	P	0.001221	gb:AB052843.1 DB_XREF=gi:11990467 TID=Os.11018.1 CNT=29 FEA=FLmRNA TIER=FL STK=2 UG=Os.11018 DEF=Oryza sativa (japonica cultivar-group) mRNA for ribonuclease, complete cds, clone:C30227. PROD=ribonuclease FL=gb:AB052843.1 gb:AB052842.1 gb:AK058502.1 gb:AK059802.1 REP_ORG=O. sativa
Os.8496.1.S1_at	11	4751.4	P	0.000244	11	7084.6	P	0.000244	11	5703.9	P	0.000244	11	7837.2	P	0.000244	11	4756.5	P	0.000244	11	7347.3	P	0.000244	11	5993.2	P	0.000244	11	6875.3	P	0.000244	gb:AB016065.1 DB_XREF=gi:3318614 TID=Os.8496.1 CNT=34 FEA=FLmRNA TIER=FL STK=2 UG=Os.8496 DEF=Oryza sativa (japonica cultivar-group) mRNA for mitochondrial phosphate transporter, complete cds. PROD=mitochondrial phosphate transporter FL=gb:AB016065.1 gb:AK069611.1 REP_ORG=O. sativa
Os.12424.1.S1_at	11	3806.1	P	0.000244	11	3246.5	P	0.000244	11	3865	P	0.000244	11	3801.4	P	0.000244	11	4585.3	P	0.000244	11	4268.4	P	0.000244	11	4186.2	P	0.000244	11	4202.2	P	0.000244	gb:AB037153.1 DB_XREF=gi:17297984 GEN=OsRPN12 TID=Os.12424.1 CNT=31 FEA=FLmRNA TIER=FL STK=2 UG=Os.12424 DEF=Oryza sativa (japonica cultivar-group) OsRPN12 mRNA for 26S proteasome regulatory particle non-ATPase subunit12, complete cds. PROD=26S proteasome regulatory particle non-ATPasesubunit12 FL=gb:AK101316.1 gb:AK061383.1 gb:AB037153.1 gb:AK061408.1 REP_ORG=O. sativa
Os.135.1.S1_at	11	8122.6	P	0.000244	11	7258	P	0.000244	11	6125.5	P	0.000244	11	6149.6	P	0.000244	11	7628.7	P	0.000244	11	7048.6	P	0.000244	11	6455.3	P	0.000244	11	6260.7	P	0.000244	gb:D83378.1 DB_XREF=gi:1902991 TID=Os.135.1 CNT=44 FEA=FLmRNA TIER=FL STK=2 UG=Os.135 DEF=Oryza sativa (japonica cultivar-group) mRNA for asparagine synthetase, complete cds. PROD=asparagine synthetase FL=gb:U55873.1 gb:D83378.1 gb:AK100247.1 REP_ORG=O. sativa
Os.3121.1.S1_at	11	2924.8	P	0.000244	11	2938.7	P	0.000244	11	3820.8	P	0.000244	11	4180.1	P	0.000244	11	3301.5	P	0.000244	11	4585.9	P	0.000244	11	3156.2	P	0.000244	11	4440.6	P	0.000244	gb:AF350426.1 DB_XREF=gi:13445830 GEN=Rcb4 TID=Os.3121.1 CNT=32 FEA=FLmRNA TIER=FL STK=2 UG=Os.3121 DEF=Oryza sativa (japonica cultivar-group) class III chitinase RCB4 (Rcb4) mRNA, complete cds. PROD=class III chitinase RCB4 FL=gb:AK061215.1 gb:AF350426.1 gb:AK071453.1 REP_ORG=O. sativa
Os.3395.1.S1_at	11	5736.6	P	0.000244	11	6543	P	0.000244	11	6184.7	P	0.000244	11	7653.9	P	0.000244	11	5702	P	0.000244	11	6293.4	P	0.000244	11	5890.4	P	0.000244	11	8434.3	P	0.000244	gb:AB001882.1 DB_XREF=gi:3618307 TID=Os.3395.1 CNT=27 FEA=FLmRNA TIER=FL STK=2 UG=Os.3395 DEF=Oryza sativa (japonica cultivar-group) mRNA for zinc finger protein, complete cds, clone:C60910. PROD=zinc finger protein FL=gb:AK099864.1 gb:AK101822.1 gb:AB001882.1 REP_ORG=O. sativa
Os.316.1.S1_at	11	7518.5	P	0.000244	11	6824.9	P	0.000244	11	6108.2	P	0.000244	11	3883	P	0.000244	11	6322.5	P	0.000244	11	5069.3	P	0.000244	11	4111	P	0.000244	11	2783	P	0.000244	gb:AK099079.1 DB_XREF=gi:32984288 TID=Os.316.1 CNT=25 FEA=FLmRNA TIER=FL STK=2 UG=Os.316 UG_TITLE=(japonica cultivar-group) monosaccharide transporter 3 (P0617C02.23), mRNA DEF=Oryza sativa (japonica cultivar-group) cDNA clone:J023001I07, full insert sequence. FL=gb:AK061974.1 gb:AK099079.1 gb:AB052885.1 gb:AK103047.1 REP_ORG=O. sativa
Os.7962.1.S1_a_at	11	30914.5	P	0.000244	11	35050.3	P	0.000244	11	35733.1	P	0.000244	11	26671.3	P	0.000244	11	48726.8	P	0.000244	11	41739.6	P	0.000244	11	49451.9	P	0.000244	11	44144.2	P	0.000244	gb:U86018.1 DB_XREF=gi:1835730 TID=Os.7962.1 CNT=19 FEA=FLmRNA TIER=FL STK=2 UG=Os.7962 DEF=Oryza sativa photosystem II 10 kDa polypeptide mRNA, complete cds. PROD=photosystem II 10 kDa polypeptide FL=gb:U86018.1 REP_ORG=O. sativa
Os.154.1.S1_at	11	3751	P	0.000244	11	3299.9	P	0.000244	11	3072.6	P	0.000244	11	3402	P	0.000244	11	3882	P	0.000244	11	3311.4	P	0.000244	11	3136.4	P	0.000244	11	3403.5	P	0.000244	gb:D45217.1 DB_XREF=gi:639683 TID=Os.154.1 CNT=30 FEA=FLmRNA TIER=FL STK=2 UG=Os.154 DEF=Rice mRNA for phosphoglucose isomerase (Pgi-a), complete cds. PROD=phosphoglucose isomerase (Pgi-a) FL=gb:AK103010.1 gb:D45217.1 REP_ORG=O. sativa
Os.7911.1.S1_at	11	3008.3	P	0.000244	11	6588.3	P	0.000244	11	2336.2	P	0.000244	11	7060.3	P	0.000244	11	3160.3	P	0.000244	11	9817	P	0.000244	11	1849.6	P	0.000732	11	10516.6	P	0.000244	gb:AF309382.1 DB_XREF=gi:11177840 TID=Os.7911.1 CNT=25 FEA=FLmRNA TIER=FL STK=2 UG=Os.7911 DEF=Oryza sativa (japonica cultivar-group) clone C63266_1A putative glutathione S-transferase OsGSTF5 mRNA, complete cds. PROD=putative glutathione S-transferase OsGSTF5 FL=gb:AF309382.1 gb:AK120046.1 gb:AK063796.1 gb:AK101436.1 REP_ORG=O. sativa
Os.158.1.S1_at	11	2321.6	P	0.000732	11	1127.9	P	0.001221	11	1323.7	P	0.001953	11	1135.2	P	0.000732	11	2703.7	P	0.000244	11	1526.9	P	0.000244	11	1239.9	P	0.000732	11	1487.6	P	0.000732	gb:D14481.1 DB_XREF=gi:531044 TID=Os.158.1 CNT=22 FEA=FLmRNA TIER=FL STK=2 UG=Os.158 DEF=Oryza sativa (japonica cultivar-group) prxRPA mRNA for putative peroxidase, complete cds. PROD=putative peroxidase FL=gb:AK061206.1 gb:D14481.1 gb:AK099448.1 REP_ORG=O. sativa
Os.15002.1.S1_at	11	4089.9	P	0.000244	11	3983.5	P	0.000244	11	3307.7	P	0.000244	11	4039.3	P	0.000244	11	3426.2	P	0.000244	11	4162.3	P	0.000244	11	3398.8	P	0.000244	11	3766.4	P	0.000244	gb:AK062258.1 DB_XREF=gi:32972276 TID=Os.15002.1 CNT=26 FEA=FLmRNA TIER=FL STK=2 UG=Os.15002 UG_TITLE=(japonica cultivar-group) isolate 20620 NAC-like protein mRNA, complete cds DEF=Oryza sativa (japonica cultivar-group) cDNA clone:001-047-G10, full insert sequence. FL=gb:AK062258.1 gb:AK102173.1 gb:AY224433.1 REP_ORG=O. sativa
Os.12841.1.S1_at	11	3323.6	P	0.000244	11	3147.5	P	0.000244	11	3272	P	0.000244	11	3397.1	P	0.000244	11	3629.7	P	0.000244	11	3718.9	P	0.000244	11	3679.8	P	0.000244	11	3828.9	P	0.000244	gb:AF338343.1 DB_XREF=gi:12802872 TID=Os.12841.1 CNT=18 FEA=FLmRNA TIER=FL STK=2 UG=Os.12841 DEF=Oryza sativa mago nashi-like protein mRNA, complete cds. PROD=mago nashi-like protein FL=gb:AK063847.1 gb:AK121477.1 gb:AF338343.1 REP_ORG=O. sativa
Os.8885.1.S1_at	11	1149.6	P	0.000244	11	811.2	P	0.000244	11	1004	P	0.000244	11	1061.6	P	0.000244	11	1244.5	P	0.000244	11	1057.2	P	0.000244	11	1011.6	P	0.000244	11	1283.5	P	0.000244	gb:AB117996.1 DB_XREF=gi:42733479 GEN=bip109 TID=Os.8885.1 CNT=17 FEA=FLmRNA TIER=FL STK=2 UG=Os.8885 DEF=Oryza sativa (japonica cultivar-group) bip109 mRNA for BRI1-KD interacting protein 109, complete cds. PROD=BRI1-KD interacting protein 109 FL=gb:AK061167.1 gb:AK073930.1 gb:AB117996.1 REP_ORG=O. sativa
Os.4458.1.S1_at	11	1041.1	P	0.000244	11	1654.2	P	0.000244	11	935.4	P	0.000244	11	666	P	0.000244	11	1390.3	P	0.000244	11	1836.2	P	0.000244	11	811.3	P	0.000244	11	889.1	P	0.000244	gb:AY207044.1 DB_XREF=gi:29164824 TID=Os.4458.1 CNT=15 FEA=FLmRNA TIER=FL STK=2 UG=Os.4458 DEF=Oryza sativa (indica cultivar-group) zinc-finger protein mRNA, complete cds. PROD=zinc-finger protein FL=gb:AY225189.1 gb:AK104425.1 gb:AY207044.1 gb:AK068302.1 REP_ORG=O. sativa
Os.19861.1.S1_at	11	5998.4	P	0.000244	11	4197.5	P	0.000244	11	5576.7	P	0.000244	11	3490.7	P	0.000244	11	8216.7	P	0.000244	11	6853	P	0.000244	11	2334	P	0.000244	11	6311.6	P	0.000244	gb:AF306651.1 DB_XREF=gi:21304632 TID=Os.19861.1 CNT=14 FEA=FLmRNA TIER=FL STK=2 UG=Os.19861 DEF=Oryza sativa pathogenesis-related protein 1 mRNA, complete cds. PROD=pathogenesis-related protein 1 FL=gb:AF306651.1 REP_ORG=O. sativa
Os.3921.1.S1_at	11	2144.5	P	0.000244	11	1885	P	0.000244	11	1372.3	P	0.000244	11	1487	P	0.000244	11	1861.4	P	0.000244	11	1781.8	P	0.000244	11	1260	P	0.000244	11	1241.1	P	0.000244	gb:AB040051.1 DB_XREF=gi:10129884 GEN=mEF-G TID=Os.3921.1 CNT=18 FEA=FLmRNA TIER=FL STK=2 UG=Os.3921 DEF=Oryza sativa (japonica cultivar-group) mEF-G mRNA for mitochondrial elongation factor G, complete cds. PROD=mitochondrial elongation factor G FL=gb:AK102744.1 gb:AB040051.1 gb:AK122133.1 REP_ORG=O. sativa
Os.8323.1.S1_a_at	11	6436.7	P	0.000244	11	5551.4	P	0.000244	11	5675	P	0.000244	11	5955.2	P	0.000244	11	7026.1	P	0.000244	11	6322.2	P	0.000244	11	6446.6	P	0.000244	11	6740.5	P	0.000244	gb:AK101327.1 DB_XREF=gi:32986536 TID=Os.8323.1 CNT=18 FEA=FLmRNA TIER=FL STK=2 UG=Os.8323 UG_TITLE=(japonica cultivar-group) serinethreonine protein kinase (DPK3) mRNA, complete cds DEF=Oryza sativa (japonica cultivar-group) cDNA clone:J033034G09, full insert sequence. FL=gb:AY156512.1 gb:AK101327.1 REP_ORG=O. sativa
Os.9101.1.S1_at	11	1591.3	P	0.000244	11	3778.2	P	0.000244	11	1256.1	P	0.000244	11	5110.3	P	0.000244	11	1905.4	P	0.000244	11	5748.8	P	0.000244	11	1554.6	P	0.000244	11	5208.1	P	0.000244	gb:AF402797.1 DB_XREF=gi:15430716 TID=Os.9101.1 CNT=14 FEA=FLmRNA TIER=FL STK=2 UG=Os.9101 DEF=Oryza sativa (japonica cultivar-group) clone C12085_1A putative glutathione S-transferase OsGSTU10 mRNA, complete cds. PROD=putative glutathione S-transferase OsGSTU10 FL=gb:AK061233.1 gb:AF402797.1 REP_ORG=O. sativa
Os.2616.1.S1_at	11	3243.6	P	0.000244	11	3024	P	0.000244	11	3715.7	P	0.000244	11	4439.6	P	0.000244	11	2799	P	0.000244	11	3096.4	P	0.000244	11	3189.3	P	0.000244	11	3347.6	P	0.000244	gb:AF280060.1 DB_XREF=gi:11494368 GEN=TON1 TID=Os.2616.1 CNT=19 FEA=FLmRNA TIER=FL STK=2 UG=Os.2616 DEF=Oryza sativa tonneau 1 (TON1) mRNA, complete cds. PROD=tonneau 1 FL=gb:AK071448.1 gb:AF280060.1 gb:AK103950.1 REP_ORG=O. sativa
Os.9778.1.S2_at	11	5809.4	P	0.000244	11	6306	P	0.000244	11	5701.8	P	0.000244	11	6488	P	0.000244	11	6898	P	0.000244	11	7252.5	P	0.000244	11	6199.3	P	0.000244	11	6951.1	P	0.000244	gb:AB072978.1 DB_XREF=gi:19912030 GEN=OsBLE2 TID=Os.9778.1 CNT=15 FEA=FLmRNA TIER=FL STK=2 UG=Os.9778 DEF=Oryza sativa OsBLE2 gene for BLE2 protein, complete cds. PROD=BLE2 protein FL=gb:AK098888.1 gb:AK062101.1 gb:AK067435.1 gb:AK067278.1 gb:AB072978.1 REP_ORG=O. sativa
Os.9778.1.S1_at	11	1067.2	P	0.000244	11	1405.8	P	0.000244	11	1288.4	P	0.000244	11	1633.1	P	0.000244	11	1695.6	P	0.000244	11	1755.4	P	0.000244	11	1367	P	0.000244	11	1452.2	P	0.000244	gb:AK067435.1 DB_XREF=gi:32977453 TID=Os.9778.1 CNT=15 FEA=FLmRNA TIER=FL STK=1 UG=Os.9778 UG_TITLE=(japonica cultivar-group) BLE2 protein (P0427D10.39), mRNA DEF=Oryza sativa (japonica cultivar-group) cDNA clone:J013104L16, full insert sequence. FL=gb:AK098888.1 gb:AK062101.1 gb:AK067435.1 gb:AK067278.1 gb:AB072978.1 REP_ORG=O. sativa
Os.12173.1.S1_at	11	857.8	P	0.000244	11	824.1	P	0.000244	11	529.9	P	0.000244	11	573.1	P	0.000244	11	777.3	P	0.000244	11	841	P	0.000244	11	444.2	P	0.000732	11	530.3	P	0.001953	gb:AF383876.1 DB_XREF=gi:14495343 TID=Os.12173.1 CNT=14 FEA=FLmRNA TIER=FL STK=2 UG=Os.12173 DEF=Oryza sativa plastid division protein FtsZ mRNA, complete cds, nuclear gene for chloroplast protein. PROD=plastid division protein FtsZ FL=gb:AK105869.1 gb:AK073455.1 gb:AF383876.1 gb:AK058568.1 gb:AK103448.1 REP_ORG=O. sativa
Os.11036.1.S1_at	11	2439.6	P	0.000244	11	3539.5	P	0.000244	11	2929.7	P	0.000244	11	4536.5	P	0.000244	11	2270.9	P	0.000244	11	3168.8	P	0.000244	11	3017.4	P	0.000244	11	2992.1	P	0.000244	gb:AB071290.1 DB_XREF=gi:19352032 GEN=OsETTIN1 TID=Os.11036.1 CNT=19 FEA=FLmRNA TIER=FL STK=2 UG=Os.11036 DEF=Oryza sativa OsETTIN1 mRNA for Arabidopsis ETTIN-like protein 1, complete cds. PROD=Arabidopsis ETTIN-like protein 1 FL=gb:AB071290.1 gb:AK062170.1 gb:AK099793.1 REP_ORG=O. sativa
Os.7913.1.S1_a_at	11	4251.6	P	0.000244	11	4600.7	P	0.000244	11	3685.6	P	0.000244	11	3136	P	0.000244	11	3215	P	0.000732	11	3399.2	P	0.000244	11	2601.7	P	0.000732	11	2415.5	P	0.000244	gb:AF194415.1 DB_XREF=gi:6689923 GEN=MAPK1 TID=Os.7913.1 CNT=15 FEA=FLmRNA TIER=FL STK=2 UG=Os.7913 DEF=Oryza sativa MAP kinase homolog (MAPK1) mRNA, complete cds. PROD=MAP kinase homolog FL=gb:AF194415.1 gb:AK070823.1 gb:AK066531.1 REP_ORG=O. sativa
Os.14934.1.S1_at	11	1385.7	P	0.000244	11	846.1	P	0.000244	11	875.5	P	0.000244	11	1150.4	P	0.000244	11	1162.9	P	0.000244	11	842.9	P	0.000244	11	815.1	P	0.000244	11	709	P	0.000244	gb:AY136816.2 DB_XREF=gi:32527640 GEN=ETR2 TID=Os.14934.1 CNT=13 FEA=FLmRNA TIER=FL STK=2 UG=Os.14934 DEF=Oryza sativa (indica cultivar-group) putative ethylene receptor (ETR2) mRNA, complete cds. PROD=putative ethylene receptor FL=gb:AY136816.2 gb:AK111748.1 REP_ORG=O. sativa
Os.27527.1.S1_at	11	838.3	P	0.001953	11	429.9	P	0.001953	11	451.9	P	0.001221	11	688.7	P	0.001953	11	1003.8	P	0.001953	11	786.9	P	0.001953	11	690	P	0.001953	11	908.9	P	0.001953	gb:AK103573.1 DB_XREF=gi:32988782 TID=Os.27527.1 CNT=14 FEA=FLmRNA TIER=FL STK=2 UG=Os.27527 UG_TITLE=(japonica cultivar-group) Glup3 mRNA for vacuolar processing enzyme, complete cds DEF=Oryza sativa (japonica cultivar-group) cDNA clone:J033132N22, full insert sequence. FL=gb:AK103573.1 gb:AB109637.1 REP_ORG=O. sativa
Os.47710.2.A1_at	11	30.6	A	0.375	11	2.1	A	0.919434	11	1.4	A	0.969727	11	1.4	A	0.850342	11	22.4	A	0.567627	11	3.1	A	0.969727	11	2.3	A	0.989258	11	3.4	A	0.753906	gb:CB667594 DB_XREF=gi:29671319 DB_XREF=OSJNEd14P23.r CLONE=OSJNEd14P23 TID=Os.47710.2 CNT=1 FEA=EST TIER=ConsEnd STK=1 UG=Os.47710 UG_TITLE=Transcribed sequence with weak similarity to protein pir:S60050 (A.thaliana) S60050 vacuolar processing enzyme REP_ORG=O. sativa
Os.47710.2.A1_s_at	11	2583.7	P	0.000244	11	1872.6	P	0.000244	11	2425	P	0.000244	11	2421.9	P	0.000244	11	2783.7	P	0.000244	11	2283	P	0.000244	11	2474.8	P	0.000244	11	2730.7	P	0.000244	gb:CB667594 DB_XREF=gi:29671319 DB_XREF=OSJNEd14P23.r CLONE=OSJNEd14P23 TID=Os.47710.2 CNT=1 FEA=EST TIER=ConsEnd STK=1 UG=Os.47710 UG_TITLE=Transcribed sequence with weak similarity to protein pir:S60050 (A.thaliana) S60050 vacuolar processing enzyme REP_ORG=O. sativa
Os.7217.1.S1_a_at	11	152.1	P	0.001953	11	51.1	P	0.018555	11	193.2	P	0.000732	11	104	P	0.023926	11	163.3	P	0.001221	11	32.5	A	0.334473	11	194.4	P	0.001953	11	165.9	P	0.010742	gb:AY336993.1 DB_XREF=gi:33243057 TID=Os.7217.1 CNT=12 FEA=FLmRNA TIER=FL STK=2 UG=Os.7217 DEF=Oryza sativa (japonica cultivar-group) KEAP1 mRNA, complete cds. PROD=KEAP1 FL=gb:AK066661.1 gb:AY336993.1 REP_ORG=O. sativa
Os.4175.1.S1_at	11	4448.8	P	0.000244	11	4729.9	P	0.000244	11	3743.1	P	0.000244	11	3776.5	P	0.000244	11	4471.6	P	0.000244	11	4554.8	P	0.000244	11	3845.1	P	0.000244	11	3767.7	P	0.000244	gb:AB003327.1 DB_XREF=gi:5295987 TID=Os.4175.1 CNT=10 FEA=FLmRNA TIER=FL STK=2 UG=Os.4175 DEF=Oryza sativa (japonica cultivar-group) mRNA for MADS box-like protein, complete cds, clone:S10304. PROD=MADS box-like protein FL=gb:AB003327.1 gb:AK066160.1 REP_ORG=O. sativa
Os.22665.1.S1_at	11	163	P	0.005859	11	187.1	P	0.01416	11	148.1	P	0.010742	11	152.5	P	0.005859	11	114.5	A	0.171387	11	159.6	P	0.046143	11	72.3	A	0.149658	11	107.8	A	0.080566	gb:AK110678.1 DB_XREF=gi:32995887 TID=Os.22665.1 CNT=13 FEA=FLmRNA TIER=FL STK=2 UG=Os.22665 UG_TITLE=(japonica cultivar-group) cDNA clone:002-169-H01, full insert sequence DEF=Oryza sativa (japonica cultivar-group) cDNA clone:002-169-H01, full insert sequence. FL=gb:AY425991.1 gb:AK059498.1 gb:AK110678.1 gb:AK102378.1 REP_ORG=O. sativa
Os.22665.1.S2_at	11	984.7	P	0.000244	11	1007.6	P	0.000244	11	1179.2	P	0.000244	11	1428.7	P	0.000244	11	895.1	P	0.000244	11	1001.4	P	0.000244	11	1254.4	P	0.000244	11	997.6	P	0.000244	gb:AY425991.1 DB_XREF=gi:37813099 TID=Os.22665.1 CNT=13 FEA=FLmRNA TIER=FL STK=2 UG=Os.22665 UG_TITLE=(japonica cultivar-group) cDNA clone:002-169-H01, full insert sequence DEF=Oryza sativa (japonica cultivar-group) homeodomain leucine-zipper protein Hox10 mRNA, complete cds. FL=gb:AY425991.1 gb:AK059498.1 gb:AK110678.1 gb:AK102378.1 REP_ORG=O. sativa
Os.174.1.S1_at	11	1494.9	P	0.000244	11	1611.8	P	0.000244	11	1597.5	P	0.000244	11	1472.1	P	0.000244	11	2042.6	P	0.000244	11	1514.4	P	0.000244	11	1565.3	P	0.000244	11	1556.2	P	0.000244	gb:D78504.1 DB_XREF=gi:3287493 TID=Os.174.1 CNT=13 FEA=FLmRNA TIER=FL STK=2 UG=Os.174 UG_TITLE=(japonica cultivar-group) putative importin alpha (P0011G08.36), mRNA DEF=Oryza sativa (japonica cultivar-group) mRNA, similar to yeast SRP1, complete cds. FL=gb:D78504.1 gb:AK103127.1 gb:AK058679.1 REP_ORG=O. sativa
Os.4469.1.S1_at	11	353.7	P	0.000244	11	393.3	P	0.000244	11	299.2	P	0.000244	11	319.8	P	0.000244	11	404.2	P	0.000244	11	337	P	0.000244	11	267.7	P	0.000244	11	262	P	0.000732	gb:AB021666.2 DB_XREF=gi:4587224 GEN=OsFEN-1a TID=Os.4469.1 CNT=12 FEA=FLmRNA TIER=FL STK=2 UG=Os.4469 DEF=Oryza sativa (japonica cultivar-group) OsFEN-1a mRNA for FEN-1, complete cds. PROD=FEN-1 FL=gb:AK103819.1 gb:AB021666.2 gb:AK060623.1 gb:AK119438.1 REP_ORG=O. sativa
Os.4469.1.S2_at	11	57.4	M	0.056152	11	54.8	A	0.080566	11	32.8	A	0.111572	11	11.9	A	0.567627	11	101	A	0.334473	11	60.2	A	0.171387	11	86.4	A	0.171387	11	85.9	A	0.149658	gb:AK119438.1 DB_XREF=gi:37989061 TID=Os.4469.1 CNT=12 FEA=FLmRNA TIER=FL STK=1 UG=Os.4469 UG_TITLE=(japonica cultivar-group) OsFEN-1a mRNA for FEN-1, complete cds DEF=Oryza sativa (japonica cultivar-group) cDNA clone:001-133-B04, full insert sequence. FL=gb:AK103819.1 gb:AB021666.2 gb:AK060623.1 gb:AK119438.1 REP_ORG=O. sativa
Os.26353.1.S1_at	11	2752	P	0.000244	11	4977.3	P	0.000244	11	3252.4	P	0.000244	11	4727.2	P	0.000244	11	1799.5	P	0.000244	11	4154.6	P	0.000244	11	2763.4	P	0.000244	11	3941.3	P	0.000244	gb:AB091672.1 DB_XREF=gi:29467451 GEN=OsSUT2 TID=Os.26353.1 CNT=10 FEA=FLmRNA TIER=FL STK=2 UG=Os.26353 DEF=Oryza sativa (japonica cultivar-group) OsSUT2 mRNA for sucrose transporter, complete cds. PROD=sucrose transporter FL=gb:AK067030.1 gb:AK109461.1 gb:AB091672.1 REP_ORG=O. sativa
Os.26353.1.S2_a_at	11	49.3	A	0.303711	11	65.4	A	0.246094	11	98.9	A	0.111572	11	115.4	A	0.129639	11	77.4	A	0.366211	11	122.9	A	0.219482	11	140.1	A	0.366211	11	101	A	0.27417	gb:AK109461.1 DB_XREF=gi:32994670 TID=Os.26353.1 CNT=10 FEA=FLmRNA TIER=FL STK=0 UG=Os.26353 UG_TITLE=(japonica cultivar-group) OsSUT2 mRNA for sucrose transporter, complete cds DEF=Oryza sativa (japonica cultivar-group) cDNA clone:001-127-C09, full insert sequence. FL=gb:AK067030.1 gb:AK109461.1 gb:AB091672.1 REP_ORG=O. sativa
Os.7214.1.S1_at	11	661.7	P	0.000244	11	543.7	P	0.000244	11	719	P	0.000244	11	440.1	P	0.000244	11	669.3	P	0.000244	11	691.3	P	0.000244	11	894.2	P	0.000244	11	796.6	P	0.000732	gb:AB088391.1 DB_XREF=gi:37496994 GEN=OsFEN-1b TID=Os.7214.1 CNT=10 FEA=FLmRNA TIER=FL STK=2 UG=Os.7214 DEF=Oryza sativa (japonica cultivar-group) OsFEN-1b mRNA for flap endonuclease-1b, complete cds. PROD=flap endonuclease-1b FL=gb:AK062149.1 gb:AB080084.1 gb:AB088391.1 REP_ORG=O. sativa
Os.27644.1.S1_at	11	2824	P	0.000244	11	2854.8	P	0.000244	11	2445.4	P	0.000244	11	2263.5	P	0.000244	11	2582	P	0.000244	11	2497.9	P	0.000244	11	2224	P	0.000244	11	1885.9	P	0.000732	gb:AB100696.1 DB_XREF=gi:33235552 GEN=OsTPC1 TID=Os.27644.1 CNT=9 FEA=FLmRNA TIER=FL STK=2 UG=Os.27644 DEF=Oryza sativa (japonica cultivar-group) OsTPC1 mRNA for calcium channel, complete cds. PROD=calcium channel FL=gb:AB071014.1 gb:AK067839.1 gb:AK100998.1 gb:AB100696.1 REP_ORG=O. sativa
Os.27644.1.S1_s_at	11	2108.7	P	0.000244	11	1606	P	0.000244	11	1844.3	P	0.000244	11	1718.7	P	0.000244	11	2182.1	P	0.000244	11	1656.1	P	0.000244	11	1816.7	P	0.000244	11	1466.8	P	0.000244	gb:AB100696.1 DB_XREF=gi:33235552 GEN=OsTPC1 TID=Os.27644.1 CNT=9 FEA=FLmRNA TIER=FL STK=2 UG=Os.27644 DEF=Oryza sativa (japonica cultivar-group) OsTPC1 mRNA for calcium channel, complete cds. PROD=calcium channel FL=gb:AB071014.1 gb:AK067839.1 gb:AK100998.1 gb:AB100696.1 REP_ORG=O. sativa
Os.4180.1.S1_at	11	1907.7	P	0.000244	11	1962.9	P	0.000244	11	2523.7	P	0.000244	11	1901	P	0.000244	11	1447.2	P	0.000732	11	1455.6	P	0.000732	11	1775	P	0.000244	11	1646.8	P	0.000244	gb:AB024337.1 DB_XREF=gi:5689254 GEN=cry1 TID=Os.4180.1 CNT=11 FEA=FLmRNA TIER=FL STK=2 UG=Os.4180 DEF=Oryza sativa (japonica cultivar-group) mRNA for blue-light photoreceptor, complete cds. PROD=blue-light photoreceptor FL=gb:AB073546.1 gb:AB024337.1 gb:AK064910.1 REP_ORG=O. sativa
Os.15738.1.S1_at	11	1338.3	P	0.001221	11	1346.7	P	0.001953	11	951.3	P	0.005859	11	960.2	P	0.00415	11	1240.5	P	0.000732	11	1787.1	P	0.000732	11	878.6	P	0.00293	11	697.6	P	0.00293	gb:AB066561.1 DB_XREF=gi:29466965 GEN=ossap2 TID=Os.15738.1 CNT=11 FEA=FLmRNA TIER=FL STK=2 UG=Os.15738 DEF=Oryza sativa ossap2 gene for secretory acid phosphatase precursor, complete cds. PROD=secretory acid phosphatase precursor FL=gb:AK066273.1 gb:AB066561.1 gb:AK058368.1 REP_ORG=O. sativa
Os.315.1.S1_at	11	596.7	P	0.000244	11	377.3	P	0.000244	11	606.6	P	0.000732	11	504.4	P	0.000244	11	622.1	P	0.000244	11	599.4	P	0.000732	11	522.8	P	0.000244	11	555.1	P	0.000732	gb:AK071180.1 DB_XREF=gi:32981203 TID=Os.315.1 CNT=9 FEA=FLmRNA TIER=FL STK=2 UG=Os.315 UG_TITLE=(japonica cultivar-group) monosaccharide transporter 2 (OSJNBb0042N11.24), mRNA DEF=Oryza sativa (japonica cultivar-group) cDNA clone:J023082A15, full insert sequence. FL=gb:AK071180.1 gb:AB052884.1 REP_ORG=O. sativa
Os.5060.1.S1_at	11	134	P	0.001221	11	116.8	P	0.00293	11	152.5	P	0.010742	11	285.4	P	0.000732	11	82.6	P	0.037598	11	194.2	P	0.023926	11	181.5	P	0.010742	11	223.1	P	0.00293	gb:D64036.1 DB_XREF=gi:1944503 GEN=SS224 TID=Os.5060.1 CNT=9 FEA=FLmRNA TIER=FL STK=2 UG=Os.5060 DEF=Rice mRNA for protein cdc2 kinase, complete cds. PROD=protein cdc2 kinase FL=gb:AK059682.1 gb:D64036.1 REP_ORG=O. sativa
Os.12994.1.S1_at	11	1068.3	P	0.000244	11	1812.4	P	0.000244	11	1572.1	P	0.000244	11	1407.1	P	0.000244	11	704.1	P	0.000732	11	1331.7	P	0.000244	11	1138.9	P	0.000244	11	1307.9	P	0.000244	gb:AB064519.1 DB_XREF=gi:14588603 GEN=OsRS2 TID=Os.12994.1 CNT=7 FEA=FLmRNA TIER=FL STK=2 UG=Os.12994 DEF=Oryza sativa (japonica cultivar-group) OsRS2 mRNA for transcription factor rough sheath 2 like protein, complete cds. PROD=transcription factor rough sheath 2 likeprotein FL=gb:AB064519.1 REP_ORG=O. sativa
Os.11709.1.S1_at	11	609.5	P	0.000244	11	685.5	P	0.000244	11	575.3	P	0.000244	11	636.7	P	0.000244	11	558.6	P	0.000244	11	441.1	P	0.000244	11	387.9	P	0.000244	11	527.6	P	0.000244	gb:AK121261.1 DB_XREF=gi:37990884 TID=Os.11709.1 CNT=13 FEA=FLmRNA TIER=FL STK=2 UG=Os.11709 UG_TITLE=Dek1-calpain-like protein mRNA, complete cds DEF=Oryza sativa (japonica cultivar-group) cDNA clone:J023104H13, full insert sequence. FL=gb:AK064381.1 gb:AY062272.1 gb:AK072218.1 gb:AK121261.1 gb:AK121875.1 REP_ORG=O. sativa
Os.11709.1.S2_at	11	2968.6	P	0.000244	11	2881.4	P	0.000244	11	2518.5	P	0.000244	11	2969.1	P	0.000244	11	2897.8	P	0.000244	11	2531	P	0.000244	11	2471.1	P	0.000244	11	2690.8	P	0.000244	gb:AY062272.1 DB_XREF=gi:20268667 TID=Os.11709.1 CNT=13 FEA=FLmRNA TIER=FL STK=1 UG=Os.11709 DEF=Oryza sativa Dek1-calpain-like protein mRNA, complete cds. PROD=Dek1-calpain-like protein FL=gb:AK064381.1 gb:AY062272.1 gb:AK072218.1 gb:AK121261.1 gb:AK121875.1 REP_ORG=O. sativa
Os.27854.1.S2_at	11	2818.8	P	0.000244	11	2100.8	P	0.000244	11	2485.1	P	0.000244	11	2422.5	P	0.000244	11	2757.3	P	0.000244	11	2418.3	P	0.000244	11	2567.8	P	0.000244	11	2530.7	P	0.000244	gb:AY374122.1 DB_XREF=gi:34761153 TID=Os.27854.1 CNT=12 FEA=FLmRNA TIER=FL STK=2 UG=Os.27854 DEF=Oryza sativa (japonica cultivar-group) SCC3 mRNA, complete cds. PROD=SCC3 FL=gb:AY374122.1 gb:AK100219.1 gb:AK069089.1 REP_ORG=O. sativa
Os.27854.1.S1_at	11	871.2	P	0.000244	11	1048.9	P	0.000244	11	842.5	P	0.000244	11	757.6	P	0.000244	11	732.5	P	0.000244	11	720.8	P	0.000244	11	565	P	0.000244	11	738.5	P	0.000244	gb:AK100219.1 DB_XREF=gi:32985428 TID=Os.27854.1 CNT=12 FEA=FLmRNA TIER=FL STK=1 UG=Os.27854 UG_TITLE=(japonica cultivar-group) cDNA clone:J023046E22, full insert sequence DEF=Oryza sativa (japonica cultivar-group) cDNA clone:J023046E22, full insert sequence. FL=gb:AY374122.1 gb:AK100219.1 gb:AK069089.1 REP_ORG=O. sativa
Os.3123.1.S1_a_at	11	3191.7	P	0.000244	11	3593	P	0.000244	11	2959.1	P	0.000244	11	3055.9	P	0.000244	11	3846.3	P	0.000244	11	4137.5	P	0.000244	11	3435.8	P	0.000244	11	3501.5	P	0.000244	gb:AF344453.1 DB_XREF=gi:13517760 GEN=SET1 TID=Os.3123.1 CNT=11 FEA=FLmRNA TIER=FL STK=2 UG=Os.3123 DEF=Oryza sativa SET1 (SET1) mRNA, complete cds. PROD=SET1 FL=gb:AF344453.1 gb:AK102379.1 REP_ORG=O. sativa
Os.8416.1.S1_at	11	997.3	P	0.000732	11	1048.6	P	0.001953	11	1201.1	P	0.000732	11	876.2	P	0.000244	11	783.3	P	0.000732	11	777.3	P	0.000732	11	921.6	P	0.001953	11	776.7	P	0.000244	gb:AK071787.1 DB_XREF=gi:32981810 TID=Os.8416.1 CNT=9 FEA=FLmRNA TIER=FL STK=2 UG=Os.8416 UG_TITLE=(japonica cultivar-group) isolate 23484 heavy meromyosin-like protein mRNA, complete cds DEF=Oryza sativa (japonica cultivar-group) cDNA clone:J023110P10, full insert sequence. FL=gb:AY224542.1 gb:AK071787.1 REP_ORG=O. sativa
Os.49225.1.S2_at	11	1179.1	P	0.000244	11	196.8	P	0.00415	11	3125.1	P	0.000244	11	3949.3	P	0.000244	11	2170.3	P	0.000244	11	328.3	P	0.001221	11	3055.8	P	0.000244	11	1054.3	P	0.000244	gb:AB013451.1 DB_XREF=gi:7415940 GEN=PibH8 TID=Os.49225.1 CNT=8 FEA=FLmRNA TIER=FL STK=2 UG=Os.49225 UG_TITLE=PibH8 mRNA, complete cds DEF=Oryza sativa PibH8 mRNA, complete cds. FL=gb:AB013451.1 gb:AK065372.1 gb:AK065693.1 gb:AK099855.1 REP_ORG=O. sativa
Os.49225.1.S1_at	11	429.5	P	0.000732	11	138	P	0.001953	11	935.5	P	0.000244	11	1399.2	P	0.000244	11	666.7	P	0.000244	11	178.5	P	0.00415	11	518.9	P	0.000732	11	442.8	P	0.000244	gb:AK099855.1 DB_XREF=gi:32985064 TID=Os.49225.1 CNT=8 FEA=FLmRNA TIER=FL STK=1 UG=Os.49225 UG_TITLE=PibH8 mRNA, complete cds DEF=Oryza sativa (japonica cultivar-group) cDNA clone:J013110K12, full insert sequence. FL=gb:AB013451.1 gb:AK065372.1 gb:AK065693.1 gb:AK099855.1 REP_ORG=O. sativa
Os.27814.1.S1_at	11	499.4	P	0.000244	11	401.5	P	0.000244	11	376.2	P	0.000244	11	339.4	P	0.000244	11	548.2	P	0.000244	11	529.7	P	0.000244	11	447.5	P	0.000244	11	404.8	P	0.000244	gb:AY371050.1 DB_XREF=gi:34558724 TID=Os.27814.1 CNT=7 FEA=FLmRNA TIER=FL STK=2 UG=Os.27814 DEF=Oryza sativa (japonica cultivar-group) topoisomerase 6 subunit B-like protein mRNA, complete cds. PROD=topoisomerase 6 subunit B-like protein FL=gb:AK101452.1 gb:AY371050.1 REP_ORG=O. sativa
Os.1175.1.S1_at	11	60.2	A	0.129639	11	55.8	A	0.149658	11	58.6	A	0.171387	11	74	P	0.037598	11	86.8	P	0.023926	11	54.5	A	0.095215	11	58.7	A	0.067627	11	58.3	P	0.018555	gb:AB036787.1 DB_XREF=gi:12697578 GEN=OSCKA2 TID=Os.1175.1 CNT=6 FEA=FLmRNA TIER=FL STK=2 UG=Os.1175 DEF=Oryza sativa (japonica cultivar-group) Nipponbare OSCKA2 mRNA for casein kinase II alpha subunit, complete cds. PROD=casein kinase II alpha subunit FL=gb:AB036788.1 gb:AB036787.1 REP_ORG=O. sativa
Os.12096.3.S1_a_at	11	4826.1	P	0.000244	11	6314.8	P	0.000244	11	4105.9	P	0.000244	11	5100.4	P	0.000244	11	4378.4	P	0.000244	11	4859.1	P	0.000244	11	4258.9	P	0.000244	11	5985.4	P	0.000244	gb:AF519570.1 DB_XREF=gi:21686525 GEN=Fer1 TID=Os.12096.3 CNT=11 FEA=FLmRNA TIER=FL STK=1 UG=Os.12096 DEF=Oryza sativa (japonica cultivar-group) ferritin (Fer1) mRNA, complete cds. PROD=ferritin FL=gb:AF519570.1 gb:AK059354.1 REP_ORG=O. sativa
Os.12096.3.S1_x_at	11	8783.1	P	0.000244	11	10415.3	P	0.000244	11	8111.3	P	0.000244	11	9853.9	P	0.000244	11	8571.6	P	0.000244	11	9034.3	P	0.000244	11	8987.9	P	0.000244	11	11389.2	P	0.000244	gb:AF519570.1 DB_XREF=gi:21686525 GEN=Fer1 TID=Os.12096.3 CNT=11 FEA=FLmRNA TIER=FL STK=1 UG=Os.12096 DEF=Oryza sativa (japonica cultivar-group) ferritin (Fer1) mRNA, complete cds. PROD=ferritin FL=gb:AF519570.1 gb:AK059354.1 REP_ORG=O. sativa
Os.12096.4.S1_s_at	11	5553.4	P	0.000244	11	7018	P	0.000244	11	4920.2	P	0.000244	11	6362.1	P	0.000244	11	4644.9	P	0.000244	11	5171.4	P	0.000244	11	4548.5	P	0.000244	11	6198.7	P	0.000244	gb:AY324879.1 DB_XREF=gi:34538930 TID=Os.12096.4 CNT=1 FEA=FLmRNA TIER=FL STK=1 UG=Os.12096 DEF=Oryza sativa (japonica cultivar-group) ferritin mRNA, complete cds. PROD=ferritin FL=gb:AY324879.1 REP_ORG=O. sativa
Os.35377.1.S1_a_at	11	345.3	P	0.000244	11	397.2	P	0.000244	11	434.6	P	0.000244	11	497.3	P	0.000244	11	254.4	P	0.000244	11	335.8	P	0.000244	11	346.7	P	0.000244	11	384.3	P	0.000244	gb:AY364311.1 DB_XREF=gi:34451567 TID=Os.35377.1 CNT=5 FEA=FLmRNA TIER=FL STK=2 UG=Os.35377 DEF=Oryza sativa (japonica cultivar-group) Rho GTPase activating protein 2 mRNA, complete cds. PROD=Rho GTPase activating protein 2 FL=gb:AY364311.1 REP_ORG=O. sativa
Os.20531.1.S1_at	11	18.3	A	0.219482	11	47.4	A	0.080566	11	46.3	M	0.056152	11	16.5	A	0.466064	11	48.5	A	0.111572	11	46.3	A	0.171387	11	32.8	A	0.095215	11	1.6	A	0.696289	gb:AF403129.1 DB_XREF=gi:22086628 GEN=RLK10 TID=Os.20531.1 CNT=7 FEA=FLmRNA TIER=FL STK=2 UG=Os.20531 DEF=Oryza sativa S-locus receptor-like kinase RLK10 (RLK10) mRNA, complete cds. PROD=S-locus receptor-like kinase RLK10 FL=gb:AF403129.1 REP_ORG=O. sativa
Os.10024.1.S1_at	11	2422.3	P	0.000732	11	4317.7	P	0.000244	11	804.3	P	0.001953	11	597.4	P	0.000244	11	2507.8	P	0.000244	11	3705.2	P	0.000244	11	803.9	P	0.000732	11	473.4	P	0.000732	gb:AK070304.1 DB_XREF=gi:32980328 TID=Os.10024.1 CNT=6 FEA=FLmRNA TIER=FL STK=2 UG=Os.10024 UG_TITLE=(japonica cultivar-group) cDNA clone:J023049B02, full insert sequence DEF=Oryza sativa (japonica cultivar-group) cDNA clone:J023049B02, full insert sequence. FL=gb:AY512582.1 gb:AK070304.1 REP_ORG=O. sativa
Os.8266.1.A1_at	11	548.9	P	0.010742	11	552.6	P	0.010742	11	460.5	P	0.010742	11	395.5	P	0.023926	11	207.3	A	0.080566	11	331.3	P	0.010742	11	299.7	A	0.080566	11	246.6	P	0.037598	gb:AB116527.1 DB_XREF=gi:41351506 GEN=aos TID=Os.8266.1 CNT=4 FEA=FLmRNA TIER=FL STK=2 UG=Os.8266 DEF=Oryza sativa (japonica cultivar-group) aos mRNA for allene oxide synthase, complete cds. PROD=allene oxide synthase FL=gb:AK068620.1 gb:AB116527.1 REP_ORG=O. sativa
Os.38638.1.S1_at	11	222.5	P	0.010742	11	55.8	A	0.334473	11	362.3	P	0.00415	11	133.2	A	0.067627	11	143.1	A	0.095215	11	127.3	A	0.111572	11	268.5	P	0.023926	11	113.7	A	0.129639	gb:AB018376.1 DB_XREF=gi:3763846 GEN=OsENOD93a TID=Os.38638.1 CNT=57 FEA=FLmRNA TIER=FL STK=2 UG=Os.38638 DEF=Oryza sativa (japonica cultivar-group) OsENOD93a mRNA for early nodulin, complete cds. PROD=early nodulin FL=gb:AK122162.1 gb:AK105832.1 gb:AB018376.1 REP_ORG=O. sativa
Os.12706.1.S1_at	11	7977.3	P	0.000244	11	6554.8	P	0.000244	11	8758.9	P	0.000244	11	6775.5	P	0.000244	11	6563.6	P	0.000244	11	6301.6	P	0.000244	11	10444	P	0.000244	11	10880.3	P	0.000244	gb:AY074786.1 DB_XREF=gi:28192424 GEN=DHAR TID=Os.12706.1 CNT=50 FEA=FLmRNA TIER=FL STK=2 UG=Os.12706 DEF=Oryza sativa dehydroascorbate reductase (DHAR) mRNA, complete cds. PROD=dehydroascorbate reductase FL=gb:AK070895.1 gb:AB037970.1 gb:AY074786.1 gb:AK061836.1 REP_ORG=O. sativa
Os.4748.1.S1_at	11	3165.7	P	0.000244	11	4846.4	P	0.000244	11	2348.6	P	0.000244	11	2660.9	P	0.000244	11	2928.1	P	0.000244	11	4585.9	P	0.000244	11	2265.1	P	0.000244	11	2055.3	P	0.000244	gb:D38010.1 DB_XREF=gi:968901 TID=Os.4748.1 CNT=37 FEA=FLmRNA TIER=FL STK=2 UG=Os.4748 DEF=Oryza sativa (japonica cultivar-group) mRNA for ribosomal protein S8, complete cds. PROD=ribosomal protein S8 FL=gb:AK102757.1 gb:AK102402.1 gb:D38010.1 REP_ORG=O. sativa
Os.1382.1.S1_at	11	7006.8	P	0.000244	11	9663.8	P	0.000244	11	4862	P	0.000244	11	4986.5	P	0.000244	11	5690.4	P	0.000244	11	8373.9	P	0.000244	11	4732	P	0.000244	11	3410.2	P	0.000244	gb:AF022736.1 DB_XREF=gi:2570506 TID=Os.1382.1 CNT=29 FEA=FLmRNA TIER=FL STK=2 UG=Os.1382 DEF=Oryza sativa ribosomal protein mRNA, complete cds. PROD=ribosomal protein FL=gb:AF022736.1 gb:AK070605.1 REP_ORG=O. sativa
Os.4644.1.S1_at	11	1793.3	P	0.000244	11	2343.2	P	0.000244	11	3804.4	P	0.000244	11	4805.3	P	0.000244	11	2124.2	P	0.000244	11	3168.2	P	0.000244	11	3399.4	P	0.000244	11	3149.8	P	0.000244	gb:U30477.1 DB_XREF=gi:1041709 GEN=Os-EXPA2 TID=Os.4644.1 CNT=32 FEA=FLmRNA TIER=FL STK=2 UG=Os.4644 DEF=Oryza sativa (japonica cultivar-group) expansin Os-EXPA2 (Os-EXPA2) mRNA, complete cds. PROD=expansin Os-EXPA2 FL=gb:U30477.1 gb:AK070463.1 REP_ORG=O. sativa
Os.9377.1.S1_at	11	2485.2	P	0.000244	11	3159	P	0.000244	11	2464.7	P	0.000244	11	2828.7	P	0.000244	11	2042.4	P	0.000244	11	2434.2	P	0.000244	11	1900.7	P	0.000244	11	2121.2	P	0.000244	gb:AF443601.1 DB_XREF=gi:17149109 TID=Os.9377.1 CNT=18 FEA=FLmRNA TIER=FL STK=2 UG=Os.9377 DEF=Oryza sativa clathrin assembly protein AP17-like protein mRNA, complete cds. PROD=clathrin assembly protein AP17-like protein FL=gb:AK104086.1 gb:AF443601.1 gb:AK069232.1 REP_ORG=O. sativa
Os.9166.1.S1_a_at	11	3354.5	P	0.000244	11	3072.4	P	0.000244	11	6538.6	P	0.000244	11	6153.8	P	0.000244	11	3770.3	P	0.000244	11	2727.6	P	0.000244	11	6438.5	P	0.000244	11	6083.2	P	0.000244	gb:AY151044.1 DB_XREF=gi:24850306 TID=Os.9166.1 CNT=16 FEA=FLmRNA TIER=FL STK=2 UG=Os.9166 DEF=Oryza sativa (japonica cultivar-group) transcription factor MYBS3 mRNA, complete cds. PROD=transcription factor MYBS3 FL=gb:AK101062.1 gb:AY151044.1 REP_ORG=O. sativa
Os.5684.1.S1_at	11	4033.5	P	0.000244	11	6295.4	P	0.000244	11	3317.5	P	0.000244	11	4998.5	P	0.000244	11	3525.9	P	0.000244	11	5235.8	P	0.000244	11	3219.4	P	0.000244	11	4963	P	0.000244	gb:D31843.1 DB_XREF=gi:633109 GEN=OSA2 TID=Os.5684.1 CNT=22 FEA=FLmRNA TIER=FL STK=2 UG=Os.5684 DEF=Oryza sativa (japonica cultivar-group) mRNA for plasma membrane H+-ATPase, complete cds. PROD=plasma membrane H+-ATPase FL=gb:AK072909.1 gb:AK121402.1 gb:D31843.1 REP_ORG=O. sativa
Os.12816.1.S1_at	11	9.6	A	0.432373	11	8.5	A	0.567627	11	2.9	A	0.696289	11	1.1	A	0.72583	11	3	A	0.888428	11	2.1	A	0.932373	11	14.9	A	0.633789	11	43.7	A	0.398926	gb:U25968.1 DB_XREF=gi:4096172 GEN=OSE351 TID=Os.12816.1 CNT=26 FEA=FLmRNA TIER=FL STK=2 UG=Os.12816 DEF=Oryza sativa early embryogenesis protein (OSE351) mRNA, complete cds. PROD=early embryogenesis protein FL=gb:U25968.1 gb:AK119657.1 gb:AK105316.1 REP_ORG=O. sativa
Os.7990.1.S1_at	11	2298.6	P	0.000244	11	2727.2	P	0.000244	11	2262.6	P	0.000244	11	2517.1	P	0.000244	11	2474.5	P	0.000244	11	3289	P	0.000244	11	2720.5	P	0.000244	11	2256	P	0.000244	gb:D10335.1 DB_XREF=gi:391878 GEN=Adk-b TID=Os.7990.1 CNT=23 FEA=FLmRNA TIER=FL STK=2 UG=Os.7990 DEF=Oryza sativa mRNA for adenylate kinase-b, complete cds. PROD=adenylate kinase-b FL=gb:AK073605.1 gb:D10335.1 REP_ORG=O. sativa
Os.1120.1.S1_at	11	605.2	P	0.000732	11	639.3	P	0.000732	11	631.2	P	0.000244	11	526.2	P	0.000732	11	528.4	P	0.000732	11	678.9	P	0.000732	11	587.9	P	0.000244	11	563.8	P	0.000244	gb:AB110195.1 DB_XREF=gi:32352187 TID=Os.1120.1 CNT=14 FEA=FLmRNA TIER=FL STK=2 UG=Os.1120 UG_TITLE=(japonica cultivar-group) mRNA for hypothetical protein, complete cds, clone: 23C4AG017 DEF=Oryza sativa (japonica cultivar-group) mRNA for hypothetical protein, complete cds, clone: 23C4AG017. FL=gb:AB110195.1 gb:AK058874.1 REP_ORG=O. sativa
Os.1120.1.S1_s_at	11	1429.8	P	0.000244	11	1800.9	P	0.000244	11	1619.7	P	0.000244	11	1626.1	P	0.000244	11	1147	P	0.000244	11	1534.4	P	0.000244	11	1419.9	P	0.000244	11	1556	P	0.000244	gb:AB110195.1 DB_XREF=gi:32352187 TID=Os.1120.1 CNT=14 FEA=FLmRNA TIER=FL STK=2 UG=Os.1120 UG_TITLE=(japonica cultivar-group) mRNA for hypothetical protein, complete cds, clone: 23C4AG017 DEF=Oryza sativa (japonica cultivar-group) mRNA for hypothetical protein, complete cds, clone: 23C4AG017. FL=gb:AB110195.1 gb:AK058874.1 REP_ORG=O. sativa
Os.9928.1.S1_at	11	1247.1	P	0.000244	11	1071.9	P	0.000244	11	1245.5	P	0.000244	11	1229.2	P	0.000244	11	1253.9	P	0.000244	11	942	P	0.000244	11	1406.4	P	0.000244	11	968.1	P	0.000244	gb:AK068424.1 DB_XREF=gi:32978442 TID=Os.9928.1 CNT=16 FEA=FLmRNA TIER=FL STK=2 UG=Os.9928 UG_TITLE=(japonica cultivar-group) isolate 23830 putative PHD-finger protein mRNA, complete cds DEF=Oryza sativa (japonica cultivar-group) cDNA clone:J013154F02, full insert sequence. FL=gb:AK068424.1 gb:AY224545.1 gb:AB110188.1 gb:AY224464.1 REP_ORG=O. sativa
Os.11244.1.S1_at	11	119.1	A	0.19458	11	15.1	A	0.601074	11	59.1	A	0.366211	11	99.7	A	0.27417	11	116.2	A	0.246094	11	74.7	A	0.398926	11	92.2	A	0.567627	11	14.8	A	0.753906	gb:AB066094.1 DB_XREF=gi:19911777 GEN=Wx-b TID=Os.11244.1 CNT=15 FEA=FLmRNA TIER=FL STK=2 UG=Os.11244 DEF=Oryza sativa (japonica cultivar-group) Wx-b mRNA for starch granule-bond starch syntase, complete cds. PROD=starch granule-bond starch syntase FL=gb:AF515483.1 gb:AF515482.1 gb:AF515481.1 gb:AB066094.1 gb:AF515480.1 gb:AK070431.1 gb:AB066093.1 REP_ORG=O. sativa
Os.11244.1.S1_x_at	11	50.9	A	0.27417	11	63.5	A	0.19458	11	72.3	A	0.246094	11	52.1	A	0.303711	11	87.4	A	0.171387	11	111	A	0.303711	11	29.3	A	0.466064	11	105.9	A	0.219482	gb:AB066094.1 DB_XREF=gi:19911777 GEN=Wx-b TID=Os.11244.1 CNT=15 FEA=FLmRNA TIER=FL STK=2 UG=Os.11244 DEF=Oryza sativa (japonica cultivar-group) Wx-b mRNA for starch granule-bond starch syntase, complete cds. PROD=starch granule-bond starch syntase FL=gb:AF515483.1 gb:AF515482.1 gb:AF515481.1 gb:AB066094.1 gb:AF515480.1 gb:AK070431.1 gb:AB066093.1 REP_ORG=O. sativa
Os.39714.1.S1_at	11	664.6	P	0.001221	11	950.5	P	0.001953	11	1260.9	P	0.001221	11	433.3	P	0.00293	11	911.5	P	0.00293	11	575.2	P	0.010742	11	1405.7	P	0.001953	11	1268.4	P	0.000732	gb:AY072714.1 DB_XREF=gi:19347610 GEN=rtac1 TID=Os.39714.1 CNT=12 FEA=FLmRNA TIER=FL STK=2 UG=Os.39714 DEF=Oryza sativa Rtac1 (rtac1) mRNA, complete cds. PROD=Rtac1 FL=gb:AY072714.1 gb:AK120607.1 REP_ORG=O. sativa
Os.8701.1.S1_at	11	4599.4	P	0.000244	11	5242.6	P	0.000732	11	5084.6	P	0.000244	11	5778.1	P	0.000244	11	3426.2	P	0.000732	11	5498.9	P	0.000244	11	4345.6	P	0.000732	11	4791.1	P	0.000244	gb:AK059891.1 DB_XREF=gi:32969909 TID=Os.8701.1 CNT=17 FEA=FLmRNA TIER=FL STK=2 UG=Os.8701 UG_TITLE=(japonica cultivar-group) isolate 20551 putative serinethreonine kinase mRNA, complete cds DEF=Oryza sativa (japonica cultivar-group) cDNA clone:006-208-D03, full insert sequence. FL=gb:AK059891.1 gb:AY224521.1 gb:AK103863.1 REP_ORG=O. sativa
Os.4190.1.S1_at	11	1540.2	P	0.000244	11	1694.4	P	0.000244	11	2007.9	P	0.000244	11	2395.6	P	0.000244	11	1787.7	P	0.000244	11	1899	P	0.000244	11	2257.3	P	0.000244	11	2283.4	P	0.000244	gb:AB032761.1 DB_XREF=gi:5931624 GEN=rab5B TID=Os.4190.1 CNT=12 FEA=FLmRNA TIER=FL STK=2 UG=Os.4190 UG_TITLE=(japonica cultivar-group) rab5B mRNA, complete cds DEF=Oryza sativa (japonica cultivar-group) rab5B mRNA, complete cds. FL=gb:AB032761.1 gb:AK105389.1 gb:AK121527.1 REP_ORG=O. sativa
Os.48663.1.A1_s_at	11	3596.5	P	0.000244	11	2993.1	P	0.000244	11	4707.8	P	0.000244	11	4748.4	P	0.000244	11	3874.5	P	0.000244	11	3134.2	P	0.000244	11	5415.8	P	0.000244	11	4975.3	P	0.000244	gb:CR286706 DB_XREF=gi:44673272 DB_XREF=CR286706 CLONE=y697h03p3 TID=Os.48663.1 CNT=3 FEA=EST TIER=ConsEnd STK=1 UG=Os.48663 UG_TITLE=Transcribed sequence with moderate similarity to protein ref:NP_567008.1 (A.thaliana) small GTP-binding protein - like REP_ORG=O. sativa
Os.338.1.S2_a_at	11	1278.4	P	0.000244	11	927	P	0.000244	11	1356.1	P	0.000244	11	1445.2	P	0.000244	11	1578.8	P	0.000244	11	1182.5	P	0.000244	11	1618.8	P	0.000244	11	1715.7	P	0.000244	gb:D82038.1 DB_XREF=gi:4107006 GEN=osk3 TID=Os.338.1 CNT=11 FEA=FLmRNA TIER=FL STK=2 UG=Os.338 DEF=Oryza sativa mRNA for OSK3, complete cds. PROD=OSK3 FL=gb:D82038.1 gb:U55768.1 gb:AK121034.1 gb:D82036.1 REP_ORG=O. sativa
Os.338.1.S2_x_at	11	1583.9	P	0.000244	11	1167.4	P	0.000244	11	1690.7	P	0.000244	11	1813.9	P	0.000244	11	1816	P	0.000244	11	1391.9	P	0.000244	11	1925.5	P	0.000244	11	2392.9	P	0.000244	gb:D82038.1 DB_XREF=gi:4107006 GEN=osk3 TID=Os.338.1 CNT=11 FEA=FLmRNA TIER=FL STK=2 UG=Os.338 DEF=Oryza sativa mRNA for OSK3, complete cds. PROD=OSK3 FL=gb:D82038.1 gb:U55768.1 gb:AK121034.1 gb:D82036.1 REP_ORG=O. sativa
Os.338.1.S1_x_at	11	933.2	P	0.018555	11	758.1	P	0.037598	11	943.8	P	0.030273	11	907.6	P	0.030273	11	796.9	P	0.037598	11	725.3	P	0.030273	11	614.7	P	0.046143	11	993.6	P	0.046143	gb:AK121034.1 DB_XREF=gi:37990657 TID=Os.338.1 CNT=11 FEA=FLmRNA TIER=FL STK=1 UG=Os.338 UG_TITLE=MRNA for OSK4, complete cds DEF=Oryza sativa (japonica cultivar-group) cDNA clone:J023050M14, full insert sequence. FL=gb:D82038.1 gb:U55768.1 gb:AK121034.1 gb:D82036.1 REP_ORG=O. sativa
Os.4171.1.S1_s_at	11	4051.3	P	0.000244	11	5003.9	P	0.000244	11	3907.8	P	0.000244	11	5109.8	P	0.000244	11	3681.1	P	0.000244	11	3629.7	P	0.000244	11	3598.7	P	0.000244	11	3331.3	P	0.000244	gb:AB003322.1 DB_XREF=gi:5295977 TID=Os.4171.1 CNT=18 FEA=FLmRNA TIER=FL STK=2 UG=Os.4171 DEF=Oryza sativa (japonica cultivar-group) mRNA for MADS box-like protein, complete cds, clone:C50086. PROD=MADS box-like protein FL=gb:AK070121.1 gb:AB003322.1 REP_ORG=O. sativa
Os.175.1.S1_at	11	6964.8	P	0.000732	11	8059.8	P	0.00293	11	19108.3	P	0.000244	11	9400.4	P	0.000732	11	4747.6	P	0.001221	11	4839.8	P	0.001221	11	16992.3	P	0.000244	11	7625.8	P	0.000732	gb:D84392.1 DB_XREF=gi:1304214 GEN=PSII-S TID=Os.175.1 CNT=16 FEA=FLmRNA TIER=FL STK=2 UG=Os.175 DEF=Oryza sativa (japonica cultivar-group) PSII-S mRNA for 22 kDa protein of photosystem II precursor, complete cds. PROD=22 kDa protein of photosystem II precursor FL=gb:D84392.1 gb:AK071638.1 REP_ORG=O. sativa
Os.10215.1.S1_at	11	1220.9	P	0.001953	11	880.6	P	0.00293	11	1803	P	0.000732	11	1293.2	P	0.000732	11	1029.9	P	0.000732	11	1375.5	P	0.001221	11	2368.5	P	0.000732	11	1120.7	P	0.001221	gb:D13817.1 DB_XREF=gi:427592 TID=Os.10215.1 CNT=15 FEA=FLmRNA TIER=FL STK=2 UG=Os.10215 DEF=Oryza sativa (japonica cultivar-group) mRNA for lactate dehydrogenase, complete cds. PROD=lactate dehydrogenase FL=gb:AK105416.1 gb:AK103257.1 gb:D13817.1 REP_ORG=O. sativa
Os.13559.1.S1_at	11	1029.9	P	0.000244	11	1324.3	P	0.000244	11	1064.4	P	0.000244	11	1629.5	P	0.000244	11	537.9	P	0.000732	11	1669.3	P	0.000244	11	1074.2	P	0.000244	11	1127.4	P	0.000244	gb:AF508799.1 DB_XREF=gi:21070356 TID=Os.13559.1 CNT=14 FEA=FLmRNA TIER=FL STK=2 UG=Os.13559 DEF=Oryza sativa (japonica cultivar-group) beta-galactosidase mRNA, complete cds. PROD=beta-galactosidase FL=gb:AF508799.1 gb:AF499737.1 gb:AK060645.1 gb:AK102192.1 REP_ORG=O. sativa
Os.4772.1.S1_at	11	2144.4	P	0.000244	11	2216.1	P	0.000244	11	2296.9	P	0.000244	11	2573.7	P	0.000244	11	2586.3	P	0.000244	11	2338.6	P	0.000244	11	2516.8	P	0.000244	11	3300.9	P	0.000244	gb:D67043.1 DB_XREF=gi:2696239 TID=Os.4772.1 CNT=14 FEA=FLmRNA TIER=FL STK=2 UG=Os.4772 DEF=Oryza sativa (japonica cultivar-group) mRNA for aspartate aminotransferase, complete cds. PROD=aspartate aminotransferase FL=gb:D67043.1 gb:AK101008.1 REP_ORG=O. sativa
Os.4698.1.S1_at	11	3216.3	P	0.000244	11	3338.5	P	0.000244	11	3580	P	0.000244	11	3352	P	0.000244	11	3193.7	P	0.000244	11	3574.5	P	0.000244	11	3357.6	P	0.000244	11	2807.8	P	0.000244	gb:AF309383.1 DB_XREF=gi:11177842 TID=Os.4698.1 CNT=14 FEA=FLmRNA TIER=FL STK=2 UG=Os.4698 DEF=Oryza sativa (japonica cultivar-group) clone S10202_1A putative glutathione S-transferase OsGSTF4 mRNA, complete cds. PROD=putative glutathione S-transferase OsGSTF4 FL=gb:AK059985.1 gb:AK103927.1 gb:AF309383.1 REP_ORG=O. sativa
Os.5738.1.S1_at	11	9.2	A	0.80542	11	16.8	A	0.633789	11	10.4	A	0.780518	11	23.8	A	0.753906	11	12.9	A	0.633789	11	19.7	A	0.665527	11	14.3	A	0.696289	11	54.3	A	0.5	gb:AF419099.1 DB_XREF=gi:16265833 TID=Os.5738.1 CNT=15 FEA=FLmRNA TIER=FL STK=2 UG=Os.5738 DEF=Oryza sativa putative soluble starch synthase II-3 mRNA, complete cds. PROD=putative soluble starch synthase II-3 FL=gb:AF419099.1 gb:AK101978.1 REP_ORG=O. sativa
Os.2544.1.S1_s_at	11	159	P	0.010742	11	111.4	P	0.037598	11	163.6	P	0.00415	11	111.6	P	0.01416	11	287.1	P	0.005859	11	205.8	P	0.01416	11	337.1	P	0.001953	11	474.6	P	0.001221	gb:AB114828.1 DB_XREF=gi:32879769 GEN=OsTIP3 TID=Os.2544.1 CNT=14 FEA=FLmRNA TIER=FL STK=2 UG=Os.2544 DEF=Oryza sativa (japonica cultivar-group) OsTIP3 mRNA for tonoplast intrinsic protein, complete cds. PROD=tonoplast intrinsic protein FL=gb:AK111931.1 gb:AB114828.1 REP_ORG=O. sativa
Os.141.1.S1_at	11	1303.4	P	0.000244	11	1529.8	P	0.000244	11	1342.8	P	0.000244	11	1949.6	P	0.000244	11	1040.2	P	0.000244	11	1324.5	P	0.000244	11	1085.9	P	0.000244	11	1774.4	P	0.000244	gb:D17410.1 DB_XREF=gi:397841 TID=Os.141.1 CNT=13 FEA=FLmRNA TIER=FL STK=2 UG=Os.141 DEF=Oryza sativa (japonica cultivar-group) mRNA for ferredoxin-NADP+ reductase, complete cds. PROD=ferredoxin-NADP+ reductase FL=gb:AK103965.1 gb:AK070598.1 gb:D17410.1 gb:D12815.1 REP_ORG=O. sativa
Os.9298.1.S1_at	11	2465.3	P	0.000244	11	2941.4	P	0.000244	11	2705.8	P	0.000244	11	2318	P	0.000244	11	2099.8	P	0.000244	11	2259.5	P	0.000244	11	2453.3	P	0.000244	11	1696.8	P	0.000244	gb:AB125306.1 DB_XREF=gi:46917337 GEN=SAPK5 TID=Os.9298.1 CNT=11 FEA=FLmRNA TIER=FL STK=2 UG=Os.9298 DEF=Oryza sativa (japonica cultivar-group) SAPK5 mRNA for serinethreonine protein kinase SAPK5, complete cds. PROD=serinethreonine protein kinase SAPK5 FL=gb:AK100269.1 gb:AB125306.1 REP_ORG=O. sativa
Os.168.1.S1_at	11	17.9	A	0.5	11	30.7	A	0.366211	11	7.9	A	0.780518	11	7.4	A	0.466064	11	9.5	A	0.466064	11	25.3	A	0.219482	11	40.5	A	0.27417	11	26.9	A	0.171387	gb:D50576.1 DB_XREF=gi:2645169 TID=Os.168.1 CNT=11 FEA=FLmRNA TIER=FL STK=2 UG=Os.168 DEF=Oryza sativa mRNA for YY2 protein, complete cds. PROD=YY2 protein FL=gb:AB110182.1 gb:D50576.1 gb:AK105510.1 REP_ORG=O. sativa
Os.5240.1.S1_at	11	1547	P	0.000244	11	1368.2	P	0.000732	11	1601.1	P	0.000244	11	1683.6	P	0.000244	11	1657.9	P	0.000244	11	1377.4	P	0.000732	11	1582.3	P	0.000244	11	1618.3	P	0.000244	gb:AB110173.1 DB_XREF=gi:32352143 TID=Os.5240.1 CNT=10 FEA=FLmRNA TIER=FL STK=2 UG=Os.5240 DEF=Oryza sativa (japonica cultivar-group) mRNA for ankyrin, complete cds, clone: 13YPB030. PROD=ankyrin FL=gb:AK071604.1 gb:AB110173.1 REP_ORG=O. sativa
Os.3767.1.S1_at	11	2154.8	P	0.000732	11	2534.9	P	0.000732	11	2202.2	P	0.000732	11	2919.3	P	0.000732	11	1991.5	P	0.001953	11	2559.5	P	0.000732	11	1921	P	0.001953	11	2086.1	P	0.00293	gb:AB030211.1 DB_XREF=gi:9453849 GEN=osr8 TID=Os.3767.1 CNT=10 FEA=FLmRNA TIER=FL STK=2 UG=Os.3767 DEF=Oryza sativa osr8 mRNA for hydrophobic polypeptide, complete cds. PROD=hydrophobic polypeptide FL=gb:AB030211.1 gb:AK062410.1 REP_ORG=O. sativa
Os.3294.1.S1_at	11	385.8	P	0.030273	11	211.3	A	0.067627	11	345.7	P	0.037598	11	347.8	P	0.018555	11	217.9	P	0.030273	11	208	P	0.030273	11	332.5	P	0.030273	11	180.8	P	0.030273	gb:AF372832.1 DB_XREF=gi:13991926 TID=Os.3294.1 CNT=11 FEA=FLmRNA TIER=FL STK=2 UG=Os.3294 DEF=Oryza sativa hexokinase II mRNA, complete cds. PROD=hexokinase II FL=gb:AK059853.1 gb:AF372832.1 REP_ORG=O. sativa
Os.189.1.S1_at	11	1031	P	0.000732	11	1135.5	P	0.000244	11	1479.4	P	0.000244	11	1470.3	P	0.000244	11	380.5	P	0.000732	11	706.1	P	0.000244	11	1220.1	P	0.000244	11	882.5	P	0.000244	gb:D87261.1 DB_XREF=gi:2580439 TID=Os.189.1 CNT=11 FEA=FLmRNA TIER=FL STK=2 UG=Os.189 DEF=Oryza sativa (japonica cultivar-group) mRNA for PCF2, complete cds. PROD=PCF2 FL=gb:D87261.1 gb:AK119660.1 gb:AK102666.1 gb:AK060536.1 REP_ORG=O. sativa
Os.17065.1.S1_at	11	754.2	P	0.000732	11	821.9	P	0.000244	11	452.5	P	0.005859	11	248.2	P	0.008057	11	244	P	0.00415	11	375	P	0.00293	11	185.3	P	0.046143	11	31.9	A	0.246094	gb:AY302059.1 DB_XREF=gi:31872115 GEN=ZIP2 TID=Os.17065.1 CNT=9 FEA=FLmRNA TIER=FL STK=2 UG=Os.17065 DEF=Oryza sativa (japonica cultivar-group) zinc transporter (ZIP2) mRNA, complete cds. PROD=zinc transporter FL=gb:AK121551.1 gb:AY302059.1 REP_ORG=O. sativa
Os.15732.1.S1_s_at	11	5714.7	P	0.000244	11	6270.6	P	0.000244	11	2661.3	P	0.000244	11	2872.6	P	0.000244	11	8282.1	P	0.000244	11	10015.1	P	0.000244	11	3596.9	P	0.000244	11	3322.2	P	0.000244	gb:AU032700 DB_XREF=gi:3768673 DB_XREF=AU032700 CLONE=S13705_6Z TID=Os.15732.1 CNT=1 FEA=EST TIER=ConsEnd STK=1 UG=Os.15732 UG_TITLE=Transcribed sequence REP_ORG=O. sativa
Os.1313.1.S1_at	11	7.8	A	0.696289	11	4.3	A	0.72583	11	7.3	A	0.753906	11	32.7	A	0.5	11	27.9	A	0.665527	11	5.1	A	0.828613	11	6.7	A	0.753906	11	10.1	A	0.72583	gb:U78782.1 DB_XREF=gi:2286108 GEN=OsMAD6 TID=Os.1313.1 CNT=8 FEA=FLmRNA TIER=FL STK=2 UG=Os.1313 DEF=Oryza sativa MADS box protein (OsMADS6) mRNA, complete cds. PROD=MADS box protein FL=gb:U78782.1 gb:AK069103.1 REP_ORG=O. sativa
Os.372.1.S1_a_at	11	5560.8	P	0.000244	11	6913	P	0.000244	11	4144.8	P	0.000244	11	4758.6	P	0.000244	11	6259.2	P	0.000244	11	8170.5	P	0.000244	11	4347.1	P	0.000244	11	3898.2	P	0.000244	gb:AY078072.1 DB_XREF=gi:19071786 GEN=g6pdh TID=Os.372.1 CNT=7 FEA=FLmRNA TIER=FL STK=2 UG=Os.372 DEF=Oryza sativa glucose-6-phosphate dehydrogenase (g6pdh) mRNA, complete cds. PROD=glucose-6-phosphate dehydrogenase FL=gb:AK067410.1 gb:AY078072.1 gb:AK101101.1 REP_ORG=O. sativa
Os.47564.1.S1_at	11	6.5	A	0.696289	11	11.8	A	0.80542	11	38.2	A	0.334473	11	5.4	A	0.601074	11	3.9	A	0.919434	11	6.6	A	0.780518	11	12.7	A	0.432373	11	7.8	A	0.72583	gb:L37289.1 DB_XREF=gi:561872 TID=Os.47564.1 CNT=7 FEA=FLmRNA TIER=FL STK=2 UG=Os.47564 DEF=Oryza sativa chitinase mRNA, complete cds. PROD=chitinase FL=gb:L37289.1 gb:L40337.1 REP_ORG=O. sativa
Os.13015.1.S1_at	11	1109.3	P	0.00415	11	1918	P	0.001953	11	835.7	P	0.005859	11	870.1	P	0.005859	11	1416	P	0.00293	11	2340.3	P	0.001221	11	519.9	P	0.018555	11	955.9	P	0.008057	gb:AF402799.1 DB_XREF=gi:15430720 TID=Os.13015.1 CNT=7 FEA=FLmRNA TIER=FL STK=2 UG=Os.13015 DEF=Oryza sativa (japonica cultivar-group) clone RICS11381A putative glutathione S-transferase OsGSTU12 mRNA, complete cds. PROD=putative glutathione S-transferase OsGSTU12 FL=gb:AF402799.1 gb:AK063773.1 REP_ORG=O. sativa
Os.4384.1.S1_at	11	1134.7	P	0.000244	11	1953.8	P	0.000244	11	842.1	P	0.000732	11	539.3	P	0.000732	11	940.1	P	0.000244	11	1397.4	P	0.000244	11	593.4	P	0.001953	11	345.7	P	0.00293	gb:AB028183.1 DB_XREF=gi:6730937 GEN=OsNAC4 TID=Os.4384.1 CNT=9 FEA=FLmRNA TIER=FL STK=2 UG=Os.4384 DEF=Oryza sativa mRNA for OsNAC4 protein, complete cds. PROD=OsNAC4 protein FL=gb:AB028183.1 gb:AK073848.1 REP_ORG=O. sativa
Os.7297.1.S1_at	11	286.7	P	0.001953	11	160.7	P	0.023926	11	163.1	P	0.030273	11	116.5	P	0.030273	11	301.9	P	0.00415	11	213.1	P	0.00415	11	134	P	0.010742	11	178.3	P	0.023926	gb:AY277897.2 DB_XREF=gi:41056567 GEN=rad50 TID=Os.7297.1 CNT=8 FEA=FLmRNA TIER=FL STK=2 UG=Os.7297 DEF=Oryza sativa (japonica cultivar-group) DNA repair-recombination protein (rad50) mRNA, complete cds. PROD=DNA repair-recombination protein FL=gb:AK106581.1 gb:AY277897.2 REP_ORG=O. sativa
Os.2237.1.S1_at	11	623.6	P	0.000732	11	342.5	P	0.010742	11	565.3	P	0.00293	11	431.6	P	0.010742	11	937.2	P	0.001953	11	401.5	P	0.018555	11	325.3	P	0.018555	11	208.8	P	0.023926	gb:AF014468.1 DB_XREF=gi:2429287 GEN=POX8.1 TID=Os.2237.1 CNT=8 FEA=FLmRNA TIER=FL STK=2 UG=Os.2237 DEF=Oryza sativa peroxidase (POX8.1) mRNA, complete cds. PROD=peroxidase FL=gb:AF014468.1 gb:AK101772.1 REP_ORG=O. sativa
Os.18249.1.S1_at	11	139.6	P	0.046143	11	104.1	A	0.219482	11	164.4	A	0.129639	11	314.7	P	0.00415	11	64.7	A	0.366211	11	167.2	M	0.056152	11	127.7	P	0.030273	11	192.4	P	0.030273	gb:AF464932.1 DB_XREF=gi:33317835 GEN=ALDH1 TID=Os.18249.1 CNT=7 FEA=FLmRNA TIER=FL STK=2 UG=Os.18249 DEF=Oryza sativa (indica cultivar-group) aldehyde dehydrogenase (ALDH1) mRNA, complete cds. PROD=aldehyde dehydrogenase FL=gb:AF464932.1 gb:AK071169.1 REP_ORG=O. sativa
Os.2617.2.S1_a_at	11	86.6	P	0.037598	11	64.7	A	0.171387	11	342.6	P	0.000732	11	262.5	P	0.001221	11	111.2	P	0.008057	11	53.6	A	0.111572	11	227.6	P	0.003906	11	184.6	P	0.001221	gb:AB061313.1 DB_XREF=gi:14588584 GEN=HKT2 TID=Os.2617.2 CNT=1 FEA=FLmRNA TIER=FL STK=1 UG=Os.2617 DEF=Oryza sativa (indica cultivar-group) HKT2 mRNA for potassium-sodium symporter, complete cds, cultivar:Pokkali. PROD=potassium-sodium symporter FL=gb:AB061313.1 REP_ORG=O. sativa
Os.4377.1.S1_at	11	693.3	P	0.000732	11	1469.4	P	0.000244	11	1351.9	P	0.000244	11	1607.9	P	0.000244	11	544.6	P	0.001221	11	952.3	P	0.000244	11	1454.5	P	0.000732	11	716.4	P	0.001221	gb:AK105636.1 DB_XREF=gi:32990845 TID=Os.4377.1 CNT=6 FEA=FLmRNA TIER=FL STK=2 UG=Os.4377 UG_TITLE=4-coumarate:CoA ligase isoform 2 (4cl.2) mRNA, complete cds DEF=Oryza sativa (japonica cultivar-group) cDNA clone:001-200-D12, full insert sequence. FL=gb:L43362.1 gb:AK105636.1 gb:AK060627.1 REP_ORG=O. sativa
Os.159.1.S1_s_at	11	1427.5	P	0.000732	11	570.7	P	0.00293	11	606.9	P	0.018555	11	890.8	P	0.008057	11	1061.6	P	0.000244	11	879.1	P	0.000732	11	500	P	0.008057	11	442.2	P	0.01416	gb:D14482.1 DB_XREF=gi:531045 TID=Os.159.1 CNT=8 FEA=FLmRNA TIER=FL STK=2 UG=Os.159 DEF=Oryza sativa (japonica cultivar-group) prxRPN mRNA for putative peroxidase, complete cds. PROD=putative peroxidase FL=gb:D14482.1 gb:AK103019.1 REP_ORG=O. sativa
Os.18587.1.S1_at	11	51.1	A	0.149658	11	59.1	P	0.018555	11	30.1	A	0.432373	11	73.6	P	0.010742	11	34.1	A	0.432373	11	133.9	P	0.037598	11	12.5	A	0.334473	11	89.6	A	0.111572	gb:AY323488.1 DB_XREF=gi:33087080 GEN=HS1 TID=Os.18587.1 CNT=7 FEA=FLmRNA TIER=FL STK=2 UG=Os.18587 DEF=Oryza sativa (japonica cultivar-group) heat stress protein (HS1) mRNA, complete cds. PROD=heat stress protein FL=gb:AY344487.1 gb:AY323488.1 gb:AK101824.1 REP_ORG=O. sativa
Os.2325.1.S1_at	11	1527.1	P	0.000732	11	1621.8	P	0.001221	11	1838.1	P	0.000732	11	2517.2	P	0.000244	11	1730.7	P	0.001221	11	1486.6	P	0.001221	11	2343.8	P	0.001221	11	1574.8	P	0.001221	gb:AF148877.1 DB_XREF=gi:4973430 TID=Os.2325.1 CNT=7 FEA=FLmRNA TIER=FL STK=2 UG=Os.2325 DEF=Oryza sativa subsp. indica putative aldehyde dehydrogenase OS-ALDH mRNA, complete cds. PROD=putative aldehyde dehydrogenase OS-ALDH FL=gb:AF148877.1 gb:AK070741.1 REP_ORG=O. sativa
Os.22122.1.S1_at	11	117.6	P	0.000732	11	90.8	P	0.000732	11	112.7	P	0.001221	11	134.5	P	0.001953	11	108.7	P	0.000244	11	150.5	P	0.001953	11	171.8	P	0.00293	11	158.8	P	0.00293	gb:AB079874.1 DB_XREF=gi:18700484 GEN=OsDMC1B TID=Os.22122.1 CNT=7 FEA=FLmRNA TIER=FL STK=2 UG=Os.22122 DEF=Oryza sativa (japonica cultivar-group) OsDMC1B mRNA for DMC1, complete cds. PROD=DMC1 FL=gb:AB064544.1 gb:AB079874.1 REP_ORG=O. sativa
Os.11556.1.S1_at	11	7.5	A	0.72583	11	22.5	A	0.533936	11	17.5	A	0.432373	11	6.6	A	0.601074	11	72.8	A	0.111572	11	2.8	A	0.888428	11	37.6	A	0.095215	11	20.6	A	0.246094	gb:D16442.1 DB_XREF=gi:303850 TID=Os.11556.1 CNT=7 FEA=FLmRNA TIER=FL STK=2 UG=Os.11556 DEF=Oryza sativa (japonica cultivar-group) mRNA for peroxidase, complete cds. PROD=peroxidase FL=gb:D16442.1 gb:AK073616.1 REP_ORG=O. sativa
Os.6876.1.S1_at	11	2476.7	P	0.000244	11	3977.6	P	0.000244	11	1928.6	P	0.000244	11	1955	P	0.000244	11	2360.3	P	0.000244	11	2593.3	P	0.000244	11	1774.9	P	0.000244	11	1726	P	0.000244	gb:AK107879.1 DB_XREF=gi:32993088 TID=Os.6876.1 CNT=7 FEA=FLmRNA TIER=FL STK=2 UG=Os.6876 UG_TITLE=(japonica cultivar-group) cDNA clone:002-134-D04, full insert sequence DEF=Oryza sativa (japonica cultivar-group) cDNA clone:002-134-D04, full insert sequence. FL=gb:AB116721.1 gb:AK107879.1 REP_ORG=O. sativa
Os.8833.1.S1_at	11	74.4	P	0.023926	11	126.2	P	0.046143	11	121.4	P	0.010742	11	33	A	0.19458	11	90.6	P	0.00415	11	88	P	0.018555	11	107.4	P	0.010742	11	79.6	A	0.080566	gb:AB101647.1 DB_XREF=gi:31339100 GEN=Roc4 TID=Os.8833.1 CNT=6 FEA=FLmRNA TIER=FL STK=2 UG=Os.8833 DEF=Oryza sativa (japonica cultivar-group) Roc4 mRNA for GL2-type homeodomain protein, complete cds. PROD=GL2-type homeodomain protein FL=gb:AK111914.1 gb:AK112099.1 gb:AB101647.1 REP_ORG=O. sativa
Os.4124.1.S1_a_at	11	2957	P	0.000244	11	2918	P	0.000244	11	1821.1	P	0.000244	11	1365.6	P	0.000244	11	2500.7	P	0.000244	11	2451.6	P	0.000244	11	1719.4	P	0.000244	11	1752.4	P	0.000244	gb:AF271294.1 DB_XREF=gi:14279469 TID=Os.4124.1 CNT=6 FEA=FLmRNA TIER=FL STK=2 UG=Os.4124 DEF=Oryza sativa C3meo4 mRNA, complete cds. PROD=C3meo4 FL=gb:AF271294.1 REP_ORG=O. sativa
Os.9246.1.S1_at	11	66	P	0.001953	11	90.6	P	0.005859	11	140.3	P	0.005859	11	219.1	P	0.000244	11	90.2	P	0.005859	11	145.2	P	0.00293	11	161.6	P	0.00415	11	130.2	P	0.00293	gb:AB024987.1 DB_XREF=gi:6331703 GEN=cycB2;os;1 TID=Os.9246.1 CNT=6 FEA=FLmRNA TIER=FL STK=2 UG=Os.9246 DEF=Oryza sativa cycB2;os;1 mRNA for cyclin, complete cds. PROD=cyclin FL=gb:AB024987.1 gb:AK070211.1 REP_ORG=O. sativa
Os.18377.1.S1_a_at	11	1237.9	P	0.000244	11	1186.7	P	0.000244	11	1170.5	P	0.000244	11	1208.5	P	0.000244	11	1330.1	P	0.000244	11	1241.1	P	0.000244	11	1272.7	P	0.000244	11	1107	P	0.000244	gb:AB057651.1 DB_XREF=gi:23095912 TID=Os.18377.1 CNT=5 FEA=FLmRNA TIER=FL STK=2 UG=Os.18377 DEF=Oryza sativa (japonica cultivar-group) mRNA for putative TPR-containing nuclear phosphoprotein, complete cds. PROD=putative TPR-containing nuclear phosphoprotein FL=gb:AB057651.1 gb:AK067379.1 gb:AK121737.1 REP_ORG=O. sativa
Os.3415.1.S1_at	11	2209.7	P	0.000244	11	1525	P	0.000244	11	1143.1	P	0.000244	11	1074	P	0.000244	11	2349.5	P	0.000244	11	2326	P	0.000244	11	449.1	P	0.000244	11	1080.3	P	0.000244	gb:AB016497.1 DB_XREF=gi:3370779 GEN=Rcht2 TID=Os.3415.1 CNT=5 FEA=FLmRNA TIER=FL STK=2 UG=Os.3415 DEF=Oryza sativa mRNA for chitinase, complete cds. PROD=chitinase FL=gb:AB016497.1 gb:AK070067.1 REP_ORG=O. sativa
Os.3415.1.S1_s_at	11	1207.2	P	0.000244	11	840.3	P	0.000244	11	895	P	0.000244	11	649.3	P	0.000244	11	1090.7	P	0.000244	11	1083.9	P	0.000244	11	271.1	P	0.00415	11	427.3	P	0.000244	gb:AB016497.1 DB_XREF=gi:3370779 GEN=Rcht2 TID=Os.3415.1 CNT=5 FEA=FLmRNA TIER=FL STK=2 UG=Os.3415 DEF=Oryza sativa mRNA for chitinase, complete cds. PROD=chitinase FL=gb:AB016497.1 gb:AK070067.1 REP_ORG=O. sativa
Os.9466.1.S1_a_at	11	1598	P	0.000244	11	800.2	P	0.000244	11	1106.6	P	0.000244	11	1984.6	P	0.000244	11	2128.9	P	0.000244	11	1713.8	P	0.000244	11	1410.5	P	0.000244	11	2765	P	0.000244	gb:AF402792.1 DB_XREF=gi:15430706 TID=Os.9466.1 CNT=5 FEA=FLmRNA TIER=FL STK=2 UG=Os.9466 DEF=Oryza sativa (japonica cultivar-group) clone C61372_1A putative glutathione S-transferase OsGSTZ2 mRNA, complete cds. PROD=putative glutathione S-transferase OsGSTZ2 FL=gb:AF402792.1 gb:AK065921.1 REP_ORG=O. sativa
Os.28011.1.S1_at	11	4767.9	P	0.000244	11	2465.3	P	0.000244	11	2499.7	P	0.000244	11	1843.6	P	0.000244	11	5933.6	P	0.000244	11	5854.2	P	0.000244	11	1906.6	P	0.000244	11	3188.2	P	0.000244	gb:AY256682.1 DB_XREF=gi:30060268 TID=Os.28011.1 CNT=5 FEA=FLmRNA TIER=FL STK=2 UG=Os.28011 DEF=Oryza sativa (indica cultivar-group) putative brown planthopper-inducible protein BpHi008A mRNA, complete cds. PROD=putative brown planthopper-inducible proteinBpHi008A FL=gb:AK063797.1 gb:AY256682.1 REP_ORG=O. sativa
Os.15037.1.S2_at	11	339	P	0.000732	11	234.7	P	0.01416	11	115.7	P	0.037598	11	45.2	M	0.056152	11	345.3	P	0.001953	11	129.6	P	0.030273	11	103	A	0.171387	11	93.4	A	0.219482	gb:AB047689.2 DB_XREF=gi:19912794 GEN=OsPolI-like TID=Os.15037.1 CNT=6 FEA=FLmRNA TIER=FL STK=2 UG=Os.15037 DEF=Oryza sativa mRNA for PolI-like DNA polymerase, complete cds. PROD=PolI-like DNA polymerase FL=gb:AB047689.2 gb:AK103236.1 gb:AK110978.1 REP_ORG=O. sativa
Os.15037.1.S1_a_at	11	280.5	P	0.000244	11	231.5	P	0.000244	11	183.7	P	0.000244	11	148.5	P	0.000244	11	214.6	P	0.001953	11	147.9	P	0.001221	11	158.1	P	0.000244	11	183.1	P	0.000244	gb:AK110978.1 DB_XREF=gi:32996187 TID=Os.15037.1 CNT=6 FEA=FLmRNA TIER=FL STK=1 UG=Os.15037 UG_TITLE=MRNA for PolI-like DNA polymerase, complete cds DEF=Oryza sativa (japonica cultivar-group) cDNA clone:002-174-C06, full insert sequence. FL=gb:AB047689.2 gb:AK103236.1 gb:AK110978.1 REP_ORG=O. sativa
Os.9808.1.S1_at	11	1140.1	P	0.000244	11	1127.8	P	0.000244	11	942.3	P	0.000732	11	1365.8	P	0.000244	11	1405.4	P	0.000244	11	1691.9	P	0.000244	11	1158.6	P	0.000244	11	1458.3	P	0.000244	gb:AF337054.1 DB_XREF=gi:18478605 TID=Os.9808.1 CNT=6 FEA=FLmRNA TIER=FL STK=2 UG=Os.9808 DEF=Oryza sativa repetitive proline rich protein mRNA, complete cds. PROD=repetitive proline rich protein FL=gb:AF337054.1 gb:AK100217.1 REP_ORG=O. sativa
Os.31521.1.S1_at	11	542.6	P	0.01416	11	440.2	P	0.023926	11	322.3	P	0.023926	11	500	P	0.018555	11	406.6	P	0.037598	11	506.2	M	0.056152	11	286.5	A	0.095215	11	191.8	A	0.19458	gb:AY341849.1 DB_XREF=gi:33519185 TID=Os.31521.1 CNT=5 FEA=FLmRNA TIER=FL STK=2 UG=Os.31521 DEF=Oryza sativa (japonica cultivar-group) WRKY8 mRNA, complete cds. PROD=WRKY8 FL=gb:AK107199.1 gb:AY341849.1 REP_ORG=O. sativa
Os.11385.1.S1_a_at	11	3785.8	P	0.000244	11	3368.4	P	0.000244	11	2986.3	P	0.000244	11	4202.1	P	0.000244	11	4401	P	0.000244	11	3617.2	P	0.000244	11	3750.6	P	0.000244	11	4826.7	P	0.000244	gb:AY154917.1 DB_XREF=gi:37359312 TID=Os.11385.1 CNT=5 FEA=FLmRNA TIER=FL STK=2 UG=Os.11385 DEF=Oryza sativa (japonica cultivar-group) SPO11-1A mRNA, complete cds; alternatively spliced. PROD=SPO11-1A FL=gb:AY154917.1 gb:AY154919.1 REP_ORG=O. sativa
Os.57417.1.S1_s_at	11	261.7	P	0.001953	11	587.1	P	0.000244	11	1755.4	P	0.000244	11	1718.1	P	0.000244	11	273.7	P	0.010742	11	298.8	P	0.00293	11	1247.6	P	0.000244	11	1166.6	P	0.000732	gb:AB096071.1 DB_XREF=gi:30698517 TID=Os.57417.1 CNT=5 FEA=FLmRNA TIER=FL STK=2 UG=Os.57417 UG_TITLE=(japonica cultivar-group) mRNA for plastid sigma factor SIG5, complete cds DEF=Oryza sativa (japonica cultivar-group) mRNA for plastid sigma factor SIG5, complete cds. FL=gb:AB096011.1 gb:AB096071.1 REP_ORG=O. sativa
Os.21561.1.S1_at	11	453.4	P	0.000244	11	408.1	P	0.000244	11	458.8	P	0.000244	11	565.6	P	0.000244	11	419.7	P	0.000244	11	393.3	P	0.000244	11	550.1	P	0.000244	11	543.1	P	0.000244	gb:AF456246.1 DB_XREF=gi:22652529 GEN=YR14 TID=Os.21561.1 CNT=4 FEA=FLmRNA TIER=FL STK=2 UG=Os.21561 DEF=Oryza sativa (japonica cultivar-group) NBS-LRR-like protein (YR14) mRNA, complete cds. PROD=NBS-LRR-like protein FL=gb:AK066438.1 gb:AF456246.1 REP_ORG=O. sativa
Os.49500.1.S1_at	11	283.5	P	0.00293	11	367.2	P	0.00293	11	237	P	0.00293	11	410.8	P	0.00293	11	248	P	0.005859	11	391.1	P	0.00415	11	250	P	0.008057	11	463.1	P	0.00415	gb:AF403127.1 DB_XREF=gi:22086622 GEN=RLK13 TID=Os.49500.1 CNT=4 FEA=FLmRNA TIER=FL STK=2 UG=Os.49500 DEF=Oryza sativa S-locus receptor-like kinase RLK13 (RLK13) mRNA, complete cds. PROD=S-locus receptor-like kinase RLK13 FL=gb:AK065352.1 gb:AF403127.1 REP_ORG=O. sativa
Os.9585.1.S1_at	11	26	A	0.567627	11	102.7	A	0.27417	11	20.1	A	0.696289	11	9.5	A	0.72583	11	39.4	A	0.601074	11	76	A	0.334473	11	135.8	A	0.466064	11	22.6	A	0.850342	gb:AB060552.1 DB_XREF=gi:15991281 GEN=OsCAM-2 TID=Os.9585.1 CNT=3 FEA=FLmRNA TIER=FL STK=2 UG=Os.9585 DEF=Oryza sativa (japonica cultivar-group) OsCAM-2 mRNA for Calmodulin-2, complete cds. PROD=Calmodulin-2 FL=gb:AB060552.1 REP_ORG=O. sativa
Os.9585.1.S1_s_at	11	134.7	P	0.000244	11	274.9	P	0.000732	11	90.4	P	0.010742	11	81.9	P	0.000244	11	187.1	P	0.00293	11	152.5	P	0.001221	11	99.7	P	0.018555	11	38.1	A	0.080566	gb:AB060552.1 DB_XREF=gi:15991281 GEN=OsCAM-2 TID=Os.9585.1 CNT=3 FEA=FLmRNA TIER=FL STK=2 UG=Os.9585 DEF=Oryza sativa (japonica cultivar-group) OsCAM-2 mRNA for Calmodulin-2, complete cds. PROD=Calmodulin-2 FL=gb:AB060552.1 REP_ORG=O. sativa
Os.19639.1.S1_at	11	501.3	P	0.000244	11	515.4	P	0.000244	11	578.2	P	0.000244	11	680.8	P	0.000244	11	403.9	P	0.001221	11	529.9	P	0.000244	11	516.8	P	0.000244	11	513.7	P	0.000244	gb:AB071330.1 DB_XREF=gi:19352100 GEN=qSH-1 TID=Os.19639.1 CNT=6 FEA=FLmRNA TIER=FL STK=2 UG=Os.19639 DEF=Oryza sativa (indica cultivar-group) mRNA for qSH-1, complete cds. PROD=qSH-1 FL=gb:AB071330.1 gb:AK060936.1 gb:AB071331.1 REP_ORG=O. sativa
Os.2405.1.S1_at	11	2.5	A	0.633789	11	3.7	A	0.828613	11	35.9	A	0.19458	11	1.9	A	0.932373	11	9.4	A	0.533936	11	26.2	A	0.398926	11	12.8	A	0.5	11	21.3	A	0.753906	gb:AF261278.1 DB_XREF=gi:8118438 GEN=EXPB10 TID=Os.2405.1 CNT=7 FEA=FLmRNA TIER=FL STK=2 UG=Os.2405 DEF=Oryza sativa beta-expansin (EXPB10) mRNA, complete cds. PROD=beta-expansin FL=gb:AF261278.1 gb:AK069853.1 REP_ORG=O. sativa
Os.4379.1.S1_at	11	1089.9	P	0.000244	11	1256.2	P	0.000244	11	958.6	P	0.000244	11	1153.5	P	0.000244	11	1017.2	P	0.000244	11	1026.8	P	0.000244	11	905.9	P	0.000244	11	1061.3	P	0.000244	gb:AY323482.1 DB_XREF=gi:33087068 GEN=aba1 TID=Os.4379.1 CNT=6 FEA=FLmRNA TIER=FL STK=2 UG=Os.4379 DEF=Oryza sativa (japonica cultivar-group) bZIP transcription factor (aba1) mRNA, complete cds. PROD=bZIP transcription factor FL=gb:AY323482.1 gb:AB023288.1 gb:AK062347.1 REP_ORG=O. sativa
Os.3381.1.S1_a_at	11	1467.1	P	0.000244	11	1542.8	P	0.000244	11	733.2	P	0.000732	11	887.4	P	0.000244	11	1236.7	P	0.000244	11	1527.8	P	0.000244	11	679.8	P	0.000244	11	727.5	P	0.000244	gb:AB011270.1 DB_XREF=gi:3983662 TID=Os.3381.1 CNT=5 FEA=FLmRNA TIER=FL STK=2 UG=Os.3381 DEF=Oryza sativa (japonica cultivar-group) mRNA for importin-beta1, complete cds. PROD=importin-beta1 FL=gb:AK065625.1 gb:AB011270.1 REP_ORG=O. sativa
Os.273.1.S1_at	11	21.3	A	0.398926	11	17.6	A	0.398926	11	21.8	A	0.601074	11	50.2	A	0.19458	11	3.6	A	0.904785	11	7.5	A	0.828613	11	78.4	A	0.466064	11	9.2	A	0.72583	gb:AB037135.2 DB_XREF=gi:20269232 GEN=OsORC1 TID=Os.273.1 CNT=5 FEA=FLmRNA TIER=FL STK=2 UG=Os.273 DEF=Oryza sativa (japonica cultivar-group) OsORC1 mRNA for origin recognition complex 1, complete cds. PROD=origin recognition complex 1 FL=gb:AB037135.2 gb:AK105033.1 gb:AK103068.1 REP_ORG=O. sativa
Os.1855.1.S1_at	11	10	A	0.870361	11	8.2	A	0.943848	11	12.6	A	0.919434	11	13.3	A	0.943848	11	14	A	0.919434	11	18.7	A	0.80542	11	25.2	A	0.753906	11	15	A	0.888428	gb:AB028882.1 DB_XREF=gi:5103722 GEN=OSH3 TID=Os.1855.1 CNT=4 FEA=FLmRNA TIER=FL STK=2 UG=Os.1855 DEF=Oryza sativa mRNA for knotted1-type homeobox protein OSH3, complete cds. PROD=knotted1-type homeobox protein OSH3 FL=gb:AB071664.1 gb:AB071663.1 gb:AB028882.1 REP_ORG=O. sativa
Os.49745.1.S1_at	11	328.3	P	0.001953	11	259.6	P	0.00415	11	272.9	P	0.001953	11	315.2	P	0.00293	11	288.7	P	0.00293	11	306.5	P	0.005859	11	248.3	P	0.001221	11	351.1	P	0.001953	gb:AB125311.1 DB_XREF=gi:46917347 GEN=SAPK10 TID=Os.49745.1 CNT=4 FEA=FLmRNA TIER=FL STK=2 UG=Os.49745 DEF=Oryza sativa (japonica cultivar-group) SAPK10 mRNA for serinethreonine protein kinase SAPK10, complete cds. PROD=serinethreonine protein kinase SAPK10 FL=gb:AK100538.1 gb:AB125311.1 REP_ORG=O. sativa
Os.1479.1.S1_at	11	3350.5	P	0.001953	11	1775.7	P	0.001953	11	1686.6	P	0.001953	11	3055.8	P	0.001953	11	1984.4	P	0.001953	11	1247.1	P	0.001221	11	1534.3	P	0.001221	11	1350.1	P	0.001221	gb:AB023819.1 DB_XREF=gi:11176987 GEN=osnas3 TID=Os.1479.1 CNT=4 FEA=FLmRNA TIER=FL STK=2 UG=Os.1479 DEF=Oryza sativa (indica cultivar-group) osnas3 mRNA for nicotianamine synthase 3, complete cds. PROD=nicotianamine synthase 3 FL=gb:AB023819.1 gb:AK070656.1 REP_ORG=O. sativa
Os.22281.1.S1_at	11	581.7	P	0.00415	11	652	P	0.005859	11	809.9	P	0.001953	11	695.5	P	0.001221	11	596.4	P	0.000244	11	680.4	P	0.00293	11	610.4	P	0.001221	11	543.2	P	0.001221	gb:AY345222.1 DB_XREF=gi:33621118 TID=Os.22281.1 CNT=4 FEA=FLmRNA TIER=FL STK=2 UG=Os.22281 DEF=Oryza sativa (japonica cultivar-group) transcription factor MADS47-2 mRNA, complete cds. PROD=transcription factor MADS47-2 FL=gb:AY345222.1 gb:AY345221.1 REP_ORG=O. sativa
Os.47313.1.A1_at	11	45.6	P	0.018555	11	93.1	P	0.030273	11	55.3	P	0.023926	11	113.3	P	0.001953	11	11.2	A	0.601074	11	59.3	A	0.19458	11	16.4	A	0.533936	11	73.1	A	0.246094	gb:AB004461.1 DB_XREF=gi:2826899 TID=Os.47313.1 CNT=3 FEA=FLmRNA TIER=FL STK=2 UG=Os.47313 DEF=Oryza sativa mRNA for DNA polymerase alpha catalytic subunit, complete cds. PROD=DNA polymerase alpha catalytic subunit FL=gb:AB004461.1 gb:AK103345.1 REP_ORG=O. sativa
Os.52689.1.S2_at	11	237.2	P	0.000244	11	246.5	P	0.001953	11	277.7	P	0.000244	11	365.3	P	0.000244	11	215.3	P	0.000244	11	192.7	P	0.000244	11	296.6	P	0.000732	11	576.9	P	0.000244	gb:D10207.1 DB_XREF=gi:218178 GEN=OSA1 TID=Os.52689.1 CNT=3 FEA=FLmRNA TIER=FL STK=2 UG=Os.52689 DEF=Oryza sativa OSA1 mRNA for H-ATPase, complete cds. PROD=H-ATPase FL=gb:D10207.1 gb:AK100996.1 gb:AK068765.1 REP_ORG=O. sativa
Os.52689.1.S1_at	11	113.3	P	0.010742	11	100.7	P	0.030273	11	149.7	P	0.008057	11	141.6	P	0.00415	11	86.7	A	0.067627	11	110.1	A	0.091064	11	144.5	P	0.037598	11	246.8	P	0.00415	gb:AK100996.1 DB_XREF=gi:32986205 TID=Os.52689.1 CNT=3 FEA=FLmRNA TIER=FL STK=1 UG=Os.52689 UG_TITLE=OSA1 mRNA for H-ATPase, complete cds DEF=Oryza sativa (japonica cultivar-group) cDNA clone:J023146K22, full insert sequence. FL=gb:D10207.1 gb:AK100996.1 gb:AK068765.1 REP_ORG=O. sativa
Os.21562.1.S1_at	11	207.7	P	0.001221	11	243.3	P	0.001221	11	220.4	P	0.010742	11	153.9	P	0.023926	11	223.5	P	0.000244	11	167.1	P	0.00415	11	170.2	P	0.037598	11	134.4	P	0.037598	gb:AF456245.1 DB_XREF=gi:22652527 GEN=YR5 TID=Os.21562.1 CNT=3 FEA=FLmRNA TIER=FL STK=2 UG=Os.21562 DEF=Oryza sativa (japonica cultivar-group) NBS-LRR-like protein (YR5) mRNA, complete cds. PROD=NBS-LRR-like protein FL=gb:AF456245.1 REP_ORG=O. sativa
Os.47809.1.S1_a_at	11	132.6	P	0.01416	11	223.5	P	0.018555	11	171.3	P	0.001221	11	148.4	P	0.01416	11	251.6	P	0.010742	11	232.9	P	0.00293	11	206.5	P	0.023926	11	154	P	0.037598	gb:AB112808.1 DB_XREF=gi:46091158 GEN=Rf-1A TID=Os.47809.1 CNT=3 FEA=FLmRNA TIER=FL STK=2 UG=Os.47809 DEF=Oryza sativa (indica cultivar-group) Rf-1A mRNA for PPR protein, complete cds, cultivar: MTC-10R. PROD=PPR protein FL=gb:AB112808.1 gb:AB110016.2 REP_ORG=O. sativa
Os.47809.1.S1_s_at	11	72.7	P	0.000732	11	76.9	P	0.023926	11	58.4	P	0.008057	11	94.8	P	0.001953	11	87.2	P	0.018555	11	105	P	0.01416	11	94.9	P	0.037598	11	55.1	A	0.095215	gb:AB112808.1 DB_XREF=gi:46091158 GEN=Rf-1A TID=Os.47809.1 CNT=3 FEA=FLmRNA TIER=FL STK=2 UG=Os.47809 DEF=Oryza sativa (indica cultivar-group) Rf-1A mRNA for PPR protein, complete cds, cultivar: MTC-10R. PROD=PPR protein FL=gb:AB112808.1 gb:AB110016.2 REP_ORG=O. sativa
Os.9144.1.S1_a_at	11	235.3	P	0.00293	11	221.4	P	0.001221	11	199.7	P	0.008057	11	149.9	P	0.023926	11	332.6	P	0.023926	11	289.3	P	0.008057	11	215.3	P	0.010742	11	199.6	P	0.030273	gb:AB111516.1 DB_XREF=gi:46091156 GEN=OsRadA TID=Os.9144.1 CNT=3 FEA=FLmRNA TIER=FL STK=2 UG=Os.9144 DEF=Oryza sativa (japonica cultivar-group) OsRadA mRNA for RadA-like protein, complete cds. PROD=RadA-like protein FL=gb:AK102866.1 gb:AB111516.1 REP_ORG=O. sativa
Os.3905.1.S1_at	11	368.1	P	0.00293	11	338	P	0.001953	11	384.5	P	0.001953	11	275	P	0.00415	11	296.4	P	0.005859	11	277.5	P	0.001953	11	236.2	P	0.000244	11	145.7	P	0.00293	gb:AB038234.1 DB_XREF=gi:9796395 GEN=cycH-1 TID=Os.3905.1 CNT=3 FEA=FLmRNA TIER=FL STK=2 UG=Os.3905 DEF=Oryza sativa cycH-1 mRNA for cyclin H-1, complete cds. PROD=cyclin H-1 FL=gb:AB038234.1 gb:AK105468.1 gb:AK101854.1 REP_ORG=O. sativa
Os.2365.1.S1_at	11	632.1	P	0.000244	11	935.6	P	0.000244	11	932.5	P	0.000244	11	1114.8	P	0.000244	11	430.5	P	0.000732	11	1477.2	P	0.000244	11	992.1	P	0.000244	11	1268	P	0.000244	gb:AY206864.1 DB_XREF=gi:28848939 GEN=Hox2 TID=Os.2365.1 CNT=3 FEA=FLmRNA TIER=FL STK=2 UG=Os.2365 DEF=Oryza sativa (indica cultivar-group) homeodomain leucine zipper protein (Hox2) mRNA, complete cds. PROD=homeodomain leucine zipper protein FL=gb:AK105150.1 gb:AY206864.1 REP_ORG=O. sativa
Os.3769.1.S1_a_at	11	450.1	P	0.000244	11	309.7	P	0.000244	11	317.8	P	0.000244	11	384.2	P	0.000244	11	403.1	P	0.000732	11	316.7	P	0.001221	11	226.2	P	0.010742	11	402.2	P	0.000732	gb:AB037418.1 DB_XREF=gi:9453919 GEN=UMPS2 TID=Os.3769.1 CNT=3 FEA=FLmRNA TIER=FL STK=2 UG=Os.3769 DEF=Oryza sativa (japonica cultivar-group) UMPS2 mRNA for UMP synthase 2, complete cds. PROD=UMP synthase 2 FL=gb:AB037418.1 REP_ORG=O. sativa
Os.2329.1.S1_a_at	11	29788.8	P	0.000244	11	34978.2	P	0.000244	11	32891.7	P	0.000244	11	24772.6	P	0.000244	11	39566.8	P	0.000244	11	35882.7	P	0.000244	11	39740.6	P	0.000244	11	37220.7	P	0.000244	gb:AF182806.1 DB_XREF=gi:5917782 TID=Os.2329.1 CNT=3 FEA=FLmRNA TIER=FL STK=2 UG=Os.2329 DEF=Oryza sativa carbonic anhydrase 3 mRNA, complete cds. PROD=carbonic anhydrase 3 FL=gb:AF182806.1 gb:U08404.1 REP_ORG=O. sativa
Os.22076.1.S1_a_at	11	270.5	P	0.01416	11	340.5	P	0.030273	11	159	P	0.046143	11	73.1	A	0.303711	11	301.3	P	0.037598	11	358.1	P	0.030273	11	79.7	A	0.246094	11	5.3	A	0.780518	gb:U95135.1 DB_XREF=gi:2920836 GEN=Os-FIERG1 TID=Os.22076.1 CNT=3 FEA=FLmRNA TIER=FL STK=2 UG=Os.22076 UG_TITLE=(japonica cultivar-group) putative FIERG1 protein (P0406G08.2), mRNA DEF=Oryza sativa fungal elicitor immediate early responsive (Os-FIERG1) mRNA, complete cds. FL=gb:U95136.1 gb:U95135.1 REP_ORG=O. sativa
Os.29979.1.S1_at	11	547.4	P	0.000732	11	477.2	P	0.000244	11	458.7	P	0.00293	11	131.3	P	0.018555	11	650.2	P	0.000244	11	427.1	P	0.000244	11	489.1	P	0.001221	11	194	P	0.01416	gb:AY341854.1 DB_XREF=gi:33519195 TID=Os.29979.1 CNT=3 FEA=FLmRNA TIER=FL STK=2 UG=Os.29979 DEF=Oryza sativa (japonica cultivar-group) WRKY13 mRNA, complete cds. PROD=WRKY13 FL=gb:AY341854.1 gb:AK109578.1 REP_ORG=O. sativa
Os.13026.1.S1_at	11	39.5	A	0.334473	11	53.2	A	0.366211	11	28.5	A	0.567627	11	6.5	A	0.780518	11	3	A	0.953857	11	25.2	A	0.533936	11	48.4	A	0.27417	11	9.3	A	0.633789	gb:AB052943.1 DB_XREF=gi:14517621 GEN=Hd3a TID=Os.13026.1 CNT=3 FEA=FLmRNA TIER=FL STK=2 UG=Os.13026 UG_TITLE=(japonica cultivar-group) Hd3a (P0702F05.7), mRNA DEF=Oryza sativa (indica cultivar-group) Hd3a mRNA, complete cds, cultivar:Kasalath. FL=gb:AB052944.1 gb:AB052943.1 REP_ORG=O. sativa
Os.428.1.S1_at	11	929	P	0.000244	11	799	P	0.000732	11	137.3	P	0.018555	11	366.3	P	0.001221	11	1479.9	P	0.000244	11	853.9	P	0.000732	11	68.4	A	0.067627	11	148	P	0.001953	gb:AB054528.1 DB_XREF=gi:12313665 TID=Os.428.1 CNT=3 FEA=FLmRNA TIER=FL STK=2 UG=Os.428 UG_TITLE=(japonica cultivar-group) mRNA, complete cds, relating to carbonate stress DEF=Oryza sativa (japonica cultivar-group) mRNA, complete cds, relating to carbonate stress. FL=gb:AK063832.1 gb:AB054528.1 gb:AK121417.1 REP_ORG=O. sativa
Os.12791.2.S1_a_at	11	13315.3	P	0.000244	11	13845.7	P	0.000244	11	15035.6	P	0.000244	11	14686.9	P	0.000244	11	14391	P	0.000244	11	14857	P	0.000244	11	20286.2	P	0.000244	11	13324.3	P	0.000244	gb:U77294.1 DB_XREF=gi:1667587 TID=Os.12791.2 CNT=3 FEA=FLmRNA TIER=FL STK=2 UG=Os.12791 DEF=Oryza sativa metallothionein-like protein mRNA, complete cds. PROD=metallothionein-like protein FL=gb:U77294.1 REP_ORG=O. sativa
Os.12791.2.S1_x_at	11	2423.5	P	0.005859	11	1965.4	P	0.00415	11	2183.6	P	0.005859	11	2550.1	P	0.010742	11	2127.6	P	0.010742	11	2092.9	P	0.010742	11	2547.8	P	0.010742	11	2101.5	P	0.010742	gb:U77294.1 DB_XREF=gi:1667587 TID=Os.12791.2 CNT=3 FEA=FLmRNA TIER=FL STK=2 UG=Os.12791 DEF=Oryza sativa metallothionein-like protein mRNA, complete cds. PROD=metallothionein-like protein FL=gb:U77294.1 REP_ORG=O. sativa
Os.2898.1.S1_at	11	5	A	0.98584	11	6.2	A	0.919434	11	7.8	A	0.888428	11	9.5	A	0.932373	11	6.1	A	0.870361	11	9.8	A	0.919434	11	7.3	A	0.953857	11	19	A	0.780518	gb:AY341852.1 DB_XREF=gi:33519191 TID=Os.2898.1 CNT=2 FEA=FLmRNA TIER=FL STK=2 UG=Os.2898 DEF=Oryza sativa (japonica cultivar-group) WRKY11 mRNA, complete cds. PROD=WRKY11 FL=gb:AY341852.1 gb:AY341848.1 REP_ORG=O. sativa
Os.50636.1.S1_s_at	11	11.8	A	0.665527	11	10.8	A	0.432373	11	11.7	A	0.559326	11	1.4	A	0.904785	11	26.1	A	0.27417	11	2.9	A	0.828613	11	11.1	A	0.696289	11	18.7	A	0.398926	gb:AF308692.1 DB_XREF=gi:33340112 GEN=OSAP1 TID=Os.50636.1 CNT=2 FEA=FLmRNA TIER=FL STK=2 UG=Os.50636 DEF=Oryza sativa nucellin-like protein (OSAP1) mRNA, complete cds. PROD=nucellin-like protein FL=gb:AK110811.1 gb:AF308692.1 REP_ORG=O. sativa
Os.2292.1.S1_a_at	11	11.1	A	0.828613	11	4	A	0.962402	11	21.9	A	0.533936	11	111.4	P	0.046143	11	8.6	A	0.904785	11	9.5	A	0.969727	11	9.3	A	0.888428	11	57.6	A	0.303711	gb:AY332465.1 DB_XREF=gi:33242894 GEN=HSP2 TID=Os.2292.1 CNT=2 FEA=FLmRNA TIER=FL STK=2 UG=Os.2292 DEF=Oryza sativa (japonica cultivar-group) putative heat shock protein (HSP2) mRNA, complete cds. PROD=putative heat shock protein FL=gb:AY332465.1 gb:AY344486.1 REP_ORG=O. sativa
Os.13051.1.S1_at	11	57	P	0.005859	11	58.2	P	0.046143	11	55	P	0.023926	11	26.6	P	0.030273	11	41.4	A	0.129639	11	78.5	P	0.008057	11	54.4	A	0.095215	11	116.8	P	0.001953	gb:AB079873.1 DB_XREF=gi:18700482 GEN=OsDMC1A TID=Os.13051.1 CNT=2 FEA=FLmRNA TIER=FL STK=2 UG=Os.13051 DEF=Oryza sativa (japonica cultivar-group) OsDMC1A mRNA for DMC1, complete cds. PROD=DMC1 FL=gb:AB046620.1 gb:AB079873.1 REP_ORG=O. sativa
Os.51540.1.S1_at	11	7.1	A	0.633789	11	260.7	P	0.037598	11	49.7	A	0.432373	11	105.7	A	0.149658	11	13.7	A	0.601074	11	171	A	0.149658	11	11.7	A	0.633789	11	84.8	A	0.213867	gb:D88618.1 DB_XREF=gi:2605618 GEN=Osmyb2 TID=Os.51540.1 CNT=2 FEA=FLmRNA TIER=FL STK=2 UG=Os.51540 DEF=Oryza sativa mRNA for OSMYB2, complete cds. PROD=OSMYB2 FL=gb:D88618.1 gb:AK063027.1 REP_ORG=O. sativa
Os.9268.1.S1_at	11	8506.7	P	0.000244	11	10324.7	P	0.000244	11	7629.7	P	0.000244	11	7492.4	P	0.000244	11	8625.2	P	0.000732	11	10173.8	P	0.000244	11	7641.7	P	0.000732	11	7397.2	P	0.000732	gb:U86017.1 DB_XREF=gi:1835728 TID=Os.9268.1 CNT=87 FEA=FLmRNA TIER=FL STK=1 UG=Os.9268 DEF=Oryza sativa ribosomal protein mRNA, complete cds. PROD=ribosomal protein FL=gb:AK058262.1 gb:U86017.1 REP_ORG=O. sativa
Os.8152.1.S1_at	11	12268.7	P	0.000244	11	16259.7	P	0.000244	11	11700.6	P	0.000244	11	12409.9	P	0.000244	11	13188.8	P	0.000244	11	15406.2	P	0.000244	11	12377.7	P	0.000244	11	15013.4	P	0.000244	gb:AB015972.1 DB_XREF=gi:18146759 GEN=OsRan2 TID=Os.8152.1 CNT=101 FEA=FLmRNA TIER=FL STK=1 UG=Os.8152 DEF=Oryza sativa (japonica cultivar-group) OsRan2 mRNA for small GTP-binding protein (Ran2), complete cds. PROD=small GTP-binding protein (Ran2) FL=gb:AB015287.1 gb:AK098889.1 gb:AK121699.1 gb:AK061714.1 gb:AB015972.1 REP_ORG=O. sativa
Os.6385.1.S1_at	11	12391.6	P	0.000244	11	13635.8	P	0.000244	11	12930.8	P	0.000244	11	12092.4	P	0.000244	11	11836.1	P	0.000244	11	13183.6	P	0.000244	11	12253.9	P	0.000244	11	11656.3	P	0.000244	gb:AF094773.1 DB_XREF=gi:3789947 GEN=eIF-5A TID=Os.6385.1 CNT=90 FEA=FLmRNA TIER=FL STK=1 UG=Os.6385 DEF=Oryza sativa translation initiation factor 5A (eIF-5A) mRNA, complete cds. PROD=translation initiation factor 5A FL=gb:AK103429.1 gb:AK062134.1 gb:AF094773.1 REP_ORG=O. sativa
Os.27520.1.S1_at	11	401.5	P	0.00293	11	426.9	P	0.005859	11	555.5	P	0.008057	11	407	P	0.010742	11	537.7	P	0.005859	11	490.6	P	0.008057	11	481.7	P	0.010742	11	507.1	P	0.008057	gb:AF017361.1 DB_XREF=gi:2407276 TID=Os.27520.1 CNT=99 FEA=FLmRNA TIER=FL STK=1 UG=Os.27520 DEF=Oryza sativa lipid transfer protein LPT IV mRNA, complete cds. PROD=lipid transfer protein LPT IV FL=gb:AF017361.1 gb:AK070414.1 REP_ORG=O. sativa
Os.12286.1.S1_at	11	300.6	P	0.000244	11	132.5	P	0.000244	11	215.4	P	0.001221	11	489.4	P	0.000244	11	407.9	P	0.000244	11	278.8	P	0.000244	11	184	P	0.000244	11	241.7	P	0.000244	gb:AK100865.1 DB_XREF=gi:32986074 TID=Os.12286.1 CNT=72 FEA=FLmRNA TIER=FL STK=1 UG=Os.12286 UG_TITLE=(japonica cultivar-group) mRNA for hypothetical protein, complete cds, clone: 14FPB077 DEF=Oryza sativa (japonica cultivar-group) cDNA clone:J023124A15, full insert sequence. FL=gb:AK068510.1 gb:AK100865.1 gb:AB110184.1 REP_ORG=O. sativa
Os.12286.1.S2_a_at	11	15312.4	P	0.000244	11	9731.3	P	0.000244	11	13081.7	P	0.000244	11	10600.2	P	0.000244	11	19231.1	P	0.000244	11	12205.8	P	0.000244	11	15046.2	P	0.000244	11	13985.9	P	0.000244	gb:CB649218 DB_XREF=gi:29644211 DB_XREF=OSJNEb13A14.r CLONE=OSJNEb13A14 TID=Os.12286.1 CNT=72 FEA=FLmRNA TIER=Stack STK=6 UG=Os.12286 UG_TITLE=(japonica cultivar-group) mRNA for hypothetical protein, complete cds, clone: 14FPB077 FL=gb:AK068510.1 gb:AK100865.1 gb:AB110184.1 REP_ORG=O. sativa
Os.2618.1.S1_at	11	11427.4	P	0.000244	11	11240.2	P	0.000244	11	12198.1	P	0.000244	11	13418.3	P	0.000244	11	11125.9	P	0.000244	11	12013.7	P	0.000244	11	11759.8	P	0.000244	11	13781	P	0.000244	gb:AF203879.1 DB_XREF=gi:11761653 TID=Os.2618.1 CNT=52 FEA=FLmRNA TIER=FL STK=1 UG=Os.2618 DEF=Oryza sativa peroxiredoxin mRNA, complete cds. PROD=peroxiredoxin FL=gb:AK058509.1 gb:AF203879.1 REP_ORG=O. sativa
Os.12693.1.S1_a_at	11	20084.4	P	0.000244	11	19204.8	P	0.000244	11	22108.4	P	0.000244	11	19397.5	P	0.000244	11	21814.7	P	0.000244	11	17523.3	P	0.000244	11	22185.9	P	0.000244	11	24625.8	P	0.000244	gb:AB050724.1 DB_XREF=gi:11094300 GEN=APXb TID=Os.12693.1 CNT=74 FEA=FLmRNA TIER=FL STK=1 UG=Os.12693 DEF=Oryza sativa (japonica cultivar-group) APXb mRNA for ascorbate peroxidase, complete cds. PROD=ascorbate peroxidase FL=gb:AB050724.1 gb:AK102751.1 gb:AK061715.1 gb:AB053297.1 REP_ORG=O. sativa
Os.12693.5.S1_x_at	11	12019.2	P	0.000244	11	10277.8	P	0.000244	11	12675.9	P	0.000244	11	17047.2	P	0.000244	11	12801.2	P	0.000244	11	10904.9	P	0.000244	11	14513.6	P	0.000244	11	21195.8	P	0.000244	gb:D25238.1 DB_XREF=gi:433216 TID=Os.12693.5 CNT=1 FEA=mRNA TIER=ConsEnd STK=0 UG=Os.12693 UG_TITLE=SS622 mRNA for ascorbate peroxidase, partial cds DEF=Oryza sativa SS622 mRNA for ascorbate peroxidase, partial cds. REP_ORG=O. sativa
Os.12693.1.S2_at	11	58.6	P	0.037598	11	49.7	A	0.067627	11	67.3	M	0.056152	11	11.3	A	0.19458	11	64.2	P	0.010742	11	70.1	P	0.037598	11	30.5	A	0.067627	11	107.2	P	0.010742	gb:AK102751.1 DB_XREF=gi:32987960 TID=Os.12693.1 CNT=74 FEA=FLmRNA TIER=FL STK=1 UG=Os.12693 UG_TITLE=SS622 mRNA for ascorbate peroxidase, partial cds DEF=Oryza sativa (japonica cultivar-group) cDNA clone:J033106K23, full insert sequence. FL=gb:AB050724.1 gb:AK102751.1 gb:AK061715.1 gb:AB053297.1 REP_ORG=O. sativa
Os.12772.1.S1_at	11	11121.2	P	0.000732	11	10853.2	P	0.000732	11	9332.3	P	0.000732	11	8439.3	P	0.000732	11	11302.2	P	0.000732	11	11324.6	P	0.000732	11	9839.1	P	0.000732	11	9130.9	P	0.000732	gb:D12629.1 DB_XREF=gi:303856 TID=Os.12772.1 CNT=54 FEA=FLmRNA TIER=FL STK=1 UG=Os.12772 DEF=Oryza sativa (japonica cultivar-group) mRNA for ubiquitinribosomal polyprotein, ubiquitin, ribosomal protein, complete cds. PROD=ubiquitinribosomal polyprotein FL=gb:D12629.1 gb:AK059011.1 REP_ORG=O. sativa
Os.9311.1.S1_at	11	67.8	A	0.334473	11	143.8	A	0.398926	11	49	A	0.303711	11	21.2	A	0.753906	11	16.5	A	0.828613	11	15.3	A	0.633789	11	771.3	P	0.030273	11	12.3	A	0.962402	gb:AB023818.1 DB_XREF=gi:11176985 GEN=osnas2 TID=Os.9311.1 CNT=62 FEA=FLmRNA TIER=FL STK=1 UG=Os.9311 DEF=Oryza sativa (indica cultivar-group) osnas2 mRNA for nicotianamine synthase 2, complete cds. PROD=nicotianamine synthase 2 FL=gb:AK112011.1 gb:AB023818.1 REP_ORG=O. sativa
Os.18508.1.S1_at	11	2077.1	P	0.000244	11	2446.2	P	0.000244	11	2204.5	P	0.000244	11	2173.3	P	0.000244	11	2257.9	P	0.000244	11	2406.4	P	0.000244	11	2104.5	P	0.000244	11	2109	P	0.000244	gb:AF464907.1 DB_XREF=gi:18481629 GEN=TBP2 TID=Os.18508.1 CNT=43 FEA=FLmRNA TIER=FL STK=1 UG=Os.18508 DEF=Oryza sativa TATA-binding protein TBP2 (TBP2) mRNA, complete cds. PROD=TATA-binding protein TBP2 FL=gb:AK099162.1 gb:AK061103.1 gb:AF464907.1 REP_ORG=O. sativa
Os.12288.1.S1_at	11	9537.1	P	0.000244	11	6477.6	P	0.000244	11	15121.1	P	0.000244	11	11485.3	P	0.000244	11	11781.9	P	0.000244	11	8658	P	0.000244	11	18411.8	P	0.000244	11	13098.6	P	0.000244	gb:AB110604.1 DB_XREF=gi:40645467 GEN=OsXRT5 TID=Os.12288.1 CNT=56 FEA=FLmRNA TIER=FL STK=1 UG=Os.12288 DEF=Oryza sativa (japonica cultivar-group) OsXRT5 mRNA for xyloglucan endotransglycosylase-related protein 5, complete cds. PROD=xyloglucan endotransglycosylase-related protein5 FL=gb:AB110604.1 gb:AK104451.1 gb:AK060654.1 REP_ORG=O. sativa
[truncated: 56,493 more rows]
